# Supplementary material for: Ulcerative colitis mucosal transcriptomes reveal mitochondriopathy and personalized mechanisms underlying disease severity and treatment response
Source: Nat Commun. 2019 Jan 3;10:38. doi: 10.1038/s41467-018-07841-3 (PMC6318335; doi:10.1038/s41467-018-07841-3)
Supplement: Supplementary file 4 — Supplementary Data 1 [file 41467_2018_7841_MOESM4_ESM.xlsx]

## Sheet: PROTECT UC core 5296 genes
Supplementary Dataset 1: PROTECT 5296 differentially expressed genes between UC and Ctl
Gene	p (Corr) [UC]vs [Not IBD]	FC ([UC] vs [Not IBD])	[UC] vs [Not IBD]
AQP8	2.00102e-15	-267.12	down
HMGCS2	1.15609e-19	-25.8594	down
SLC26A2	7.02143e-28	-29.5167	down
UGT2A3	1.15951e-13	-13.0592	down
CLDN8	3.75705e-13	-56.5534	down
ABCG2	1.1007e-25	-18.5123	down
PCK1	1.86778e-16	-22.1876	down
TMIGD1	5.15839e-15	-17.1731	down
OTOP2	7.52153e-12	-16.996	down
GUCA2A	1.41081e-15	-13.5213	down
MT1M	1.82913e-15	-7.17941	down
BMP3	1.93634e-26	-27.5769	down
CYP2B6	5.70363e-06	-2.18162	down
MEP1B	7.92953e-09	-3.19051	down
CA1	3.01462e-14	-35.3813	down
PADI2	1.23917e-28	-10.112	down
ADH1C	2.38401e-14	-9.50026	down
SLC30A10	1.05473e-15	-7.5057	down
TRPM6	1.50256e-18	-9.83301	down
CWH43	2.11083e-11	-5.52332	down
CHP2	1.62373e-18	-14.9716	down
SLC17A4	2.04928e-10	-3.45852	down
B4GALNT2	5.15521e-06	-2.66883	down
GUCA2B	2.62387e-13	-14.1331	down
MS4A12	4.89702e-06	-3.68739	down
ABCB1	4.39573e-25	-6.35484	down
APOBEC3B	1.39819e-15	-3.01168	down
ACSF2	3.74306e-15	-2.87514	down
CD177	5.50123e-06	-4.64436	down
TMEM236	3.02896e-12	-4.73811	down
HEPACAM2	6.60391e-12	-4.78235	down
SLC16A9	6.58244e-18	-5.72275	down
BRINP3	6.57571e-09	-6.58532	down
PPARGC1A	3.15509e-15	-4.31895	down
DHRS11	4.77876e-18	-4.70258	down
PHLPP2	8.37524e-22	-3.94819	down
ZG16	3.14086e-09	-4.13011	down
BEST4	3.86699e-08	-5.50474	down
SLC22A5	3.32142e-20	-3.30861	down
PBLD	2.48181e-16	-3.08301	down
ENTPD5	1.05625e-23	-5.06081	down
MEP1A	4.99027e-22	-6.13443	down
CDHR1	9.75116e-07	-3.31325	down
BEST2	3.11067e-06	-2.92922	down
EXPH5	3.93005e-12	-3.49834	down
SLC51B	1.36022e-16	-3.34934	down
HAVCR1	8.24388e-17	-8.46322	down
LRRC19	4.2926e-18	-3.72401	down
ANPEP	1.53511e-08	-2.84166	down
MT1F	4.88333e-20	-5.3654	down
SLC10A5	5.18278e-07	-2.20924	down
SGK2	5.68699e-18	-3.93983	down
TMEM63C	5.35019e-21	-5.46089	down
TMEM56	6.65783e-15	-2.94679	down
CAPN13	4.89168e-12	-5.35458	down
FGFR2	6.83528e-08	-2.01178	down
RPS6KA6	1.71759e-16	-3.09953	down
CNTN3	1.37239e-05	-3.15167	down
PAQR5	4.2612e-24	-3.39128	down
SELENBP1	4.00748e-15	-4.41295	down
CKB	1.16867e-13	-5.85738	down
CA7	4.19443e-07	-4.11007	down
CLCA1	0.000519027	-3.62427	down
HSD17B2	3.42529e-26	-3.8092	down
MCOLN2	5.32387e-12	-2.34902	down
FMO5	9.07349e-20	-3.88832	down
SULT1A2	3.77885e-13	-5.46955	down
SLC35G1	1.26464e-29	-3.88066	down
MT1G	3.62726e-11	-5.23705	down
PIGZ	2.06653e-14	-3.11685	down
SLC26A3	1.69713e-11	-5.24211	down
TUBAL3	3.5984e-17	-4.26168	down
SLC16A1	4.47775e-37	-5.4812	down
SLC9A2	2.34657e-15	-3.64914	down
CDKN2B	5.46318e-19	-4.38372	down
RMDN2	3.25415e-18	-2.52376	down
SLC4A4	3.82806e-15	-4.86733	down
NXPE4	4.96126e-09	-3.24664	down
PDK2	1.0964e-24	-2.76004	down
PLCD1	2.06848e-13	-2.41861	down
NXPE2	1.97696e-05	-2.1929	down
ENPP1	4.89258e-12	-2.21356	down
WDR78	5.98722e-12	-2.39872	down
RNF152	4.05651e-19	-3.55219	down
MIER3	1.05217e-10	-2.19322	down
ADH6	4.17631e-08	-2.06143	down
TMEM37	2.80752e-11	-2.51703	down
RHOU	1.24693e-23	-3.84963	down
PKIB	1.14764e-15	-3.59819	down
SLC39A5	2.76014e-12	-3.00273	down
VIPR1	4.57212e-09	-2.81014	down
NAAA	5.20767e-19	-2.57605	down
GLRA2	4.82406e-18	-15.3032	down
TINAG	6.92283e-12	-2.13604	down
MAOA	4.87453e-14	-3.61039	down
RUNDC3B	1.1733e-30	-5.56102	down
CDC14A	2.85634e-18	-2.5168	down
EPHX2	2.33909e-18	-3.12378	down
ETFDH	4.66516e-17	-1.95633	down
ACOX1	2.98715e-21	-2.54785	down
SLC19A3	6.80834e-16	-2.84459	down
GHR	1.42694e-23	-4.03808	down
VLDLR	1.51219e-20	-4.47132	down
ACAT1	2.19185e-25	-2.44384	down
LRRC31	2.07788e-13	-3.09059	down
SLC6A19	4.21244e-25	-66.2131	down
SLC13A2	2.79498e-13	-10.1536	down
PRLR	1.46504e-14	-3.87938	down
RAVER2	7.90352e-14	-2.35834	down
TSPAN7	2.01255e-24	-3.69797	down
PPP2R3A	8.89947e-20	-2.79973	down
FMO4	9.02523e-11	-1.96413	down
ACVR1C	3.3336e-09	-2.6429	down
DPP10	2.10676e-16	-11.9001	down
XPNPEP2	8.25239e-10	-3.25963	down
EFNA1	4.71157e-19	-2.88621	down
UGT1A8	1.15166e-16	-8.98627	down
ARHGAP44	3.61585e-15	-3.15157	down
GXYLT2	5.02884e-16	-2.58803	down
TMEM171	5.93629e-14	-2.53936	down
CA2	8.77196e-15	-5.8028	down
PTPRR	1.71342e-11	-2.40785	down
FABP1	3.91231e-18	-5.73561	down
SLC36A1	3.85687e-27	-3.71791	down
NAALADL1	4.33946e-21	-2.48741	down
RAPGEFL1	1.60405e-09	-2.17579	down
A1CF	5.45898e-08	-2.12	down
CPA6	1.91828e-18	-4.86149	down
USP2	2.1248e-05	-2.2442	down
SCNN1B	9.84013e-08	-2.60682	down
MOGAT2	2.63899e-10	-2.76476	down
METTL7B	8.32808e-16	-2.70297	down
CROT	1.74121e-06	-1.52517	down
FRMD1	7.88476e-10	-4.19568	down
PTGDR	2.90967e-06	-2.03451	down
SLC3A1	1.42563e-18	-5.91237	down
SLC37A2	2.32691e-15	-3.31778	down
B3GALT1	4.79443e-08	-2.56978	down
REP15	1.6377e-06	-2.25389	down
PDK4	7.00453e-07	-2.19488	down
SEMA6A	9.81874e-09	-2.03675	down
SATB2	2.40643e-11	-2.81213	down
CLYBL	3.59887e-23	-2.75416	down
SEMA5A	1.24398e-15	-2.60608	down
PPARG	3.14458e-22	-2.91582	down
CHAD	1.99257e-11	-4.31582	down
C7orf31	6.79501e-15	-2.12881	down
MPP7	7.59733e-14	-2.24769	down
PDCD4	4.82357e-19	-3.24371	down
TDP2	1.62806e-17	-2.52521	down
MS4A8	1.82917e-09	-2.39132	down
AKR1B10	4.66232e-08	-2.17191	down
CNKSR3	5.383e-18	-2.2786	down
PLCE1	1.88078e-10	-2.22454	down
MT1E	3.49076e-12	-2.9689	down
MT1X	1.24668e-13	-3.1244	down
GALNT12	1.62536e-18	-3.1598	down
HSD11B2	4.90362e-06	-2.1496	down
NPY1R	5.69762e-09	-2.48221	down
CYP4F12	4.40871e-07	-1.96228	down
PRR15	1.23317e-18	-3.28362	down
ISX	1.14999e-19	-6.14417	down
BTNL8	5.1375e-11	-3.11566	down
SAMD13	4.32395e-17	-3.32642	down
CNNM2	4.52354e-24	-3.07764	down
NIPAL1	4.34667e-12	-2.50094	down
PCSK5	1.54213e-06	-1.60315	down
GCNT2	6.6896e-12	-1.82438	down
THRB	1.25937e-24	-4.29077	down
HHLA2	1.93445e-15	-2.68997	down
PSD3	2.94901e-05	-1.54964	down
METTL7A	1.06846e-19	-2.15624	down
SNX30	4.61872e-15	-2.24925	down
HPGD	1.40705e-12	-2.49925	down
SYTL2	3.7593e-05	-1.648	down
PHYH	1.83044e-24	-2.29219	down
ACADS	9.99139e-24	-3.11132	down
FAM162A	1.69903e-20	-2.68391	down
AQP11	2.4416e-18	-2.53181	down
STBD1	6.88498e-26	-2.65457	down
MYO1A	1.02303e-07	-2.11955	down
USP30	7.79894e-17	-1.9799	down
FABP2	1.74354e-07	-2.46003	down
EPB41L4B	9.8486e-19	-3.46115	down
TCEA3	6.26534e-11	-2.43145	down
CES3	0.000308091	-1.67728	down
EDN3	6.19071e-18	-4.5374	down
SETD9	3.26147e-16	-2.41108	down
SCUBE2	3.30546e-05	-1.55244	down
ANO5	1.10892e-12	-3.06141	down
ZNF704	1.02943e-12	-2.76512	down
MAB21L3	2.43063e-08	-2.11147	down
SMPDL3A	5.50464e-16	-2.19971	down
ZNF91	3.06961e-08	-1.65518	down
CNGA1	5.80796e-20	-4.77151	down
GPR160	4.19943e-21	-2.58328	down
CMBL	3.33197e-19	-2.95635	down
NRG4	0.000731684	-2.15196	down
NAT2	2.8823e-14	-2.60583	down
CLCN2	3.46359e-13	-2.93196	down
PXMP2	1.41667e-21	-3.02799	down
CPT1A	2.6677e-12	-2.23993	down
CIPC	2.06991e-21	-2.36935	down
WSCD1	3.57076e-23	-3.7379	down
C1orf210	2.05703e-15	-2.52856	down
TMEM38B	5.33264e-30	-2.77644	down
RMND5A	8.17549e-09	-1.7385	down
CHN2	7.35692e-11	-1.96874	down
ACADM	1.06775e-14	-1.85509	down
PLEKHG6	6.55369e-15	-2.68658	down
APPL2	3.52107e-13	-1.99075	down
LDHD	1.049e-15	-4.84248	down
SLC25A20	1.40789e-11	-1.6507	down
NXPE1	0.000930994	-1.78423	down
IGSF9	1.06752e-12	-3.70136	down
PRDX6	5.16453e-25	-3.00357	down
PCCA	4.69547e-08	-1.58845	down
LGALS2	1.65524e-12	-3.38139	down
NTRK2	2.50814e-11	-6.22679	down
BDH1	5.8285e-13	-2.24972	down
ACKR2	7.81374e-18	-2.85528	down
P2RY1	1.19127e-14	-2.80391	down
CAPN9	0.000607545	-1.85665	down
FGFR3	1.44668e-07	-2.35781	down
XRCC6BP1	1.29884e-20	-2.22437	down
LEAP2	4.22235e-06	-1.57125	down
GPD1L	9.41067e-13	-2.29434	down
MT1A	8.23805e-11	-3.13937	down
PAG1	3.46766e-11	-1.97466	down
MYO1D	2.62215e-18	-2.80105	down
CES2	3.23033e-17	-3.21451	down
C2orf88	3.04317e-12	-3.30108	down
VSIG10	9.66106e-24	-2.68885	down
CCNJL	8.39495e-17	-2.43445	down
FER1L6	0.000433992	-2.12803	down
FOXP2	3.12195e-09	-1.96832	down
VIL1	7.81432e-12	-2.50063	down
SLC20A2	2.59644e-14	-2.00562	down
NUDT7	3.92049e-17	-2.048	down
FAHD1	9.46294e-16	-1.95714	down
ARHGAP42	3.63486e-08	-1.78442	down
KLK1	2.13749e-14	-3.56903	down
SLC25A23	3.91231e-18	-2.44576	down
IQGAP2	1.32164e-07	-1.6227	down
AHCYL2	2.9271e-16	-3.15286	down
ADAMTSL1	2.45571e-06	-1.82953	down
IHH	2.26213e-12	-2.81271	down
CYP2S1	9.18921e-25	-3.88983	down
GRAMD3	5.99328e-10	-1.85077	down
GCOM1	2.17738e-07	-2.45203	down
HNF4G	7.7027e-07	-1.83547	down
CYP27A1	7.69943e-17	-2.18962	down
ZDHHC23	4.30016e-09	-1.94199	down
GLB1L2	7.29505e-09	-1.75181	down
STAP2	2.87546e-12	-2.32067	down
GIPC2	4.36636e-20	-2.92874	down
AIFM3	0.000264707	-1.83909	down
TMED6	1.72727e-08	-2.31371	down
ACVR2A	1.12259e-14	-1.90261	down
STRADB	2.19969e-13	-1.82171	down
GRAMD1C	8.40993e-06	-1.51031	down
C1orf115	3.44947e-18	-2.39681	down
TMCC3	1.66811e-22	-3.37837	down
NHSL1	1.58527e-15	-2.88995	down
FRRS1	2.65026e-06	-1.86139	down
PTGR1	4.00973e-17	-1.74412	down
AKAP1	1.269e-10	-1.90435	down
NAALADL2	7.83413e-06	-1.61915	down
TMEM220	8.92933e-09	-2.12164	down
MTM1	1.78313e-13	-2.19381	down
TESK2	2.25443e-17	-2.10744	down
DDC	2.81388e-17	-3.09923	down
GABRA2	1.4631e-14	-2.8546	down
XK	1.33123e-17	-2.87353	down
INPP5J	3.79641e-11	-2.56713	down
SLC22A23	6.44053e-13	-2.45721	down
MAST2	8.33474e-08	-1.65507	down
HOOK1	4.67652e-06	-1.73159	down
RETSAT	9.68998e-19	-2.63695	down
OCLN	1.05338e-10	-2.09232	down
PLCD3	1.64059e-16	-2.59996	down
NR1I2	9.03879e-08	-1.87074	down
ASB13	1.43084e-23	-2.31409	down
TSPAN6	8.04191e-15	-2.50354	down
UGP2	2.57928e-12	-2.04819	down
FNIP2	1.41977e-06	-1.73055	down
NIPSNAP3A	2.4675e-15	-1.81471	down
NDRG2	1.00526e-11	-2.08188	down
KCNK5	7.83919e-17	-2.79586	down
TMEM72	1.73874e-08	-6.09944	down
GSTA1	3.73941e-07	-6.71877	down
EDN1	2.14773e-14	-2.0262	down
FZD5	5.4037e-13	-2.43556	down
SLC1A1	4.09533e-11	-2.55286	down
PLA2G12B	4.47469e-18	-22.3518	down
SLC9A3R1	7.51583e-17	-1.99634	down
CDHR5	5.87828e-09	-1.99093	down
HNF1B	6.1258e-11	-2.21939	down
MAGI1	5.51409e-12	-2.39574	down
NAPEPLD	5.31127e-08	-1.66587	down
ERBB3	8.60747e-07	-1.73486	down
CAMK2N1	5.96175e-21	-3.24057	down
FAM160A1	1.09331e-06	-2.05785	down
GPR39	1.44857e-18	-2.527	down
GNA11	7.70977e-11	-1.92518	down
LPCAT3	1.91842e-17	-1.95301	down
HSD17B11	9.05589e-22	-2.5074	down
SRI	6.50529e-20	-2.53192	down
RNF128	1.95795e-25	-3.34798	down
CHPT1	3.2912e-21	-2.26127	down
MARVELD3	1.73504e-15	-2.33425	down
NHEJ1	2.52815e-23	-2.95446	down
LRRC75A	8.94807e-17	-2.41887	down
TTPA	3.45072e-12	-3.4076	down
KRCC1	3.92513e-12	-1.61011	down
TRIM36	1.85733e-09	-2.10069	down
PON3	4.4836e-08	-1.75828	down
FAM101A	6.55642e-16	-3.29075	down
PGAP3	3.7198e-18	-2.24979	down
SUCLG2	2.44718e-19	-2.41825	down
ABAT	8.575e-19	-2.36482	down
RBKS	7.28054e-14	-1.83196	down
LRRN2	3.47947e-39	-11.8489	down
PDE3A	1.13024e-09	-2.32191	down
PECR	7.28682e-14	-1.79641	down
SLC22A18AS	9.03898e-14	-2.78662	down
ZNF57	1.31006e-15	-2.11835	down
HNMT	1.54329e-16	-1.8302	down
DEPDC7	9.38578e-26	-2.91634	down
MATN2	3.34804e-09	-1.78541	down
TMEM144	3.8179e-13	-1.96701	down
CA12	1.05573e-13	-2.93268	down
TRABD2A	7.05828e-15	-2.61903	down
SULT1A1	8.95238e-15	-3.63796	down
CFTR	1.27362e-09	-2.45553	down
ACSS2	1.34008e-06	-1.67292	down
PLA2R1	1.69251e-06	-1.60241	down
ACADSB	1.6883e-07	-1.81454	down
HNF4A	8.50451e-12	-2.22547	down
CYP2J2	1.465e-12	-2.63093	down
PDZK1	4.45847e-23	-7.66738	down
FAM47E	8.7372e-14	-2.0584	down
CNNM4	7.06831e-14	-2.4243	down
ABCD3	9.12919e-14	-2.05115	down
FXYD3	2.0898e-19	-3.10787	down
NMT2	4.29809e-12	-1.67404	down
TM6SF2	1.27911e-11	-3.63275	down
SH3BGRL2	1.75614e-16	-2.71523	down
NEDD4L	3.07821e-09	-1.96979	down
ACSM3	1.79356e-07	-2.07114	down
ENDOD1	5.91199e-25	-3.36848	down
PKDCC	4.66066e-21	-3.0156	down
UGDH	1.69734e-13	-2.28862	down
IYD	3.34077e-13	-2.76614	down
ACAA2	1.9204e-11	-1.81466	down
RNF125	1.58255e-10	-2.01735	down
TMEM170A	2.1691e-13	-1.8176	down
EPB41L3	8.19791e-09	-1.82754	down
ANKH	1.38304e-19	-1.95731	down
EHHADH	3.502e-11	-1.984	down
ARHGEF37	8.53155e-07	-1.57948	down
PEX26	4.56394e-17	-2.53809	down
ACOT13	1.18366e-20	-2.00837	down
SCN9A	8.47242e-11	-2.99645	down
SLC25A34	2.00372e-14	-2.90558	down
NR3C2	2.05457e-07	-2.02559	down
COBL	4.22493e-12	-2.35477	down
STX19	8.44745e-05	-1.5083	down
MGAT4A	5.98301e-12	-1.70593	down
GSTM4	1.82031e-11	-1.73527	down
MPP5	5.29497e-11	-1.7443	down
MAML3	3.49923e-12	-2.24532	down
PANK1	1.24628e-10	-2.2955	down
HOXA7	4.30129e-07	-1.85659	down
PMM1	3.58455e-16	-1.92946	down
CPT2	2.99753e-16	-2.09532	down
ST6GAL2	1.72959e-15	-6.50399	down
MB	1.62331e-09	-3.43759	down
GUCY2C	1.42284e-12	-2.43453	down
ALDH18A1	9.05352e-15	-1.88786	down
PLXNA2	1.55299e-06	-1.6948	down
ZBTB7C	5.41663e-16	-3.17422	down
DEFB1	3.97281e-20	-5.86454	down
CTSV	1.12391e-09	-2.11005	down
PTPRF	1.16281e-13	-2.52303	down
CTDSPL	1.88422e-19	-2.2236	down
LRRC66	1.07358e-07	-1.97018	down
MTMR8	3.96617e-09	-1.87627	down
HSDL2	4.77161e-12	-1.73707	down
C5orf30	6.39862e-10	-1.99942	down
NR5A2	5.10557e-16	-2.53941	down
FAM213A	2.05426e-12	-1.63101	down
PIP5K1B	2.94913e-10	-1.79463	down
ZNF350	9.27296e-15	-1.7826	down
ATOH1	0.000120755	-1.88969	down
ZNF124	8.28752e-10	-1.62114	down
SULT1B1	2.3331e-10	-2.51987	down
SLC30A4	8.5039e-15	-1.827	down
PCK2	2.36395e-14	-1.96283	down
CRYL1	8.90694e-17	-2.02184	down
C9orf152	8.11725e-13	-2.44869	down
TST	3.3478e-15	-2.37617	down
SMIM14	3.06568e-26	-2.48333	down
ANK3	1.64763e-22	-3.57132	down
ATP9A	1.01459e-10	-2.07335	down
GDPD2	1.04189e-15	-3.72988	down
HIGD1A	5.5126e-19	-2.28835	down
EAPP	1.71872e-25	-2.01458	down
CEACAM7	0.000101394	-1.88096	down
SPTLC3	4.10889e-05	-1.61719	down
EIF4EBP2	2.42721e-23	-2.27212	down
ZNF675	1.14923e-08	-1.57261	down
CAMK1D	1.42689e-14	-2.25113	down
IGSF3	2.74081e-12	-2.46608	down
PFKFB2	5.69346e-06	-1.61901	down
MARVELD2	3.94929e-11	-2.03316	down
ENTPD8	1.3027e-09	-2.43896	down
IMPA2	4.22227e-19	-2.28092	down
C6orf136	3.50561e-08	-1.64309	down
SLC44A1	1.50492e-16	-2.2953	down
EDIL3	1.90193e-07	-1.69327	down
EFNA5	4.869e-07	-1.75117	down
CHDH	5.87987e-11	-2.20625	down
MYLIP	8.06333e-11	-1.70719	down
MFSD4	9.72096e-14	-5.05497	down
VSIG2	2.41772e-14	-3.31336	down
ZSWIM5	2.37153e-10	-2.20002	down
SEMA6D	0.000224599	-1.5975	down
HRCT1	1.16055e-06	-2.98773	down
MRPL35	1.05402e-12	-1.6495	down
NUDT12	2.09106e-07	-1.78289	down
MPND	2.07432e-17	-1.93205	down
RIMKLA	3.29092e-20	-3.09349	down
OPN3	2.89463e-18	-1.86383	down
OXR1	3.11158e-11	-1.59895	down
ZCCHC14	3.3772e-06	-1.50813	down
PDHA1	3.70032e-09	-1.53738	down
SLC27A4	1.80749e-10	-1.59706	down
ACOT8	5.88064e-19	-1.81028	down
RNF5	2.28461e-24	-1.9774	down
SLC46A1	6.78489e-21	-2.42318	down
ALDH6A1	8.6833e-08	-1.73483	down
PLCB4	0.00055644	-1.54871	down
OVOL1	1.36094e-11	-2.06524	down
ACER2	2.98641e-20	-4.26018	down
NUAK2	2.1634e-11	-1.92062	down
CRAT	1.02634e-11	-1.68512	down
ERBB2	5.26894e-13	-2.19619	down
GPA33	3.60859e-12	-2.36777	down
VDR	7.56329e-19	-2.62968	down
PAQR8	1.96826e-12	-2.11229	down
EFCAB5	1.1142e-06	-1.73681	down
TLN2	3.80482e-09	-1.91088	down
AFG3L2	5.8317e-18	-2.10925	down
MKKS	1.991e-14	-1.56276	down
HRSP12	3.36392e-11	-1.51908	down
TMEM141	4.53555e-20	-2.51039	down
NGEF	2.43751e-07	-1.78586	down
C11orf53	2.12916e-05	-1.87244	down
ZNF681	1.20739e-07	-1.77963	down
ANO10	1.04301e-17	-2.13115	down
CDX2	2.8488e-12	-2.71215	down
RAB11FIP1	6.78112e-11	-2.19239	down
ATP13A4	1.60085e-08	-2.75243	down
TPH1	9.13262e-11	-3.703	down
TMEM98	1.15969e-27	-3.32107	down
CLRN3	6.41225e-13	-2.07312	down
AKAP9	8.31377e-11	-1.91805	down
BTBD3	5.14934e-10	-1.76228	down
TOM1L1	1.61965e-09	-1.76051	down
PTPN21	6.43295e-11	-1.87644	down
NBEAL1	1.58677e-07	-1.83569	down
KIAA1161	1.15745e-10	-2.12518	down
ALDH5A1	3.51161e-11	-1.86791	down
STX3	6.27201e-13	-1.8858	down
AGMAT	2.86656e-07	-1.54566	down
BPHL	4.01438e-11	-1.51605	down
CPNE2	5.41845e-11	-1.67549	down
GRAMD4	1.60983e-10	-1.8082	down
GBAS	5.02293e-15	-1.73966	down
ZADH2	7.93606e-09	-1.63644	down
BCAS1	2.16192e-07	-1.96659	down
RDH5	3.50878e-10	-1.89821	down
MICALCL	9.79876e-09	-2.43227	down
PCSK6	2.19744e-06	-1.85187	down
KLHL8	2.04504e-13	-2.0873	down
LYRM7	8.87128e-08	-1.54426	down
KRT20	1.56397e-07	-1.86349	down
SECTM1	3.36034e-08	-1.9081	down
BSG	1.02987e-17	-1.88675	down
SCP2	6.25786e-16	-1.88426	down
PPP1R36	9.43399e-21	-3.33384	down
C4orf19	1.8279e-07	-1.6777	down
PAPSS2	4.23317e-09	-1.81728	down
CAT	2.82393e-12	-1.66635	down
MBOAT1	0.000212896	-1.55965	down
SEPHS2	7.49255e-23	-2.11408	down
DTX4	1.5999e-10	-1.78458	down
ANKDD1B	0.000398082	-1.56868	down
TPRG1L	1.45309e-25	-2.05096	down
CDH17	8.10905e-11	-2.0937	down
NDRG1	2.19414e-15	-1.98623	down
C6orf222	5.70368e-08	-1.8489	down
HADH	6.04176e-08	-1.63919	down
RAB4A	2.57769e-18	-1.71056	down
SLC35D2	2.14277e-16	-1.77757	down
CMTM4	3.62432e-14	-2.68371	down
CDK20	1.68603e-16	-2.25429	down
SEMA4G	2.69955e-10	-2.11285	down
TFCP2L1	1.19281e-11	-2.61204	down
BCAT2	1.12203e-20	-2.28649	down
AK3	9.11145e-16	-1.80781	down
EPB41L5	4.33089e-11	-1.71555	down
GAB1	2.79692e-06	-1.69157	down
PEX11A	1.5104e-21	-2.46672	down
CDKL1	5.37264e-12	-2.3263	down
DDAH2	6.55833e-20	-2.00671	down
OSBPL1A	5.82725e-21	-1.98701	down
TMCO1	4.47277e-32	-2.26887	down
ARV1	1.36733e-15	-1.71511	down
STARD10	1.42162e-17	-2.72457	down
CEP70	2.07307e-06	-1.5005	down
ETHE1	8.5514e-16	-2.52209	down
ESRP1	2.25881e-07	-1.7816	down
CPM	6.30568e-09	-2.1084	down
C11orf54	2.79428e-10	-1.75515	down
ADIRF	2.04478e-27	-3.79865	down
PRKACB	6.47521e-17	-2.19897	down
MGAT4B	3.36251e-18	-2.05985	down
SERINC5	5.7806e-15	-2.51036	down
ADD3	1.47881e-10	-1.91665	down
ZNF768	1.60043e-16	-1.84972	down
SLC44A3	2.8823e-14	-2.00641	down
LIPH	2.79528e-09	-1.87895	down
LETM1	6.2306e-06	-1.52786	down
XYLB	1.33277e-06	-1.66621	down
ZNF844	1.7765e-11	-1.95644	down
MXI1	2.49151e-10	-2.08843	down
CCDC112	1.06172e-08	-1.51782	down
ATP1B3	1.69423e-12	-1.83044	down
HMGA2	1.24037e-16	-2.74105	down
KCNJ2	1.73797e-12	-2.10982	down
SSTR1	5.35895e-14	-3.68932	down
PPM1A	2.75867e-13	-1.65546	down
DYRK2	1.67734e-06	-1.58994	down
GCNT1	1.81488e-11	-2.0572	down
MMP28	3.26348e-24	-4.53643	down
ECH1	1.00246e-19	-1.99804	down
GALM	7.04965e-13	-1.85917	down
NRIP1	3.64984e-09	-1.95708	down
SPR	2.26781e-25	-2.47653	down
MOCS1	4.81514e-16	-1.99174	down
EPB41L1	9.40459e-18	-2.39566	down
SMPDL3B	3.08945e-23	-2.42201	down
ATP8B1	1.42386e-07	-2.11963	down
LRRC1	6.83122e-13	-1.9393	down
PLA2G10	1.56225e-07	-1.87531	down
TRAK2	3.82994e-09	-1.63745	down
EPHX1	6.1253e-13	-1.67653	down
POF1B	2.2001e-11	-2.09773	down
MEST	4.90749e-07	-1.50478	down
LRP6	1.59459e-05	-1.59832	down
PRR15L	3.75969e-07	-1.72726	down
GLTP	1.29733e-17	-2.05463	down
ACOT11	2.81659e-11	-1.98398	down
AP3S2	4.22149e-14	-1.88814	down
TM4SF5	7.39416e-19	-4.07031	down
RAB17	1.27134e-08	-1.97284	down
CYCS	9.76931e-12	-1.83101	down
FCGRT	1.86255e-22	-2.27722	down
ILDR1	6.67204e-18	-3.06586	down
DEPTOR	2.2825e-07	-1.87502	down
SLC41A2	1.39359e-09	-1.76343	down
C5orf52	2.34366e-05	-1.76455	down
PNPLA4	5.34756e-13	-1.96685	down
ANKS4B	3.4186e-10	-1.96073	down
PGM1	6.07205e-16	-1.90132	down
SUCLG1	1.13462e-16	-2.002	down
TMEM9B	4.98704e-24	-2.04804	down
BPNT1	6.37422e-17	-2.00262	down
RBM24	1.20184e-11	-4.1692	down
CASP6	3.41115e-12	-1.81354	down
PANK3	1.91157e-08	-1.77039	down
SERINC2	2.56269e-13	-2.11953	down
ANXA13	5.14612e-07	-2.05871	down
ZSWIM3	6.77523e-12	-1.53084	down
ASTE1	6.75497e-13	-1.53388	down
LAMTOR4	1.71646e-19	-1.8988	down
SDHD	3.4979e-17	-1.84133	down
WASL	3.58772e-13	-2.04609	down
TMEM192	9.40751e-18	-2.34172	down
NR6A1	2.43874e-07	-1.69212	down
ACO2	2.19356e-13	-1.7304	down
GRHL2	4.99448e-06	-1.75094	down
THRA	3.18604e-12	-1.84771	down
MRPL34	6.60996e-15	-1.62173	down
C14orf142	1.08815e-19	-1.71454	down
ATP2C2	0.000660786	-1.67492	down
HADHB	7.89212e-14	-1.68065	down
SNX4	7.05883e-13	-1.67387	down
USH1C	3.67947e-07	-1.56987	down
MAGI3	7.74305e-07	-1.69553	down
AUH	1.89056e-21	-1.90774	down
KNG1	0.000114859	-2.9196	down
CLIP2	7.94297e-09	-1.57453	down
ALPI	1.88601e-18	-6.54241	down
BCL2L14	8.60562e-11	-1.9239	down
FN3K	6.26792e-06	-1.53955	down
ACOX2	2.06569e-06	-1.54539	down
OVOL2	2.46914e-12	-2.06156	down
FAM13A	3.57816e-06	-1.50588	down
CTSA	6.65063e-14	-1.69742	down
LGALSL	1.54656e-06	-1.53322	down
SLC52A3	1.72289e-10	-1.83139	down
TLDC2	1.89118e-15	-1.91701	down
NCBP2-AS2	5.40356e-19	-1.75116	down
LGALS4	8.39074e-14	-2.56899	down
LNX2	1.73574e-07	-1.63787	down
LMTK2	1.66546e-08	-1.88676	down
PTK6	5.66467e-08	-1.65095	down
GDE1	1.51667e-13	-1.64794	down
OPHN1	5.04085e-06	-1.64273	down
PRELID2	5.44228e-06	-1.54192	down
NDUFA5	4.19708e-16	-1.83085	down
DAGLA	1.18437e-07	-1.74604	down
GGT6	2.44083e-13	-2.43937	down
OCRL	4.2057e-08	-1.62908	down
CASD1	9.37715e-06	-1.50501	down
FBXO34	4.77567e-10	-1.67962	down
HMGCL	4.11353e-17	-1.81553	down
TGFA	7.66767e-16	-2.01151	down
AGFG2	1.06097e-12	-1.87604	down
ITPKA	1.85776e-20	-3.90898	down
AAMDC	7.38474e-24	-1.99892	down
ASPA	2.3412e-05	-1.61543	down
ZNF813	1.1141e-10	-1.78573	down
UGT8	3.46179e-12	-2.12834	down
MUT	5.80876e-10	-1.66628	down
TMC4	2.85602e-08	-1.79966	down
DENND4C	2.87417e-05	-1.54954	down
CPEB3	4.59541e-07	-1.64131	down
MBNL3	1.83871e-09	-1.98116	down
TTC38	3.31464e-08	-1.55505	down
SPINT1	2.72737e-13	-1.97843	down
FOXN3	4.43208e-07	-1.62749	down
ATPAF1	4.58326e-29	-2.11738	down
UGT2B7	3.56947e-21	-3.85165	down
SLC25A4	9.45072e-14	-1.56806	down
CLDN23	6.1493e-12	-2.36185	down
DPP4	3.97281e-20	-3.47717	down
IFT57	1.083e-16	-1.86682	down
HADHA	1.63104e-12	-1.66476	down
SLC35D1	1.62331e-09	-1.87341	down
NDUFA2	4.0696e-17	-1.64111	down
MIER1	6.58687e-13	-1.72898	down
SYTL4	1.26189e-06	-1.57106	down
CAMK2D	5.7282e-09	-1.71341	down
ACVR1B	1.78692e-13	-2.37151	down
TMEM254	1.11912e-10	-1.63929	down
CHP1	3.23885e-14	-1.80532	down
ABO	2.26339e-06	-2.23582	down
IL1R2	1.29802e-20	-3.78166	down
SAMD12	0.000179453	-1.53287	down
GAL3ST1	6.44128e-24	-4.22013	down
NCK2	1.14549e-15	-1.54585	down
NDUFB9	3.58188e-19	-1.87393	down
INADL	3.50824e-05	-1.535	down
NDUFS1	1.31905e-08	-1.6057	down
USP54	7.17291e-05	-1.60629	down
AKAP5	1.26327e-07	-1.87799	down
ACAA1	1.05806e-17	-1.71937	down
THNSL1	1.23403e-10	-1.70702	down
CXADR	6.10596e-14	-2.18339	down
SPECC1L	1.42592e-10	-1.77726	down
MPC2	4.47026e-16	-1.84172	down
PRAP1	1.99227e-16	-6.1023	down
LCMT1	9.68076e-19	-1.65568	down
DUSP16	6.44984e-15	-2.02574	down
SIAE	1.86111e-14	-2.43488	down
DNMBP	2.09954e-08	-1.73282	down
TMPRSS4	2.33276e-12	-1.9985	down
AOC1	7.26082e-08	-2.04257	down
GRTP1	1.60729e-10	-1.82842	down
ADCY9	1.85587e-10	-2.00523	down
COQ5	3.38877e-14	-1.53004	down
PTGR2	1.19051e-08	-1.8244	down
KLF5	5.73931e-10	-2.11206	down
FAM83B	3.97823e-05	-1.77992	down
C6orf203	2.84638e-12	-1.52911	down
RPL10L	3.44151e-10	-3.46488	down
COX5B	1.73581e-17	-2.00997	down
FRK	3.86091e-06	-1.72502	down
UNC5B	3.36028e-10	-1.90739	down
SDHB	7.2066e-16	-1.60047	down
SMPD3	4.29234e-06	-1.78134	down
HCCS	2.01478e-16	-1.68124	down
ATP2B1	4.17003e-12	-1.93634	down
PXMP4	3.04368e-12	-1.66117	down
PTPRO	3.75845e-06	-2.05202	down
SGK223	2.77405e-19	-2.74578	down
RGMB	2.38957e-07	-1.93647	down
DSP	0.000170953	-1.60903	down
NTPCR	4.15197e-13	-1.85106	down
ARHGAP35	9.96738e-09	-1.73255	down
GOLIM4	1.80949e-09	-1.93672	down
BCL2L10	1.13419e-10	-2.21265	down
TSHZ1	6.40601e-14	-2.10111	down
GLOD5	2.11625e-10	-2.50673	down
COQ9	3.44151e-10	-1.52816	down
NDUFB5	3.58597e-16	-1.5816	down
NBR1	6.53504e-11	-1.74036	down
ENPP5	7.78815e-05	-1.52612	down
BLOC1S1	4.68369e-16	-1.69758	down
CBLC	8.38358e-10	-1.75953	down
ZNF613	4.51992e-26	-2.32469	down
RNF14	4.78059e-12	-1.58296	down
ETFA	6.26589e-11	-1.50061	down
PEX19	2.48411e-14	-1.64582	down
SLC35F2	2.13844e-14	-1.74043	down
PLA2G12A	6.48663e-08	-1.50854	down
GJB1	1.19127e-14	-2.53307	down
ELL3	3.62686e-06	-1.67929	down
GDPD1	1.0904e-07	-1.68667	down
GGH	1.91759e-16	-2.01368	down
F2RL1	1.44048e-13	-2.30761	down
NDUFA6	9.32408e-12	-1.52582	down
CD2AP	2.30299e-08	-1.74232	down
TMEM14C	3.69474e-26	-1.71145	down
SLC22A4	9.45756e-21	-3.44661	down
TMEM120A	8.24327e-19	-1.74549	down
ARSD	6.43139e-12	-2.1676	down
NRARP	1.52784e-10	-2.13667	down
B3GNT8	8.9836e-22	-3.16871	down
LRRFIP2	2.03655e-09	-1.51461	down
KLF4	1.26548e-05	-1.6897	down
NEO1	3.1901e-05	-1.72785	down
SIPA1L3	4.78857e-07	-1.72582	down
SLC39A4	2.82672e-10	-1.61301	down
ARRB1	2.50319e-11	-1.65306	down
BTD	9.28317e-16	-1.56404	down
ZNF816	1.73713e-08	-1.61184	down
NNT	4.77294e-07	-1.50455	down
PET117	9.57807e-14	-1.51627	down
MGLL	1.80093e-05	-1.52862	down
SIPA1L2	3.08036e-06	-1.5625	down
PGRMC1	4.7693e-21	-1.84523	down
CTH	1.57062e-19	-2.24887	down
PLSCR4	2.88987e-05	-1.51676	down
SORBS1	1.16062e-05	-1.74024	down
MPZL3	3.23984e-09	-1.63381	down
FAM117B	1.4577e-08	-1.63509	down
VILL	2.99893e-09	-1.65907	down
VSTM2A	0.000139091	-3.42339	down
PLEKHJ1	1.23677e-13	-1.69431	down
ZNF823	3.1073e-10	-1.56881	down
NDUFB10	2.97736e-18	-1.71159	down
SHROOM3	1.9304e-07	-1.95806	down
ANKMY2	3.62443e-13	-1.71008	down
GLP2R	2.92521e-06	-2.08341	down
ANKRD9	1.63779e-09	-1.79172	down
PCTP	6.57709e-15	-1.7223	down
AGPAT2	1.81142e-09	-1.63316	down
SYDE2	0.000269113	-1.50845	down
ZKSCAN1	1.9373e-06	-1.58305	down
APLP2	1.84541e-09	-1.76705	down
C1orf21	1.33115e-10	-1.62163	down
LGR4	1.71598e-09	-1.9727	down
PIK3R1	9.66331e-06	-1.58086	down
LIMA1	3.5259e-12	-1.89721	down
C15orf48	8.03524e-14	-2.31091	down
ZBTB10	7.63944e-11	-2.05571	down
POFUT1	1.11304e-11	-1.78867	down
C15orf38-AP3S2	1.5831e-15	-1.76899	down
BZW2	4.80796e-18	-1.76869	down
AQP7	1.15702e-19	-4.20437	down
PINK1	5.53905e-24	-1.9258	down
FAM189A1	2.53483e-10	-4.23303	down
COA7	4.57828e-10	-1.58886	down
TMEM45B	3.72922e-09	-1.78673	down
RBM47	2.75892e-07	-1.73624	down
SOWAHB	1.55204e-07	-1.83723	down
TPRN	2.70661e-09	-1.80716	down
SPHK2	7.48111e-08	-1.51211	down
AKR1C3	4.54276e-06	-1.67134	down
VAV2	2.79288e-12	-1.81555	down
PPP1R3B	2.87084e-13	-1.91725	down
LMBRD1	6.53474e-21	-1.75942	down
EFTUD1	2.58577e-08	-1.52794	down
ZNF564	7.56487e-12	-1.55903	down
SLC35A3	9.10275e-10	-1.97088	down
DERA	5.9511e-18	-1.76537	down
TUFT1	5.82102e-07	-1.57	down
RAP1GAP	2.74328e-06	-2.0347	down
NUBPL	5.45199e-08	-1.51235	down
BMP2K	3.96494e-07	-1.50681	down
COX6C	9.24585e-18	-1.89906	down
HDAC11	2.08409e-12	-1.70617	down
ERMP1	1.31766e-11	-2.05492	down
CCNG1	3.33055e-18	-1.84852	down
CHRNA7	2.0962e-17	-4.26591	down
PACSIN2	1.07973e-10	-1.67497	down
DOLPP1	1.35137e-12	-1.59948	down
GOT1	8.51236e-09	-1.61948	down
IGF2BP2	2.42498e-08	-1.69946	down
BAIAP2L2	6.70886e-05	-1.54115	down
TMEM65	2.27767e-10	-1.58066	down
MVB12B	1.54657e-07	-1.51305	down
KIAA1211	9.1422e-09	-2.29543	down
ATG4D	1.96276e-08	-1.50174	down
WNK4	5.41879e-05	-1.84265	down
CHCHD10	3.358e-12	-1.83836	down
CAPN5	1.19534e-05	-1.68756	down
RBP2	1.11899e-11	-7.42546	down
GLIPR2	6.6271e-13	-1.62418	down
RNF138	1.87188e-15	-1.85792	down
GNG12	2.68615e-10	-1.75061	down
CABLES1	9.2651e-11	-1.73413	down
APBA1	8.18444e-12	-2.39246	down
MPST	2.67013e-17	-2.07877	down
CDS1	9.66007e-15	-2.3594	down
OAF	1.16219e-28	-2.95971	down
TREH	2.27978e-06	-2.14777	down
EFNA4	4.72706e-15	-1.75188	down
FOXO4	8.05676e-13	-1.79211	down
AP5M1	3.7182e-09	-1.62581	down
SPRYD7	6.21128e-10	-1.5657	down
AGL	4.40191e-06	-1.53288	down
HIGD2A	1.06173e-15	-1.63713	down
CERS6	3.52925e-12	-2.3792	down
LARGE	9.5222e-18	-1.9086	down
IRF6	1.50356e-09	-1.84891	down
SORBS2	2.88437e-07	-1.79913	down
SYT17	7.66592e-18	-2.38626	down
PVRL3	4.60146e-15	-2.49999	down
GHITM	1.29531e-13	-1.63324	down
ALAD	1.86515e-08	-1.571	down
DDR1	4.55845e-07	-1.73193	down
PPM1L	5.20973e-12	-2.36022	down
DLD	1.23203e-10	-1.61151	down
CYC1	1.2172e-13	-1.73783	down
PROC	3.00929e-10	-2.78581	down
UBL3	1.53996e-16	-2.0196	down
NEURL1	2.43953e-05	-1.73487	down
FTH1	5.04482e-29	-2.05063	down
MFSD9	2.09232e-08	-1.50404	down
DHRS3	7.43478e-14	-1.68881	down
AKAP7	4.57454e-16	-2.83712	down
PER3	6.63187e-05	-1.82369	down
STYK1	9.5182e-07	-1.76831	down
TLE2	4.4689e-09	-2.04616	down
PPP1R14D	1.83409e-08	-1.65404	down
C1orf106	4.59588e-08	-1.68472	down
KDM4A	1.02184e-08	-1.6696	down
ECI2	3.69459e-09	-1.51447	down
TMEM59	1.63974e-30	-2.12134	down
ZNF69	1.86975e-07	-1.7305	down
ELF4	4.43039e-09	-1.60726	down
CD9	4.2612e-24	-2.30621	down
APPL1	8.01229e-08	-1.5612	down
MTHFD1L	2.0939e-18	2.24992	up
CXCL17	5.52836e-32	78.6278	up
SYDE1	8.37382e-27	3.13604	up
TMPRSS3	5.39854e-10	1.93994	up
LAMA5	6.57386e-39	5.47783	up
C1orf162	9.88868e-22	2.64185	up
ABI3	1.27014e-21	2.23253	up
DDHD1	8.9634e-19	2.20909	up
GRHL1	3.61547e-14	2.5126	up
INPP4A	6.86683e-17	2.26126	up
TAPBP	2.36927e-09	1.52229	up
HHEX	1.06133e-11	2.10368	up
SEMA3A	4.11942e-05	1.68473	up
CD300A	1.99972e-28	3.1157	up
TESPA1	1.35241e-07	1.94209	up
XPOT	4.9987e-08	1.56164	up
CD1C	2.3845e-05	2.06351	up
PLEKHO2	2.0056e-24	2.70868	up
PRF1	5.20276e-15	2.84738	up
DLGAP5	8.01785e-07	1.58863	up
BATF	1.87246e-25	4.40324	up
MAD2L2	6.70429e-29	2.33078	up
DKK3	1.32032e-13	2.07765	up
FGFR1	6.83798e-18	2.45014	up
HIST2H2BF	1.40424e-17	2.38062	up
PTGDS	3.73199e-16	5.18825	up
HSPB8	0.000252816	1.65486	up
PIAS3	8.47408e-24	2.01797	up
ITPRIP	6.92119e-10	1.86137	up
KIF23	3.59403e-15	2.04219	up
RAMP3	2.90662e-33	3.61425	up
RGS16	2.29839e-25	6.12183	up
AARS	2.11261e-12	1.66188	up
LILRA2	6.26462e-23	5.16084	up
BHLHA15	6.11168e-32	5.39674	up
WAS	3.36516e-31	3.78041	up
GPR176	2.25563e-22	3.96407	up
LPXN	8.2908e-09	1.61118	up
KIAA1551	3.63063e-14	1.76678	up
GRAP	1.29761e-08	2.39426	up
FMO3	1.7465e-18	3.59008	up
SFXN3	2.09302e-33	2.81376	up
PIK3CD	3.29576e-18	3.07409	up
CCDC102B	7.80369e-16	2.35848	up
PROCR	2.63241e-14	1.82984	up
WFS1	8.93441e-15	1.89195	up
HPSE	1.46931e-09	1.84577	up
PHLDA2	2.72303e-08	1.99745	up
SLC38A2	1.26966e-05	1.52463	up
TIGIT	1.83925e-13	2.95922	up
FANCD2	3.46732e-12	1.90531	up
SDF2L1	3.52898e-18	1.97804	up
NCF1	1.15969e-27	3.61317	up
MEI1	4.22779e-40	5.27233	up
TPRG1	2.50118e-10	2.49508	up
ZNF267	5.86504e-08	1.50466	up
COL5A1	1.20985e-15	3.33091	up
ENO2	2.79652e-27	2.98762	up
PDLIM7	4.38846e-32	3.65333	up
BLVRA	2.07356e-26	2.43304	up
NUSAP1	3.31157e-08	1.58569	up
ACAP1	1.5136e-26	3.86853	up
TMOD2	9.90462e-06	1.52463	up
KIAA0895	9.44072e-10	1.86016	up
ETV5	1.64454e-14	1.87141	up
CD19	1.22089e-10	4.37361	up
VWA1	9.50331e-14	1.94894	up
ITGAV	6.54604e-05	1.53158	up
KIF18A	1.38935e-08	1.72871	up
GPR141	1.69293e-10	2.42788	up
CDC42EP2	8.28725e-19	2.83136	up
TNFSF15	9.31184e-06	1.71653	up
LYST	3.94937e-11	1.72886	up
FBXO6	6.23138e-26	2.38525	up
LY9	3.06679e-14	2.37485	up
CYGB	1.28084e-28	2.81966	up
RASA3	5.04332e-14	2.05283	up
HELB	2.3547e-13	2.06265	up
APOL4	4.52426e-19	2.85045	up
FAM78A	1.09683e-16	2.39473	up
ACOT9	2.38825e-20	1.68299	up
LIMK1	5.76887e-19	1.98962	up
ANKRD36	8.41069e-19	2.53661	up
CTSC	7.28695e-32	2.64673	up
MTCL1	1.07401e-25	4.13575	up
HID1	5.69581e-12	1.6103	up
HK2	1.43051e-05	1.87017	up
ISG20	3.27012e-37	3.42727	up
ERI1	5.45148e-08	1.52263	up
CLIP4	1.52755e-21	2.81582	up
RUNX2	3.1263e-30	2.91167	up
KIF14	2.09774e-09	2.05048	up
LPL	3.74687e-18	4.82485	up
PRSS22	5.68178e-36	7.94491	up
TCIRG1	<5.34E-43	3.22188	up
CTSL	4.23916e-07	1.72512	up
TRPV2	2.39277e-37	3.51969	up
C1QC	1.0736e-13	1.92994	up
SERPINI1	3.6051e-14	2.45901	up
TSPAN9	8.44588e-11	1.78951	up
TRAM2	6.58687e-13	1.98631	up
SPRR2A	2.65029e-09	23.9441	up
RPL22L1	1.38688e-11	1.56655	up
CFLAR	2.01424e-14	1.70887	up
BCL6B	2.01859e-18	3.17682	up
FAM101B	3.94688e-25	2.5856	up
SNCAIP	1.04678e-32	4.66922	up
P2RY14	5.02899e-16	2.37006	up
GRHL3	2.11516e-31	8.04543	up
TSHZ3	1.23844e-20	2.59363	up
CTSB	1.65894e-09	1.76026	up
GPR4	5.53951e-24	5.72774	up
EGR2	1.83835e-15	3.63218	up
IGFLR1	2.21219e-33	3.31336	up
LAMB1	5.66452e-23	2.36216	up
TMEM119	0.00012343	1.50945	up
BCL3	2.18331e-23	2.57526	up
GLI3	8.47167e-08	1.91142	up
LAIR1	6.23253e-27	2.82555	up
ADAMTS12	3.51224e-20	5.02599	up
SASH3	8.93087e-16	2.61538	up
MROH6	1.03564e-25	3.4347	up
FKBP14	3.38877e-14	2.08357	up
PDE7A	1.77715e-10	1.91473	up
FGD2	2.65617e-38	5.104	up
ADAM8	1.13995e-31	4.67771	up
PRR11	7.40915e-05	1.53476	up
HCST	6.58015e-18	2.25419	up
IL27RA	1.87865e-16	2.51232	up
HSPA5	1.43785e-06	1.59093	up
CEP85L	3.48352e-13	2.45996	up
MYO1B	2.8999e-06	1.65986	up
HTRA1	2.9571e-18	2.38148	up
FCN1	1.46998e-35	16.2559	up
SFRP2	1.66414e-15	17.1309	up
IL15RA	2.63616e-27	2.57852	up
NOTCH3	6.09994e-23	5.69435	up
CTPS1	1.66214e-20	2.18203	up
UBE2S	1.71337e-13	1.6753	up
ANKRD36C	4.97322e-15	3.8555	up
ETV7	2.66981e-16	2.62078	up
WDR54	3.62038e-18	1.74777	up
KIF20A	1.90856e-09	1.88331	up
PLEKHA2	2.18884e-05	1.51272	up
SLC1A3	2.99226e-09	2.76255	up
FAM25C	1.23212e-06	8.69576	up
NUP188	1.56856e-09	1.67786	up
LIF	7.92228e-09	1.81374	up
TRAT1	6.39183e-07	1.91867	up
GSAP	2.45097e-17	2.0322	up
ALOX5AP	8.37468e-06	1.5768	up
SLC4A11	4.24478e-25	6.23199	up
RORA	1.1982e-07	1.78129	up
AIF1	1.00576e-21	2.2122	up
ADAM28	8.575e-19	2.72778	up
MCC	1.63697e-12	2.24982	up
SLC29A1	1.91868e-12	1.54462	up
NXN	5.26905e-19	2.38566	up
SLC23A2	3.73384e-10	1.91317	up
TMEM39A	3.37736e-13	1.7438	up
CHL1	6.23206e-08	2.06981	up
CDYL2	7.92551e-06	1.59882	up
MANEA	4.90348e-06	1.52946	up
FNDC3B	1.32593e-08	1.69257	up
CHSY1	1.32401e-12	2.0011	up
MKI67	1.00496e-11	2.20069	up
EPSTI1	4.91557e-13	2.20179	up
SH2D1A	2.78101e-14	3.11337	up
MS4A7	3.39793e-09	1.9074	up
LIMS1	9.52546e-07	1.50808	up
GPC6	5.34838e-05	1.55832	up
PLXDC1	1.4247e-33	4.02346	up
ALPK2	1.30614e-14	4.86005	up
JAZF1	7.68637e-11	1.6523	up
BLM	2.81212e-15	1.87229	up
FERMT3	8.66329e-22	2.16783	up
MAP3K6	2.31658e-32	2.86816	up
SLFN12L	2.52019e-28	3.39277	up
FAM72B	6.64675e-11	1.91533	up
SDK1	2.58178e-14	2.60498	up
RNF145	2.37403e-08	1.55326	up
PNP	8.27399e-08	1.59744	up
S100A3	6.21519e-23	5.46285	up
BRCA2	2.25991e-07	1.83367	up
MANF	9.25891e-26	2.1499	up
RUNX1	1.89025e-14	1.95056	up
PTPN7	3.46597e-27	3.46154	up
HLA-DOA	9.44933e-13	2.30925	up
CCNB1	3.78651e-11	1.77283	up
SGCE	4.69411e-16	1.8558	up
NOS2	2.22909e-22	12.2398	up
RAPGEF4	3.81987e-11	2.11415	up
RAB29	8.43276e-11	1.73157	up
NUGGC	8.31292e-20	3.20749	up
ROR2	4.64541e-15	2.03426	up
STAT5A	5.1295e-15	1.95797	up
S100A4	8.62432e-09	1.65321	up
SERPINH1	4.3867e-08	1.61134	up
CD248	6.04275e-19	2.98512	up
SDC3	2.06087e-12	1.99903	up
VNN3	1.16488e-27	6.61373	up
CCDC144A	3.15352e-05	2.23249	up
DIO2	0.000106937	2.19104	up
GIMAP2	1.42133e-17	1.95065	up
SEC24A	1.67074e-06	1.57124	up
AGRN	1.9465e-06	1.7217	up
ZEB2	7.40305e-10	1.71899	up
CLEC4D	3.25247e-28	29.1182	up
TM6SF1	2.37918e-14	1.96494	up
MSTO1	2.78354e-40	2.73802	up
LRG1	1.06173e-06	2.00884	up
ARPC1B	1.112e-18	1.69734	up
ARMCX2	1.2311e-16	2.00799	up
SIRPG	4.54393e-18	3.02368	up
TACSTD2	4.12843e-16	4.67514	up
SGTB	1.07958e-16	2.30007	up
PAPLN	2.39798e-30	4.12075	up
ST3GAL5	5.48895e-34	3.50354	up
MRC1	1.30868e-08	2.29406	up
RFX5	7.65063e-13	1.77401	up
PFKP	3.43705e-08	1.59509	up
LMCD1	1.8244e-14	2.16927	up
CENPE	1.58122e-09	1.92507	up
CERCAM	1.78503e-33	3.36834	up
WWC2	1.31379e-13	2.43114	up
FCRL2	2.0185e-17	4.64635	up
PIK3R5	1.53911e-24	3.02436	up
MMRN2	1.64482e-09	2.01967	up
IL1RL1	8.28539e-09	2.64675	up
TRIP13	2.82393e-12	1.95374	up
HSH2D	<5.34E-43	2.96292	up
MILR1	1.5066e-22	2.78936	up
KCNAB2	8.61066e-22	2.79534	up
MARS	1.1279e-41	2.40014	up
ACVR1	1.07227e-08	1.55768	up
CCDC167	7.53504e-17	1.71666	up
TNF	5.39755e-25	5.49553	up
NLRC5	3.11556e-33	3.46733	up
AGTRAP	2.8055e-19	1.78864	up
CACNA2D1	2.81032e-05	1.66426	up
ACTN1	3.36976e-08	1.59288	up
RHBDF2	3.77457e-28	3.4843	up
RASAL3	1.15096e-29	4.39966	up
NBEAL2	1.29526e-40	3.76874	up
PCNX	4.30985e-10	1.84976	up
SYTL3	1.0111e-20	2.21543	up
SDC2	8.5644e-09	1.74953	up
S100B	1.10144e-09	1.99493	up
SVEP1	4.99529e-17	3.54222	up
RSPO3	2.15149e-06	2.07187	up
ENTPD3	1.40056e-08	2.1452	up
IL2RB	1.52419e-16	2.56204	up
HLA-DQA1	7.45953e-09	2.01783	up
UBASH3B	6.13252e-15	2.35611	up
FOLH1	0.000279964	1.73683	up
TFEC	3.382e-27	4.11446	up
GRAMD1A	6.22563e-15	1.92246	up
HOMER1	4.08242e-06	1.78675	up
SCPEP1	1.47785e-33	2.62721	up
ADARB1	3.61955e-15	2.35118	up
FOXM1	6.37747e-08	1.64595	up
MEFV	1.91018e-23	5.3653	up
EFEMP2	6.74258e-33	2.90602	up
TRERF1	5.14305e-18	2.50674	up
MUC4	6.17247e-14	3.00469	up
IRF9	4.06062e-30	2.32564	up
MR1	3.06196e-18	2.1281	up
FCHSD2	4.5121e-10	1.74176	up
GALNT2	1.33243e-06	1.51689	up
CD68	6.64716e-14	1.92089	up
ARHGAP24	7.75706e-09	1.65426	up
PIK3CG	7.9069e-07	1.91903	up
MYH10	7.68421e-07	1.75393	up
EDEM1	1.56806e-13	1.83633	up
CSNK1E	7.73673e-23	1.73562	up
GIMAP6	4.67615e-11	1.80885	up
BTN3A2	9.08803e-09	1.75542	up
CLEC2B	5.06224e-36	3.07676	up
PPM1K	1.5309e-12	2.06891	up
SYVN1	1.8994e-16	1.93111	up
RAB34	2.0648e-31	2.55864	up
DNAJB11	6.98741e-14	1.6635	up
FCAR	1.73429e-30	35.0555	up
ZNF521	1.5705e-08	1.8286	up
MFAP4	6.51449e-08	1.62708	up
IL11	5.42235e-18	13.4447	up
PLEKHO1	8.27083e-31	3.0644	up
TNFAIP3	6.09463e-11	2.04919	up
MAP3K8	1.02934e-29	3.13859	up
PRR16	9.62116e-34	4.9466	up
PTGFR	1.08648e-17	3.34123	up
SSR4	1.64516e-14	1.58812	up
AKIRIN2	4.63794e-12	1.60066	up
BCAT1	1.04026e-15	3.05142	up
SWAP70	6.58978e-06	1.52581	up
RBMS3	8.41083e-20	2.35831	up
ITPR1	1.09773e-16	2.44165	up
PYHIN1	1.12689e-17	2.83002	up
FICD	1.14808e-18	1.94214	up
VAV1	1.76003e-18	2.20987	up
PPP1R16B	5.43683e-14	2.48537	up
PIK3AP1	6.97398e-07	1.66023	up
ARL4C	5.56651e-17	2.31955	up
CLSPN	2.78148e-05	1.65238	up
NFE2L3	9.74614e-16	1.84755	up
LGI2	2.08033e-14	3.61346	up
OLFM1	6.72165e-09	2.0032	up
EFEMP1	1.03701e-06	1.57009	up
CEP135	2.76117e-10	1.79745	up
STARD4	1.1228e-16	2.34357	up
ATP10D	4.58897e-12	1.77608	up
FST	1.12132e-08	2.82857	up
PRKAR2B	2.72443e-12	1.76692	up
RFTN2	2.50814e-11	2.06141	up
CPVL	1.8148e-08	1.67283	up
RBMS1	1.75022e-23	2.85385	up
GPCPD1	1.36035e-22	2.20639	up
HRH2	8.36223e-21	7.79534	up
C1QA	1.10285e-16	2.22226	up
CDC20	3.71928e-10	1.76921	up
WDFY4	3.40239e-14	3.00751	up
BTLA	7.56743e-08	2.31018	up
CLDN2	2.57994e-30	33.8176	up
HECW2	8.13071e-07	2.18044	up
GPR155	5.82916e-20	2.56862	up
SRGAP2	1.05034e-16	2.26011	up
SPAG4	4.59981e-35	7.26098	up
TIE1	3.83949e-11	2.26373	up
FPR3	8.00327e-09	1.77269	up
GGT5	6.93273e-31	4.00123	up
C1QB	5.46805e-15	2.27106	up
EHD2	4.93765e-17	2.55097	up
CMTM3	7.3584e-19	2.0534	up
HS3ST3B1	1.0041e-19	2.45391	up
CCR2	5.17491e-18	2.95901	up
SLFN13	6.41683e-22	3.19877	up
OLR1	6.54147e-17	4.73026	up
TYMP	1.14041e-36	5.14398	up
SRM	1.3474e-29	2.12967	up
CCR4	8.40636e-12	2.85731	up
DENND3	3.73413e-29	3.28345	up
ARHGAP30	2.43481e-20	2.70957	up
CLEC14A	3.43343e-19	2.33806	up
TGFB3	9.34315e-07	1.83193	up
IQSEC1	4.48818e-07	1.61782	up
GZMB	5.07105e-25	8.02654	up
PRAF2	1.02168e-29	2.27002	up
HYOU1	2.41047e-07	1.71051	up
JAM3	5.50572e-12	1.91572	up
E2F5	4.20996e-11	1.5159	up
CDH6	4.12919e-12	2.62027	up
RAMP2	5.49837e-23	2.40299	up
SPHK1	5.15684e-29	5.3239	up
GJC1	5.90756e-27	4.61891	up
PHGDH	3.28062e-14	2.5911	up
SIRPB1	3.34449e-21	6.80222	up
ZHX2	2.90335e-07	1.50428	up
TMEM165	2.99571e-16	1.85257	up
TPST1	3.2295e-21	2.39037	up
TLR8	1.96786e-23	4.18447	up
TRAF1	3.9608e-24	3.59412	up
TGFBR2	8.6091e-07	1.50066	up
ACP5	7.23828e-19	2.43626	up
TYROBP	3.94401e-18	2.11268	up
CADM1	8.97169e-13	2.32815	up
PRDX4	4.43735e-14	1.54784	up
F5	8.08752e-07	2.19952	up
AEBP1	5.97964e-23	3.34679	up
EGR3	1.11102e-18	6.10335	up
ARHGAP9	2.60902e-32	4.20932	up
PDK1	2.2925e-24	2.74285	up
CARD16	3.45257e-20	2.05994	up
FAT4	3.45865e-08	2.36869	up
FGD5	4.38674e-17	2.28417	up
MYO1G	1.72607e-23	3.27767	up
MYCBP2	7.53521e-13	1.77268	up
CD3D	1.8423e-14	2.47199	up
CSRNP1	0.000250137	1.53024	up
ATP2B4	1.15246e-09	1.80931	up
TIMP3	1.15093e-11	2.21897	up
SPG20	1.51962e-08	1.67619	up
GIMAP8	5.57685e-19	2.35203	up
CD4	4.93765e-17	2.20348	up
ADA	4.11137e-38	3.76359	up
CD72	2.55736e-14	4.21284	up
KIAA0040	3.8018e-10	1.69748	up
APCDD1	9.61741e-16	2.36944	up
TNFRSF10B	1.94328e-12	1.8357	up
CHRDL2	5.25604e-31	19.4935	up
ZDBF2	1.36708e-11	2.18626	up
PIP4K2A	1.36283e-08	1.71481	up
CD3G	0.000102034	1.56696	up
FRY	1.24313e-08	1.71103	up
MRC2	1.13751e-27	3.75144	up
CMKLR1	1.82256e-17	2.36632	up
CCR6	4.24109e-10	2.57107	up
PARVG	1.20955e-28	3.65362	up
PLXNA1	6.00067e-14	2.43313	up
SLC12A4	3.16829e-38	3.75243	up
CD5	1.89252e-10	2.32512	up
SAMHD1	7.32166e-17	2.21069	up
RAB23	8.44724e-08	1.5397	up
ITGAM	6.44454e-20	3.5813	up
LTBP2	2.2264e-19	4.80963	up
SEC11C	6.74324e-24	1.79369	up
CD48	1.11124e-07	1.75243	up
ADAMTS5	5.47493e-20	3.99811	up
FAM65A	2.44096e-26	2.66277	up
NLRP3	3.39277e-13	2.43962	up
CCL22	1.20729e-15	3.76069	up
AQP3	6.71496e-13	1.75921	up
DEGS1	1.10826e-15	1.68319	up
PMEPA1	1.92059e-08	1.93158	up
GLRX	8.79006e-18	2.22227	up
DOC2B	2.01562e-24	8.3328	up
LDLR	6.90418e-08	2.01944	up
TFAP2C	0.000103721	1.72304	up
BATF2	6.23328e-08	2.01193	up
LAMB2	9.93393e-36	3.78545	up
MPDZ	1.31777e-17	2.47621	up
DOCK4	3.30837e-17	2.67731	up
GPR84	3.14458e-22	9.89143	up
PTPRCAP	1.23773e-08	2.24031	up
SKIL	1.47022e-07	1.72888	up
DPY19L1	3.14264e-09	1.72818	up
TESC	3.27263e-17	2.90851	up
TMEM204	1.56523e-21	2.3499	up
SPATS2	1.163e-19	1.81845	up
PLAT	1.54379e-11	2.58344	up
MOXD1	3.65435e-12	2.14067	up
AMICA1	5.91581e-17	2.13281	up
COL6A2	5.51691e-26	3.38516	up
CCDC80	1.97584e-06	1.66427	up
LDLRAD3	4.23129e-21	3.10917	up
IFNG	8.23612e-31	25.3252	up
RNF24	8.68905e-14	2.27424	up
SBNO2	4.63439e-27	3.47057	up
LRRC32	3.36689e-32	3.91086	up
CBFB	2.9328e-13	1.64285	up
SPI1	1.25549e-32	3.34031	up
IL21R	6.5028e-21	5.01956	up
TMEM106A	3.21996e-23	2.53423	up
IL6ST	2.54684e-07	1.74028	up
CALD1	1.36611e-11	2.02661	up
PTGES	6.90803e-18	3.37095	up
LAMC2	1.50774e-07	2.31181	up
SH3BP5	5.3714e-13	2.09549	up
NRCAM	0.00058611	1.82383	up
MAP4K1	9.23041e-23	3.6213	up
NRP2	1.46802e-12	2.40301	up
HM13	5.63733e-23	1.84235	up
CEBPD	3.31635e-12	1.94666	up
CD84	8.5896e-15	2.89027	up
ZEB1	3.74951e-16	2.32333	up
FIBIN	1.44133e-22	8.76001	up
SPOCK2	6.80488e-13	2.76533	up
MYCT1	1.1974e-09	1.7199	up
FGR	1.51503e-37	7.41068	up
OTUB2	1.46273e-07	1.66022	up
TRAF3IP3	1.41074e-19	3.25152	up
PMAIP1	1.5264e-10	1.91623	up
FBLN5	4.0037e-20	2.38105	up
CHPF	3.53437e-22	1.97694	up
ZNF215	1.28885e-16	2.1357	up
HCK	1.54898e-22	2.58564	up
PLTP	1.01055e-09	1.76044	up
ADAMTS2	1.81194e-29	5.87196	up
PLOD1	1.49193e-07	1.53706	up
IL3RA	5.4855e-12	1.80492	up
CASP10	1.16146e-15	2.07458	up
EGFL6	2.21642e-14	8.09924	up
SLC25A37	2.29416e-30	3.20559	up
STAT4	8.244e-34	3.4556	up
CDC6	4.69529e-05	1.51657	up
PPP1R18	1.16453e-26	3.15807	up
CD2	5.91229e-13	2.19174	up
GYPC	3.42629e-18	2.26521	up
TMC5	3.28455e-05	1.59983	up
ISLR	9.52883e-10	2.14225	up
UBE2L6	1.52669e-25	3.07431	up
HSPG2	1.12048e-16	2.46004	up
NUP210	2.48403e-15	2.48047	up
CPXM1	1.55105e-38	10.5176	up
CRELD2	3.40124e-27	2.45707	up
FEZ1	1.28576e-28	2.86235	up
KIT	3.20915e-06	1.74849	up
TLR1	2.21628e-10	2.12925	up
BUB1	1.05332e-08	1.75455	up
RNF122	1.07579e-24	2.29296	up
CD52	0.000148442	1.74597	up
CLEC4A	1.16524e-26	3.12297	up
CLEC7A	3.67539e-34	3.97134	up
GRB10	1.79942e-07	1.54721	up
PLEKHG2	1.012e-42	6.37946	up
KCNN3	1.09445e-32	6.5933	up
CLEC2D	1.72753e-16	2.98436	up
ADAM12	3.8054e-13	3.32621	up
FBXW7	2.60208e-19	1.97622	up
CPEB4	0.000286027	1.50293	up
SLC16A6	1.12829e-16	2.65339	up
CREB5	9.07754e-17	4.22609	up
SMARCA1	3.88861e-09	1.7262	up
ZFPM2	3.88193e-10	2.01757	up
GPR132	2.39183e-22	3.37015	up
GIMAP7	1.17717e-13	1.98046	up
TNFRSF1B	2.0765e-08	1.64457	up
NID2	1.16727e-11	2.03204	up
SORD	2.90734e-06	1.51137	up
MFNG	1.5721e-23	2.33904	up
KRT6B	2.64102e-21	41.6702	up
APOL3	1.46226e-36	3.99751	up
SLCO3A1	6.6896e-12	1.77564	up
LSAMP	3.53186e-11	2.55305	up
DPYSL3	7.02277e-10	1.93703	up
CP	1.60873e-05	1.72776	up
GJA5	1.39498e-17	4.77475	up
CH25H	1.32962e-18	3.24952	up
ASS1	3.68555e-13	2.79129	up
SGMS1	1.12545e-06	1.52237	up
FAIM2	4.73406e-16	3.21732	up
MAP4K4	5.0553e-08	1.66381	up
FLNA	4.1511e-10	1.96862	up
ITK	2.3347e-16	2.78944	up
SLC7A7	3.32888e-08	1.58843	up
SELM	1.28972e-15	1.95339	up
KPNA2	2.22036e-10	1.62055	up
IL18R1	3.51007e-24	3.56611	up
CMTM7	1.13067e-30	2.76343	up
GRINA	1.82372e-31	2.34277	up
SERPINB8	1.4843e-14	2.07686	up
THBD	2.60264e-22	4.11876	up
CLSTN3	1.53497e-26	3.21936	up
CARD11	2.7581e-11	2.46556	up
MYO5A	4.32398e-12	2.11709	up
ADAM9	1.77098e-05	1.52743	up
STAT2	3.09513e-28	2.80589	up
HLA-DQB1	8.94177e-12	2.19701	up
BASP1	1.18366e-20	2.97018	up
AHR	4.23584e-06	1.66413	up
ANLN	2.39309e-09	1.85609	up
BTN3A1	1.98728e-21	2.61659	up
MFSD2A	7.74707e-18	2.73502	up
TSPAN11	3.86911e-19	3.06966	up
PGM3	9.46817e-12	1.8007	up
GBP2	3.31202e-17	2.2683	up
MYBL2	1.08178e-10	1.77912	up
KRT7	1.07387e-18	8.09643	up
CEP55	1.11873e-09	1.79239	up
CCL3	1.4363e-15	5.11789	up
AHNAK2	8.72355e-06	1.95841	up
PLAUR	2.82025e-16	3.06381	up
HIP1	1.00876e-09	1.8453	up
ECT2	3.11531e-06	1.53359	up
SLC15A3	9.82558e-25	2.62586	up
MX1	4.09806e-05	1.55169	up
ADAMTS4	8.9848e-28	20.834	up
GNAI2	2.22945e-16	1.81435	up
NFKB2	3.49743e-28	2.86519	up
SLC1A4	3.73446e-16	1.98054	up
SLC7A1	0.000217667	1.55741	up
TNFAIP8	1.40453e-14	1.93428	up
VSNL1	9.01546e-09	1.95671	up
SEMA4A	8.72091e-26	2.72815	up
NRP1	1.1694e-09	2.07347	up
TSHZ2	1.56965e-11	2.49078	up
MMP19	6.20557e-31	6.34446	up
XDH	8.82346e-06	2.34752	up
FILIP1L	4.59834e-22	3.55795	up
DPYD	1.1351e-06	1.64998	up
CLEC1A	3.22015e-27	3.13274	up
RHOQ	2.33504e-34	2.959	up
TGFB2	1.18089e-15	3.88837	up
ITGA8	6.53346e-25	3.47176	up
LRRC8C	1.1816e-21	2.85444	up
SGIP1	2.99988e-35	10.0071	up
ITGA4	5.43067e-12	2.44118	up
WWTR1	4.87034e-08	1.75674	up
NABP1	1.94836e-33	3.41781	up
ANTXR1	2.58568e-14	2.21964	up
CARD8	2.04076e-20	2.22195	up
ZYX	5.34853e-23	2.19231	up
GPR137B	6.32516e-18	1.89477	up
FYB	2.38344e-12	2.27956	up
PSME2	1.69724e-11	1.55153	up
TLR2	1.47374e-22	4.03447	up
ABCC1	9.21611e-24	2.99463	up
P2RX5	1.34642e-14	4.38661	up
XKR9	1.75246e-09	2.94625	up
TSPAN18	6.79401e-10	2.0092	up
PML	1.22934e-23	2.55204	up
TSTA3	3.39882e-10	1.61671	up
TIFA	2.3424e-16	2.10195	up
FAM20C	1.06077e-13	2.29735	up
TNFRSF12A	5.40858e-08	2.18333	up
EDNRB	4.59785e-14	2.13483	up
ADRBK2	1.23481e-12	2.05976	up
ZFP36	0.000571584	1.51811	up
PANX1	8.99817e-07	1.57331	up
PCDH18	1.9214e-15	2.75011	up
CD28	1.56457e-16	3.20982	up
IRF1	3.11239e-16	2.29656	up
MASP1	4.94383e-13	3.57344	up
ANKRD44	2.04069e-15	3.25412	up
UCP2	1.0454e-12	1.94659	up
PLCB1	2.81032e-05	1.58322	up
COL14A1	2.64545e-13	2.48639	up
SHCBP1	8.21437e-18	2.52539	up
CXorf36	2.78472e-18	2.64997	up
EML1	7.82902e-12	2.10395	up
SFMBT2	1.65167e-26	3.27035	up
CD226	1.46748e-12	2.47806	up
EVI2A	1.03013e-15	2.07061	up
DUSP7	1.4651e-17	2.09425	up
SEC22C	1.96726e-18	1.70514	up
STX2	4.33178e-30	2.94848	up
CXCR5	7.72472e-05	1.81854	up
ACKR1	4.33104e-10	1.89685	up
FAM126A	2.62668e-10	1.98674	up
PKM	6.42439e-08	1.52275	up
LBH	4.51694e-13	2.1797	up
HIVEP2	3.3846e-07	1.78477	up
ATP11A	2.15673e-14	2.77908	up
BAG2	2.13395e-20	2.18865	up
RTEL1-TNFRSF6B	<5.34E-43	8.06941	up
PTAFR	5.69561e-20	2.86265	up
ZG16B	0.000141173	1.54445	up
C3AR1	7.89736e-13	2.0561	up
CST7	5.75939e-18	3.07468	up
MTHFD2	3.3648e-11	1.62495	up
IRAK2	8.94146e-11	1.99916	up
TMEM173	2.28268e-13	1.75255	up
OAS3	2.13502e-06	1.81191	up
BTN3A3	3.22254e-19	2.40055	up
CD163	7.7798e-14	2.49747	up
CCL11	3.21805e-28	17.7914	up
SPON2	9.2371e-21	2.76369	up
EHD3	3.32588e-23	3.69719	up
RASGRF2	3.98375e-16	2.46017	up
KIAA0922	5.92485e-08	1.88738	up
SMAP2	1.58693e-10	1.77049	up
FAM20A	9.24718e-37	7.29081	up
NT5DC2	2.74868e-36	2.97657	up
GNB4	3.07274e-13	1.98999	up
TMEM55A	2.53512e-12	1.80663	up
AKR1B1	1.636e-15	1.67928	up
GBP1	9.75495e-27	5.58905	up
FCRL3	1.37592e-10	3.68735	up
SLC9B2	8.00813e-23	2.95177	up
ATP8B2	5.63164e-26	3.16589	up
PDIA4	8.00882e-10	1.68914	up
TMEM163	1.85938e-08	3.49001	up
CSF2RA	2.86683e-21	2.5671	up
TNFSF13B	6.2175e-20	2.82299	up
CRIP2	1.89726e-24	2.54847	up
ERRFI1	9.35115e-10	2.26883	up
FMNL3	1.9652e-17	2.5315	up
GMPR	4.01276e-22	2.40373	up
RILPL2	1.89712e-29	2.36595	up
APOL2	4.9891e-25	3.01765	up
RPS6KA2	3.15466e-17	2.29945	up
IKBIP	7.18517e-31	2.86141	up
PLXND1	1.23281e-31	3.06983	up
FAM171B	2.28283e-10	1.93489	up
CHAC1	2.05751e-35	8.0693	up
WISP1	6.88098e-32	24.5581	up
ZNF385D	3.20627e-17	3.96968	up
SLC17A9	<5.34E-43	4.64094	up
SACS	3.53098e-27	3.05198	up
BIN2	1.27418e-19	2.02466	up
NR4A1	3.67409e-06	3.05832	up
SLAMF8	3.70333e-27	3.26156	up
NR4A3	1.10336e-10	4.45766	up
NAMPT	9.81249e-12	2.898	up
HSPA13	1.59013e-09	1.66659	up
PTRF	5.33018e-08	1.72054	up
PLA1A	1.6637e-21	3.84674	up
ZNF532	3.25415e-18	2.50033	up
DNAJB9	8.04094e-20	1.98117	up
GNG11	3.29177e-18	1.96466	up
CD40	7.23946e-31	3.59966	up
ABCC9	1.37477e-12	1.9879	up
FAM129A	1.21547e-06	1.71921	up
ART3	1.44277e-18	4.80783	up
PLK3	1.16938e-23	2.99606	up
TAP2	4.5137e-13	2.20474	up
THBS2	1.20771e-12	4.10984	up
MYO1F	7.83918e-36	4.36173	up
PACS1	1.69628e-16	2.20851	up
TLR10	6.69076e-07	3.0325	up
ST3GAL2	2.12479e-15	2.10379	up
PRKCB	1.90136e-10	2.35423	up
QKI	1.94589e-10	2.00303	up
GPRC5B	2.16831e-16	2.22283	up
BICC1	1.35309e-16	2.33757	up
PEA15	2.29156e-19	2.03742	up
LILRA1	3.33543e-37	9.13308	up
ATM	1.9472e-13	2.64073	up
PRKCDBP	1.37613e-19	2.51756	up
ARHGEF6	5.04253e-16	2.27388	up
IL1RAP	1.68869e-06	1.68323	up
JAK2	2.47665e-09	1.7889	up
PXDC1	2.40918e-26	2.39517	up
ASRGL1	7.62165e-09	1.72239	up
FBXO16	1.92439e-25	2.58467	up
LILRB1	1.51918e-40	6.91044	up
DDR2	9.15969e-10	2.18343	up
SOCS1	4.02465e-26	5.20282	up
PAPPA	1.00985e-15	4.462	up
SRD5A3	1.83373e-10	2.13041	up
JUNB	4.26074e-05	1.59798	up
S1PR1	2.79667e-14	2.38542	up
CTGF	8.18169e-07	2.13747	up
EMCN	7.45706e-08	1.58708	up
GPR65	7.19568e-22	2.64879	up
KIRREL	3.35301e-16	2.84957	up
P2RY13	2.10039e-22	3.19814	up
PCDH17	1.89255e-17	3.67615	up
MYEOV	1.98047e-22	5.76533	up
TNS4	0.000887894	1.90929	up
SPCS3	6.39536e-13	1.56185	up
SLC5A1	0.00025644	1.63759	up
SH3PXD2B	1.04535e-19	2.53695	up
P2RY10	1.43754e-11	2.39721	up
CSGALNACT1	1.34414e-18	2.73574	up
CEP128	5.04309e-22	3.45754	up
ARID5A	9.0411e-30	3.47197	up
LPGAT1	2.19179e-09	1.77123	up
LGALS1	3.2016e-16	1.98912	up
FMNL1	8.56384e-30	4.04385	up
COL6A1	5.65124e-27	3.9501	up
ITGAL	2.75593e-20	3.3213	up
ERG	2.94167e-13	2.30039	up
CLMP	1.0624e-14	2.25569	up
TRPA1	2.3934e-10	2.4845	up
CLIC2	7.07907e-16	1.88616	up
CCR7	3.23348e-05	2.39356	up
PLCG2	3.32008e-20	2.97179	up
AGT	8.69022e-24	9.59995	up
PDGFRA	1.10599e-11	2.35524	up
SLC38A5	3.78628e-23	2.36397	up
LY6E	8.53904e-21	2.43907	up
EAF2	1.26793e-24	2.45454	up
PLXNC1	7.72799e-08	1.72383	up
PARP14	3.35562e-14	2.32153	up
PALMD	2.67272e-18	2.46678	up
TNFSF8	1.69212e-16	3.24245	up
OSBPL3	9.46436e-39	4.40917	up
TMEM92	4.32938e-14	2.50713	up
IL18RAP	8.84493e-25	5.06264	up
ENC1	6.18172e-07	1.57707	up
RFTN1	2.53824e-15	2.41444	up
APBB1IP	7.32166e-17	2.56953	up
SCIMP	2.27131e-17	2.58502	up
SLC16A14	5.95626e-10	2.23622	up
LDB2	7.41398e-18	2.34856	up
SLC41A1	1.59888e-23	2.88273	up
C5AR1	4.81253e-24	4.06501	up
CTLA4	3.26849e-32	7.6188	up
ACPP	8.0574e-10	2.205	up
CNN2	5.88238e-18	1.82005	up
KMO	1.65607e-17	2.83166	up
TTYH3	6.62803e-17	2.19415	up
RAB8B	1.49463e-07	1.62695	up
IFIT3	1.45796e-11	2.77556	up
NUCB2	1.45684e-12	1.6752	up
EMB	2.2653e-05	1.52022	up
CD109	2.06521e-06	1.89959	up
MEDAG	2.29375e-10	4.57319	up
CYBB	5.25584e-15	2.36783	up
IFNAR2	2.19927e-28	2.52452	up
CAV2	1.76266e-13	2.00154	up
AAED1	1.84572e-14	1.79251	up
FGF2	1.76821e-12	2.41499	up
MFGE8	7.78663e-28	3.32055	up
GFPT2	2.67328e-18	3.93423	up
CEBPB	1.45141e-17	2.60245	up
UNC5CL	2.12032e-30	6.32045	up
TM4SF1	3.66761e-21	3.68427	up
PTP4A3	7.96447e-20	3.64578	up
LPIN1	1.56868e-25	3.40817	up
PLEKHS1	4.38899e-15	3.3187	up
ACSL1	5.35876e-09	2.20082	up
SLC9A7	2.90443e-10	2.03015	up
INSC	1.06727e-29	6.39955	up
SYT11	7.57127e-15	2.30073	up
DEFA6	0.000278513	4.19225	up
ARHGAP25	6.75095e-20	2.65194	up
PREX1	4.56346e-14	2.06699	up
IKZF1	1.2354e-11	2.33597	up
ETS1	5.58906e-07	1.72532	up
PLK2	2.67521e-09	1.77261	up
TPK1	8.43059e-15	2.14022	up
SEMA4D	1.26904e-20	2.72172	up
AGPAT4	1.57117e-15	3.88029	up
FCGR3A	4.78435e-31	8.97877	up
LILRB4	3.2991e-31	5.03741	up
CXCL3	1.03293e-40	15.2809	up
JAM2	1.06874e-08	1.64829	up
GPX7	8.2623e-13	2.24413	up
GUCY1B3	4.6044e-29	4.52025	up
TLR6	1.74727e-14	2.76133	up
ENKUR	1.51435e-18	7.00168	up
MSC	2.50424e-33	4.51764	up
CYSLTR1	1.49286e-20	2.19059	up
MMP14	6.78317e-09	1.78756	up
MUC1	3.24895e-09	1.97273	up
TAP1	1.37231e-12	2.03684	up
OLFML2B	4.28188e-34	4.77763	up
ITGB3	2.89294e-16	3.22437	up
CCR1	1.36599e-17	3.01958	up
SLC26A4	2.43353e-13	8.07956	up
NCOA7	4.74445e-17	2.93525	up
A2M	3.71648e-15	2.27715	up
TNFAIP2	<5.34E-43	5.97205	up
ANKRD22	2.87047e-11	2.19216	up
PARP15	3.21194e-21	5.39483	up
AKT3	2.95419e-13	2.05537	up
EBF1	5.02134e-13	2.45102	up
SPNS2	2.49439e-30	4.28721	up
CCDC88A	7.81316e-29	2.79124	up
SEC14L1	2.27078e-19	2.16286	up
RASGRP1	2.01201e-18	3.01977	up
POSTN	5.12752e-09	2.31673	up
SOD2	8.56001e-07	1.90669	up
GEM	6.73828e-19	3.99485	up
SEMA7A	1.1266e-16	3.64557	up
HBEGF	5.55627e-05	2.2114	up
BTK	1.02244e-24	3.54304	up
FAM46C	7.26879e-08	1.57643	up
RND1	1.82333e-27	8.54335	up
ARHGAP15	9.48399e-12	1.8411	up
SERPINF1	1.41954e-22	2.53933	up
CXCL6	1.24142e-22	11.9663	up
CD86	5.9621e-23	2.55077	up
NRG1	5.2128e-19	4.74458	up
GLT8D2	2.14541e-18	2.24532	up
CECR1	4.91239e-16	2.28897	up
STAP1	4.36101e-05	2.07089	up
FN1	2.78329e-05	1.66922	up
GLT1D1	6.00764e-24	13.9869	up
PODXL	4.00361e-05	1.6646	up
CCL4	7.20829e-20	5.51749	up
TGFB1	3.90108e-28	2.65467	up
TMEM71	3.99045e-21	3.34093	up
KLF7	7.90279e-18	2.83886	up
SP140	2.14478e-20	3.56132	up
ICAM2	1.68799e-23	2.34373	up
FERMT2	1.96493e-18	2.33241	up
TFPI2	5.44325e-17	6.0358	up
LILRA5	6.32594e-28	11.2737	up
CXorf21	2.02609e-21	2.50005	up
GIMAP1-GIMAP5	1.28775e-10	4.49894	up
HLA-DMB	9.88868e-22	2.43799	up
TNFRSF17	1.62047e-19	2.57242	up
ALDH1L2	3.12213e-19	3.6128	up
TBXAS1	3.30724e-23	2.22138	up
DOCK11	6.94609e-16	2.0982	up
SMOX	6.35356e-27	3.7952	up
UNC13D	5.73953e-28	3.05521	up
SLAMF1	1.75849e-29	3.94412	up
SULF1	6.3718e-25	3.38747	up
RRM2	3.84164e-12	2.21451	up
CSGALNACT2	2.0879e-26	2.83271	up
NCF4	3.80735e-35	2.84376	up
STS	7.34063e-07	2.15217	up
CEP170	1.55545e-19	2.40898	up
SP110	6.55809e-18	2.13652	up
EMP3	2.06825e-27	2.72865	up
RIPK2	3.12002e-19	2.06674	up
IL24	3.78116e-07	2.71921	up
FXYD5	3.32715e-16	2.02397	up
MB21D1	1.31961e-22	2.38945	up
IGSF6	1.28239e-20	2.94787	up
GRK5	1.45132e-35	3.09068	up
TRPS1	8.24958e-13	2.32375	up
DUSP4	2.78897e-12	2.83647	up
TLR4	3.53108e-08	1.88062	up
SEC24D	1.99047e-08	1.63143	up
CREB3L2	1.56057e-11	1.80829	up
CASP4	3.41718e-22	2.11736	up
LHFP	8.43828e-27	3.11988	up
APOBEC3G	1.9349e-27	2.67008	up
XAF1	7.79461e-23	4.63056	up
TEK	5.41945e-10	2.11826	up
CYP7B1	1.28471e-11	2.80869	up
COL5A2	2.06413e-22	4.18591	up
SNX10	2.28627e-09	1.96903	up
LAMA4	1.3772e-22	3.12014	up
HAPLN3	2.7355e-41	9.94694	up
CLEC4E	1.0713e-24	11.4266	up
PSAT1	1.46917e-21	4.52945	up
SELPLG	5.2457e-25	2.79178	up
INPP5D	1.54805e-17	2.66724	up
DUSP10	1.14119e-21	2.14463	up
PTPRM	3.9608e-24	2.52825	up
PIK3R3	2.516e-14	2.05045	up
BST2	1.19624e-26	2.5788	up
EPHA2	1.41109e-07	2.08433	up
CORO1A	3.30648e-15	2.7894	up
POU2AF1	3.80735e-35	5.64008	up
RASSF2	9.75731e-11	2.19419	up
ANXA6	5.82926e-19	2.17282	up
ALDH1A2	7.35374e-18	6.00933	up
RNF213	3.48629e-27	3.54561	up
CCDC109B	1.63331e-21	2.17595	up
CDK14	1.09146e-09	1.91518	up
PLVAP	7.17344e-17	2.51545	up
IKZF3	4.26874e-11	2.3563	up
AZGP1	0.000287331	1.96022	up
GPX8	5.24691e-20	2.61097	up
DERL3	5.34e-43	7.11797	up
PARP9	1.06396e-18	2.33476	up
STAT1	5.69422e-12	2.36529	up
SERPINE2	4.73603e-09	2.04892	up
SLC11A1	7.28705e-22	11.0766	up
CXCL5	2.17694e-28	91.9671	up
MLKL	1.6398e-28	2.64172	up
SCD	2.672e-05	1.82288	up
RGCC	2.24768e-38	3.73196	up
IL10RA	1.5853e-26	3.15759	up
IFI44	3.79379e-29	3.60704	up
PSMB9	2.57996e-20	2.52575	up
ANGPT2	1.32272e-25	5.9348	up
DOCK8	5.35679e-16	2.34593	up
SAA4	1.40334e-32	139.917	up
RASSF5	6.61945e-19	2.32344	up
TMEM45A	3.99058e-29	2.35016	up
LRP8	1.3974e-29	6.36522	up
ASAP1	4.06058e-16	2.41197	up
CRISPLD2	3.60418e-14	2.67226	up
LOX	6.04803e-15	2.51545	up
DENND5A	3.30013e-21	2.44631	up
IFI30	2.7149e-23	2.68389	up
DSE	8.53904e-21	2.69423	up
NXPE3	1.07447e-24	3.15206	up
FLI1	4.54321e-19	2.22833	up
ORAI2	7.43136e-24	2.92464	up
P2RY8	1.7382e-13	2.59937	up
FAM49A	6.3262e-26	3.42613	up
PDCD1LG2	7.07426e-29	3.82458	up
OSM	1.86374e-28	34.5922	up
HCLS1	5.49837e-23	2.81689	up
MMRN1	9.50822e-05	1.81546	up
S100A11	1.12314e-18	2.18079	up
HLA-DOB	2.71232e-10	2.98974	up
LILRB3	5.47754e-30	7.85324	up
JAK3	2.29574e-34	6.85041	up
PDPN	8.28656e-37	15.3879	up
AIM2	1.94365e-20	3.95604	up
DOCK2	2.75697e-23	2.90954	up
SERPINA1	7.67631e-05	1.57669	up
PLA2G2A	1.11231e-05	2.05262	up
TMEM154	0.000591194	1.57974	up
VIM	6.96807e-19	2.03002	up
ASPHD2	1.28655e-12	1.66988	up
ICOS	8.69022e-24	4.73107	up
XBP1	1.85129e-26	2.31779	up
NFKBIZ	4.54225e-26	3.65618	up
THEMIS2	2.64699e-38	4.58178	up
NCKAP1L	9.26179e-18	2.51833	up
CALU	1.07654e-12	1.86375	up
FKBP10	5.85958e-34	3.53957	up
ALOX5	2.09133e-24	3.8783	up
ADM	2.97735e-12	2.7638	up
IFITM1	9.82144e-32	3.51971	up
ELL2	2.67115e-27	3.14641	up
CYP4X1	5.38438e-17	3.28508	up
SLA	4.56875e-20	3.17784	up
ELMO1	2.59112e-19	2.43653	up
ELK3	6.66109e-16	2.13473	up
SLC43A3	6.27276e-20	2.32862	up
SRPX2	2.74386e-26	4.37402	up
ANGPTL4	3.11642e-17	7.3622	up
CD80	5.32288e-28	5.63572	up
FCN3	3.61067e-37	24.9157	up
KLHL6	2.49954e-24	3.64306	up
GLCCI1	6.44756e-29	3.47684	up
MUC5B	2.30937e-14	3.58881	up
LIPG	8.47948e-21	3.84768	up
CHST15	1.25317e-34	4.43842	up
SLC16A4	2.64274e-11	2.27145	up
ARFGAP3	1.26384e-17	1.88846	up
FYN	3.2335e-16	2.18004	up
HLA-DPB1	2.50597e-09	1.67088	up
PMP22	1.71318e-15	1.885	up
CCDC69	1.73326e-23	2.62836	up
IGFBP7	5.95975e-31	3.14609	up
IFI44L	1.88372e-06	2.34202	up
HIF1A	4.33803e-16	2.53548	up
CCL19	1.02372e-10	4.73273	up
LEF1	6.46786e-17	3.32201	up
MCTP1	1.74477e-13	2.31577	up
SAA1	<5.34E-43	1335.12	up
PDE4B	1.54024e-21	4.07998	up
TNFRSF11B	0.000624328	1.73723	up
SAA2	3.07e-42	237.387	up
FCER1G	2.82701e-20	2.67049	up
G0S2	2.88362e-09	3.17272	up
FCGR1B	1.24756e-21	7.01724	up
SLCO4A1	1.52518e-23	3.15998	up
TMEM156	4.71992e-18	2.94157	up
GUCY1A3	6.26743e-15	3.35679	up
ITGA2	2.09011e-06	2.38997	up
CD22	1.44918e-05	2.96376	up
CTSH	2.31179e-14	2.14359	up
CD37	3.78839e-06	2.07728	up
CASP1	4.54618e-23	3.10133	up
APLNR	9.24492e-13	2.43872	up
FKBP11	1.377e-42	3.98052	up
COL4A2	2.03235e-15	3.42	up
CASP5	3.93099e-16	4.36937	up
PTPN13	3.9654e-16	2.72265	up
LILRB2	1.56801e-35	6.99113	up
MX2	2.60917e-21	2.89078	up
GMFG	2.37101e-23	2.77319	up
CYTH4	2.54697e-37	4.47157	up
FCGR2B	6.37728e-08	1.95602	up
CFH	7.75765e-17	2.29199	up
DEFB4B	0.000607545	16.3194	up
DEFB4A	3.433e-42	2316.53	up
CD82	6.3861e-07	1.59421	up
TMTC1	1.3882e-15	2.80947	up
LRRK2	2.34868e-17	3.56183	up
CHST11	6.66323e-23	3.15154	up
ITGB2	2.16002e-22	3.20781	up
LYN	1.56099e-15	2.17259	up
PLA2G7	3.74695e-23	3.49673	up
IL2RA	6.79818e-35	9.51565	up
ZC3H12A	9.06383e-34	5.74319	up
BACE2	1.208e-18	2.71522	up
ADAM19	1.51057e-25	3.64313	up
ST8SIA4	6.64694e-18	2.24804	up
LAMP3	5.57268e-22	4.55885	up
ARHGDIB	2.07281e-17	2.21196	up
ARHGAP29	7.23427e-13	2.13174	up
BHLHE40	6.10547e-17	2.492	up
WIPF1	3.11306e-18	2.61992	up
CSF2RB	5.70965e-27	4.07156	up
STOM	2.24357e-24	4.21894	up
F2R	8.03352e-26	4.26069	up
GIMAP4	3.12723e-17	2.20983	up
SLC6A20	1.75972e-25	9.69062	up
CCL24	1.30433e-16	3.31495	up
FUT8	2.45079e-21	2.21389	up
SAMD9L	3.7008e-28	3.87219	up
ZBP1	<5.34E-43	9.49038	up
MCAM	9.28631e-23	3.9119	up
CHI3L2	1.79955e-15	5.36297	up
CDC25B	1.03153e-30	3.44146	up
NNMT	8.52565e-25	6.01266	up
RASGRP3	1.44433e-18	2.4882	up
RHOJ	2.8623e-16	2.32254	up
PDGFRB	9.01335e-33	4.93784	up
FAP	1.94451e-16	4.31877	up
KDELR3	2.25493e-10	1.69506	up
ME1	5.62854e-13	2.23163	up
ANXA5	1.63684e-14	1.74036	up
TFPI	2.12171e-09	1.75497	up
TRIM40	2.44142e-14	5.14521	up
CD27	1.11947e-24	3.40104	up
CAV1	2.82601e-10	1.76506	up
HLA-DRB1	1.37415e-15	2.30154	up
GABRP	5.9108e-16	3.24435	up
LAPTM5	1.3128e-12	1.99285	up
BCL6	6.96378e-18	3.93643	up
FGF7	4.69621e-18	4.00095	up
HCAR2	6.52562e-34	47.2996	up
TNFRSF9	7.13803e-18	4.10971	up
CCDC3	3.00707e-18	4.2751	up
ENPP2	3.63357e-13	2.34402	up
CATSPERB	6.80882e-26	5.08873	up
IFI6	1.5484e-09	1.80116	up
PROK2	9.41065e-34	133.988	up
SLAMF6	4.27026e-19	3.34585	up
TM4SF18	1.7286e-15	2.42628	up
C8orf4	6.64881e-14	3.52847	up
DCN	4.72015e-13	2.05302	up
PCOLCE	2.54977e-38	4.28327	up
COL3A1	1.84898e-17	3.13395	up
FLT1	1.6225e-10	2.44502	up
BCL2A1	3.87518e-25	6.1926	up
GPR183	7.44133e-15	2.5806	up
SLC28A3	5.78084e-16	3.52751	up
LAMC1	5.26475e-13	2.55066	up
CHN1	8.24244e-15	2.3236	up
DYSF	4.99799e-24	4.59781	up
LCP2	3.99694e-28	3.79169	up
BNIP3	7.75955e-14	2.18936	up
LCP1	1.29249e-14	2.56293	up
CD69	1.38848e-05	1.90346	up
STX11	5.76586e-26	4.00315	up
LY96	5.8715e-22	2.61429	up
MNDA	2.68327e-25	5.50273	up
SAMSN1	7.40915e-23	2.90092	up
DEFA5	2.80835e-05	8.52018	up
NID1	9.1393e-20	4.00364	up
ADAMTS1	1.73498e-11	2.92165	up
TAGAP	1.50419e-13	2.74586	up
CD44	8.12537e-22	2.67122	up
BANK1	1.1697e-06	2.91117	up
CD34	2.27915e-17	2.47981	up
CXCR2	1.79166e-33	30.7042	up
ROBO1	7.26961e-18	3.26298	up
KCNA3	3.27428e-18	3.71554	up
INHBA	4.91633e-23	13.8786	up
FAM65B	3.31392e-13	3.59859	up
CDH11	3.10375e-20	3.51169	up
CARD6	8.40192e-22	2.78721	up
CYYR1	4.84076e-22	2.53994	up
IFITM3	3.82717e-31	3.37241	up
KCNJ15	3.14034e-31	31.088	up
HLA-DPA1	1.52304e-12	1.90753	up
GLIPR1	6.8507e-18	2.30588	up
AREG	8.19625e-05	1.83074	up
TCF4	5.1467e-15	2.41357	up
IL1R1	1.39835e-21	3.01778	up
SLC6A6	3.45273e-26	4.33188	up
F3	1.72934e-24	3.8949	up
COL15A1	1.04393e-13	3.25449	up
RAC2	4.99498e-21	2.60223	up
FFAR2	8.7718e-23	5.70269	up
IRF4	3.03256e-29	5.75813	up
LUM	2.70815e-22	2.98996	up
F2RL2	4.48706e-32	10.2252	up
FADS1	1.53949e-22	3.71301	up
EVI2B	1.00569e-24	2.7419	up
ENG	6.79783e-28	3.44812	up
RHOH	1.26377e-11	2.44318	up
MME	1.722e-15	3.13909	up
PRRX1	3.84569e-18	4.97488	up
HLA-DRB5	0.000724035	1.96707	up
CD74	6.87015e-25	2.52536	up
IL33	1.26449e-12	2.37007	up
RAB31	2.12811e-25	2.6798	up
THY1	3.60073e-31	5.04001	up
FPR1	1.54596e-34	24.8344	up
GZMK	3.54677e-06	2.23698	up
CD53	6.31395e-22	3.10459	up
LYZ	3.95503e-12	2.13104	up
[truncated: 3,298 more rows]

## Sheet: PROTECT GSEA Up-regulated
Functional annotation enrichment of the PROTECT 3600 core UC up-regulated genes
GO: Molecular Function
	ID	Name	Source	pValue	FDR B&H	Genes from Input	Genes in Annotation
1	GO:0005102	receptor binding		1.313e-23	3.741e-20	444	1607
2	GO:0005125	cytokine activity		1.686e-18	2.401e-15	96	222
3	GO:0019955	cytokine binding		4.911e-16	4.217e-13	55	103
4	GO:0005126	cytokine receptor binding		5.923e-16	4.217e-13	110	290
5	GO:0005539	glycosaminoglycan binding		9.279e-16	5.285e-13	90	219
6	GO:0004896	cytokine receptor activity		6.971e-15	3.309e-12	49	90
7	GO:0008009	chemokine activity		9.919e-12	4.036e-09	30	48
8	GO:0005201	extracellular matrix structural constituent		2.557e-11	9.102e-09	40	78
9	GO:0042379	chemokine receptor binding		3.906e-11	1.236e-08	34	61
10	GO:0008201	heparin binding		4.835e-11	1.377e-08	66	167
11	GO:0005178	integrin binding		6.051e-11	1.477e-08	53	122
12	GO:0098772	molecular function regulator		6.223e-11	1.477e-08	352	1434
13	GO:0050839	cell adhesion molecule binding		7.106e-11	1.557e-08	77	209
14	GO:0019838	growth factor binding		1.536e-10	3.125e-08	58	142
15	GO:0005518	collagen binding		6.269e-10	1.19e-07	36	72
16	GO:0050840	extracellular matrix binding		3.475e-09	6.186e-07	30	57
17	GO:0019956	chemokine binding		9.563e-09	1.602e-06	16	21
18	GO:1901681	sulfur compound binding		1.558e-08	2.465e-06	84	260
19	GO:0032403	protein complex binding		4.275e-08	6.409e-06	263	1080
20	GO:0001637	G-protein coupled chemoattractant receptor activity		5.219e-08	7.078e-06	17	25
21	GO:0004950	chemokine receptor activity		5.219e-08	7.078e-06	17	25
22	GO:0030234	enzyme regulator activity		5.829e-08	7.546e-06	251	1026
23	GO:0030695	GTPase regulator activity		1.011e-07	1.252e-05	94	312
24	GO:0001948	glycoprotein binding		1.165e-07	1.383e-05	46	120
25	GO:0061134	peptidase regulator activity		1.661e-07	1.892e-05	72	223
GO: Biological Process
	ID	Name	Source	pValue	FDR B&H	Genes from Input	Genes in Annotation
1	GO:0006955	immune response		1.061e-83	1.14e-79	596	1577
2	GO:0002682	regulation of immune system process		6.634e-71	3.563e-67	553	1514
3	GO:0007155	cell adhesion		7.547e-65	2.661e-61	545	1535
4	GO:0001775	cell activation		9.91e-65	2.661e-61	406	1007
5	GO:0022610	biological adhesion		2.143e-64	4.605e-61	547	1547
6	GO:0006952	defense response		1.568e-63	2.808e-60	572	1655
7	GO:0002684	positive regulation of immune system process		2.158e-63	3.156e-60	396	980
8	GO:0006954	inflammatory response		2.351e-63	3.156e-60	320	714
9	GO:0045321	leukocyte activation		1.332e-58	1.59e-55	346	833
10	GO:0016477	cell migration		9.549e-55	1.026e-51	463	1302
11	GO:0040011	locomotion		4.288e-53	4.188e-50	567	1740
12	GO:0050776	regulation of immune response		7.121e-51	6.374e-48	350	902
13	GO:0051674	localization of cell		3.271e-50	2.51e-47	485	1433
14	GO:0048870	cell motility		3.271e-50	2.51e-47	485	1433
15	GO:0001816	cytokine production		7.551e-50	5.408e-47	293	703
16	GO:0046649	lymphocyte activation		5.723e-48	3.842e-45	292	712
17	GO:0098602	single organism cell adhesion		1.246e-46	7.875e-44	331	864
18	GO:0002250	adaptive immune response		2.446e-45	1.46e-42	197	406
19	GO:0006928	movement of cell or subcellular component		4.282e-45	2.421e-42	580	1888
20	GO:0016337	single organismal cell-cell adhesion		5.762e-45	3.095e-42	313	810
21	GO:0001817	regulation of cytokine production		8.435e-45	4.305e-42	264	634
22	GO:0030155	regulation of cell adhesion		8.816e-45	4.305e-42	285	709
23	GO:0007159	leukocyte cell-cell adhesion		2.355e-44	1.1e-41	239	550
24	GO:0030334	regulation of cell migration		1.341e-43	6.001e-41	292	743
25	GO:0050900	leukocyte migration		9.73e-43	4.181e-40	187	387
GO: Cellular Component
	ID	Name	Source	pValue	FDR B&H	Genes from Input	Genes in Annotation
1	GO:0005615	extracellular space		3.336e-39	3.853e-36	459	1452
2	GO:0031012	extracellular matrix		4.682e-34	2.704e-31	189	444
3	GO:0009986	cell surface		1.232e-31	4.745e-29	299	877
4	GO:0005578	proteinaceous extracellular matrix		1.118e-30	3.229e-28	164	379
5	GO:0031226	intrinsic component of plasma membrane		1.314e-28	3.034e-26	487	1717
6	GO:0009897	external side of plasma membrane		2.61e-27	5.024e-25	138	311
7	GO:0098552	side of membrane		6.195e-27	1.022e-24	194	513
8	GO:0005887	integral component of plasma membrane		1.249e-26	1.803e-24	466	1654
9	GO:0044420	extracellular matrix component		2.051e-21	2.632e-19	76	143
10	GO:0005604	basement membrane		1.573e-13	1.817e-11	54	111
11	GO:0005581	collagen trimer		3.559e-13	3.736e-11	46	88
12	GO:0098857	membrane microdomain		1.515e-11	1.346e-09	113	343
13	GO:0045121	membrane raft		1.515e-11	1.346e-09	113	343
14	GO:0098644	complex of collagen trimers		2.933e-11	2.42e-09	19	23
15	GO:0030054	cell junction		8.254e-10	6.356e-08	298	1202
16	GO:0031091	platelet alpha granule		1.141e-08	8.235e-07	35	75
17	GO:0060205	cytoplasmic vesicle lumen		7.662e-08	4.694e-06	42	104
18	GO:0005788	endoplasmic reticulum lumen		7.937e-08	4.694e-06	69	207
19	GO:0042629	mast cell granule		8.128e-08	4.694e-06	16	23
20	GO:0005605	basal lamina		8.128e-08	4.694e-06	16	23
21	GO:0098589	membrane region		1.309e-07	7.119e-06	300	1271
22	GO:0005912	adherens junction		1.356e-07	7.119e-06	133	484
23	GO:0070161	anchoring junction		1.55e-07	7.786e-06	137	503
24	GO:0005911	cell-cell junction		1.945e-07	9.363e-06	118	420
25	GO:0031983	vesicle lumen		2.664e-07	1.231e-05	42	108
Human Phenotype
	ID	Name	Source	pValue	FDR B&H	Genes from Input	Genes in Annotation
1	HP:0002721	Immunodeficiency		4.766e-15	1.544e-11	43	75
2	HP:0002725	Systemic lupus erythematosus		1.118e-09	1.811e-06	20	29
3	HP:0000978	Bruising susceptibility {has synonym type="layperson"}		1.73e-08	1.868e-05	33	72
4	HP:0002720	IgA deficiency		4.602e-08	3.727e-05	16	23
5	HP:0000974	Hyperextensible skin		1.962e-07	0.0001217	18	30
6	HP:0002716	Lymphadenopathy		2.254e-07	0.0001217	23	45
7	HP:0000123	Nephritis		4.224e-07	0.0001819	19	34
8	HP:0001873	Thrombocytopenia		4.713e-07	0.0001819	51	150
9	HP:0001744	Splenomegaly		5.055e-07	0.0001819	62	196
10	HP:0002633	Vasculitis		6.712e-07	0.0002174	12	16
11	HP:0001701	Pericarditis		7.476e-07	0.0002201	14	21
12	HP:0002783	Recurrent lower respiratory tract infections		1.162e-06	0.0003023	10	12
13	HP:0002837	Recurrent bronchitis		1.213e-06	0.0003023	13	19
14	HP:0001083	Ectopia lentis		1.728e-06	0.0003998	14	22
15	HP:0009879	Cortical gyral simplification		2.381e-06	0.0005141	16	28
16	HP:0001287	Meningitis		3.712e-06	0.0007514	14	23
17	HP:0000592	Blue sclerae		5.059e-06	0.0009639	21	45
18	HP:0002097	Emphysema		5.629e-06	0.001013	9	11
19	HP:0003493	Antinuclear antibody positivity		6.439e-06	0.001043	13	21
20	HP:0003613	Antiphospholipid antibody positivity		6.439e-06	0.001043	13	21
21	HP:0002718	Recurrent bacterial infections {has synonym type="layperson"}		8.29e-06	0.001279	23	53
22	HP:0002102	Pleuritis		1.109e-05	0.001633	12	19
23	HP:0001882	Leukopenia		1.173e-05	0.001652	18	37
24	HP:0000977	Soft skin {has synonym type="layperson"}		1.324e-05	0.001787	13	22
25	HP:0001370	Rheumatoid arthritis {has synonym type="layperson"}		1.902e-05	0.002465	9	12
Mouse Phenotype
	ID	Name	Source	pValue	FDR B&H	Genes from Input	Genes in Annotation
1	MP:0002420	abnormal adaptive immunity		1.517e-79	1.156e-75	630	1466
2	MP:0002421	abnormal cell-mediated immunity		4.765e-78	1.815e-74	621	1446
3	MP:0001819	abnormal immune cell physiology		2.35e-77	5.968e-74	616	1434
4	MP:0002442	abnormal leukocyte physiology		4.36e-77	8.302e-74	607	1406
5	MP:0012382	abnormal blood cell physiology		1.73e-73	2.635e-70	635	1524
6	MP:0001545	abnormal hematopoietic system physiology		1.768e-69	2.244e-66	656	1625
7	MP:0002723	abnormal immune serum protein physiology		6.512e-63	7.086e-60	475	1069
8	MP:0002452	abnormal professional antigen presenting cell physiology		1.111e-57	1.058e-54	435	975
9	MP:0003945	abnormal lymphocyte physiology		3.458e-55	2.927e-52	449	1036
10	MP:0003009	abnormal cytokine secretion		9.958e-50	7.585e-47	316	656
11	MP:0002419	abnormal innate immunity		2.366e-48	1.638e-45	300	616
12	MP:0001800	abnormal humoral immune response		1.389e-45	8.819e-43	278	566
13	MP:0005025	abnormal response to infection		3.449e-43	2.021e-40	275	570
14	MP:0002490	abnormal immunoglobulin level		1.008e-41	5.483e-39	256	522
15	MP:0002444	abnormal T cell physiology		1.565e-41	7.945e-39	301	658
16	MP:0000716	abnormal immune system cell morphology		1.139e-40	5.422e-38	676	1962
17	MP:0002459	abnormal B cell physiology		2.573e-40	1.153e-37	294	644
18	MP:0008246	abnormal leukocyte morphology		4.033e-40	1.68e-37	669	1942
19	MP:0000217	abnormal leukocyte cell number		4.191e-40	1.68e-37	611	1727
20	MP:0001793	altered susceptibility to infection		1.642e-39	6.253e-37	256	534
21	MP:0001844	autoimmune response		3.787e-39	1.374e-36	211	406
22	MP:0005000	abnormal immune tolerance		8.126e-39	2.813e-36	214	416
23	MP:0005005	abnormal self tolerance		1.007e-38	3.334e-36	211	408
24	MP:0011180	abnormal hematopoietic cell number		9.755e-38	3.096e-35	672	1981
25	MP:0002619	abnormal lymphocyte morphology		1.073e-37	3.269e-35	507	1376
Domain
	ID	Name	Source	pValue	FDR B&H	Genes from Input	Genes in Annotation
1	2.60.40.10	-	Gene3D	3.776e-39	3.035e-35	263	663
2	IPR013783	Ig-like fold	InterPro	1.11e-37	4.46e-34	272	707
3	IPR007110	Ig-like dom	InterPro	1.913e-34	5.124e-31	209	504
4	PS50835	IG LIKE	PROSITE	1.253e-33	2.517e-30	204	492
5	SM00409	IG	SMART	4.349e-27	5.824e-24	171	421
6	IPR003599	Ig sub	InterPro	4.349e-27	5.824e-24	171	421
7	IPR013106	Ig V-set	InterPro	1.126e-17	1.293e-14	89	200
8	PF07686	V-set	Pfam	7.739e-17	7.773e-14	83	185
9	PF13895	Ig 2	Pfam	2.982e-16	2.663e-13	45	73
10	IPR013151	Immunoglobulin	InterPro	1.876e-15	1.37e-12	82	190
11	PF00047	ig	Pfam	1.876e-15	1.37e-12	82	190
12	IPR000742	EGF-like dom	InterPro	5.855e-14	3.921e-11	96	250
13	IPR013032	EGF-like CS	InterPro	7.741e-14	4.785e-11	99	262
14	SM00181	EGF	SMART	1.987e-13	1.141e-10	91	236
15	PS00022	EGF 1	PROSITE	3.142e-13	1.683e-10	96	256
16	PS01186	EGF 2	PROSITE	6.215e-13	3.121e-10	98	266
17	IPR003598	Ig sub2	InterPro	3.318e-12	1.481e-09	88	235
18	SM00408	IGc2	SMART	3.318e-12	1.481e-09	88	235
19	PF00017	SH2	Pfam	4.646e-12	1.965e-09	49	101
20	IPR000980	SH2	InterPro	8.823e-12	3.376e-09	52	112
21	3.30.505.10	-	Gene3D	8.823e-12	3.376e-09	52	112
22	PS50026	EGF 3	PROSITE	1.173e-11	4.286e-09	87	236
23	SM00252	SH2	SMART	1.489e-11	5.203e-09	51	110
24	IPR016187	CTDL fold	InterPro	1.641e-11	5.493e-09	50	107
25	PS50001	SH2	PROSITE	2.267e-11	7.286e-09	51	111
Pathway
	ID	Name	Source	pValue	FDR B&H	Genes from Input	Genes in Annotation
1	M5889	Ensemble of genes encoding extracellular matrix and extracellular matrix-associated proteins	MSigDB C2 BIOCARTA (v5.1)	1.13e-49	3.461e-46	388	1028
2	83051	Cytokine-cytokine receptor interaction	BioSystems: KEGG	1.111e-34	1.701e-31	140	270
3	1270244	Extracellular matrix organization	BioSystems: REACTOME	2.657e-31	2.712e-28	144	298
4	M5885	Ensemble of genes encoding ECM-associated proteins including ECM-affilaited proteins, ECM regulators and secreted factors	MSigDB C2 BIOCARTA (v5.1)	5.403e-31	4.136e-28	273	753
5	1269310	Cytokine Signaling in Immune system	BioSystems: REACTOME	1.744e-27	1.068e-24	267	763
6	172846	Staphylococcus aureus infection	BioSystems: KEGG	3.499e-23	1.786e-20	45	56
7	83078	Hematopoietic cell lineage	BioSystems: KEGG	2.093e-22	9.157e-20	62	97
8	1269318	Signaling by Interleukins	BioSystems: REACTOME	4.231e-20	1.619e-17	188	531
9	1470923	Interleukin-4 and 13 signaling	BioSystems: REACTOME	1.361e-19	4.632e-17	65	114
10	M5884	Ensemble of genes encoding core extracellular matrix including ECM glycoproteins, collagens and proteoglycans	MSigDB C2 BIOCARTA (v5.1)	7.573e-19	2.319e-16	115	275
11	1269203	Innate Immune System	BioSystems: REACTOME	1.014e-18	2.692e-16	372	1312
12	200309	Rheumatoid arthritis	BioSystems: KEGG	1.055e-18	2.692e-16	55	90
13	1269201	Immunoregulatory interactions between a Lymphoid and a non-Lymphoid cell	BioSystems: REACTOME	2.25e-18	5.299e-16	71	136
14	1469482	Th17 cell differentiation	BioSystems: KEGG	1.044e-17	2.284e-15	60	107
15	1470924	Interleukin-10 signaling	BioSystems: REACTOME	1.205e-17	2.46e-15	37	49
16	99051	Chemokine signaling pathway	BioSystems: KEGG	3.483e-17	6.665e-15	84	182
17	1269340	Hemostasis	BioSystems: REACTOME	1.372e-16	2.471e-14	206	640
18	193147	Osteoclast differentiation	BioSystems: KEGG	2.268e-16	3.858e-14	66	130
19	83069	Cell adhesion molecules (CAMs)	BioSystems: KEGG	8.411e-16	1.356e-13	70	145
20	1269171	Adaptive Immune System	BioSystems: REACTOME	2.283e-15	3.496e-13	247	826
21	842771	Inflammatory bowel disease (IBD)	BioSystems: KEGG	5.655e-15	8.246e-13	41	65
22	1270260	Integrin cell surface interactions	BioSystems: REACTOME	7.769e-15	1.081e-12	42	68
23	144181	Leishmaniasis	BioSystems: KEGG	4.13e-14	5.498e-12	43	73
24	M5883	Genes encoding secreted soluble factors	MSigDB C2 BIOCARTA (v5.1)	7.263e-14	9.266e-12	123	344
25	152665	Malaria	BioSystems: KEGG	1.609e-13	1.971e-11	33	49
Pubmed
	ID	Name	Source	pValue	FDR B&H	Genes from Input	Genes in Annotation
1	20237496	New genetic associations detected in a host response study to hepatitis B vaccine.	Pubmed	6.892e-190	2.031e-184	353	825
2	20237496:gr	New genetic associations detected in a host response study to hepatitis B vaccine.	GeneRIF	1.129e-189	2.031e-184	353	826
3	17703412	Genetic susceptibility to respiratory syncytial virus bronchiolitis is predominantly associated with innate immune genes.	Pubmed	4.472e-88	4.024e-83	123	207
4	17703412:gr	Genetic susceptibility to respiratory syncytial virus bronchiolitis is predominantly associated with innate immune genes.	GeneRIF	4.472e-88	4.024e-83	123	207
5	20503287	Interleukin-9 polymorphism in infants with respiratory syncytial virus infection: an opposite effect in boys and girls.	Pubmed	7.606e-88	4.563e-83	122	204
6	20503287:gr	Interleukin-9 polymorphism in infants with respiratory syncytial virus infection: an opposite effect in boys and girls.	GeneRIF	7.606e-88	4.563e-83	122	204
7	19258923	Genetic susceptibility to respiratory syncytial virus bronchiolitis in preterm children is associated with airway remodeling genes and innate immune genes.	Pubmed	3.606e-86	1.623e-81	121	205
8	19258923:gr	Genetic susceptibility to respiratory syncytial virus bronchiolitis in preterm children is associated with airway remodeling genes and innate immune genes.	GeneRIF	3.606e-86	1.623e-81	121	205
9	23128233	Host-microbe interactions have shaped the genetic architecture of inflammatory bowel disease.	Pubmed	3.889e-82	1.555e-77	150	342
10	12975309	The secreted protein discovery initiative (SPDI), a large-scale effort to identify novel human secreted and transmembrane proteins: a bioinformatics assessment.	Pubmed	1.527e-79	5.495e-75	255	987
11	20628624	Evaluation of candidate stromal epithelial cross-talk genes identifies association between risk of serous ovarian cancer and TERT, a cancer susceptibility "hot-spot".	Pubmed	2.009e-78	6.027e-74	106	172
12	20628624:gr	Evaluation of candidate stromal epithelial cross-talk genes identifies association between risk of serous ovarian cancer and TERT, a cancer susceptibility "hot-spot".	GeneRIF	2.009e-78	6.027e-74	106	172
13	8125298	Oligo-capping: a simple method to replace the cap structure of eukaryotic mRNAs with oligoribonucleotides.	Pubmed	2.151e-76	5.957e-72	365	1881
14	20452482:gr	Identification of fetal and maternal single nucleotide polymorphisms in candidate genes that predispose to spontaneous preterm labor with intact membranes.	GeneRIF	5.339e-69	1.281e-64	103	188
15	20452482	Identification of fetal and maternal single nucleotide polymorphisms in candidate genes that predispose to spontaneous preterm labor with intact membranes.	Pubmed	5.339e-69	1.281e-64	103	188
16	20673868:gr	A genetic association study of maternal and fetal candidate genes that predispose to preterm prelabor rupture of membranes (PROM).	GeneRIF	4.405e-68	9.326e-64	102	187
17	20673868	A genetic association study of maternal and fetal candidate genes that predispose to preterm prelabor rupture of membranes (PROM).	Pubmed	4.405e-68	9.326e-64	102	187
18	16335952	Human plasma N-glycoproteome analysis by immunoaffinity subtraction, hydrazide chemistry, and mass spectrometry.	Pubmed	1.445e-67	2.89e-63	118	257
19	24162774	The HIV-1 envelope protein gp120 impairs B cell proliferation by inducing TGF-ß1 production and FcRL4 expression.	Pubmed	2.75e-58	5.209e-54	76	119
20	19423540	Common variation in genes related to innate immunity and risk of adult glioma.	Pubmed	1.254e-57	2.256e-53	98	208
21	19423540:gr	Common variation in genes related to innate immunity and risk of adult glioma.	GeneRIF	2.205e-57	3.78e-53	98	209
22	20406964	Risk of meningioma and common variation in genes related to innate immunity.	Pubmed	8.883e-57	1.453e-52	97	207
23	20406964:gr	Risk of meningioma and common variation in genes related to innate immunity.	GeneRIF	1.555e-56	2.433e-52	97	208
24	21832049	Interactions of pathological hallmark proteins: tubulin polymerization promoting protein/p25, beta-amyloid, and alpha-synuclein.	Pubmed	1.859e-56	2.788e-52	328	1893
25	20438785	Polymorphisms in innate immunity genes and risk of childhood leukemia.	Pubmed	6.257e-56	9.009e-52	96	206
Interaction
	ID	Name	Source	pValue	FDR B&H	Genes from Input	Genes in Annotation
1	int:LYN	LYN interactions		1.042e-12	1.34e-08	88	226
2	int:LCK	LCK interactions	key signaling molecule in the selection and maturation of developing T-cells	2.253e-12	1.449e-08	63	142
3	int:DCN	DCN interactions	This protein plays a role in collagen fibril assembly	4.399e-12	1.886e-08	26	36
4	int:FYN	FYN interactions	regulation of cell growth and survival	7.461e-12	2.399e-08	88	233
5	int:SYK	SYK interactions		1.642e-11	4.224e-08	59	134
6	int:PTPN6	PTPN6 interactions		1.032e-10	2.212e-07	53	119
7	int:CD247	CD247 interactions		7.045e-10	1.295e-06	28	47
8	int:MMP9	MMP9 interactions		1.506e-09	2.421e-06	23	35
9	int:PTPRC	PTPRC interactions		9.639e-09	1.378e-05	29	54
10	int:CSF2RB	CSF2RB interactions		1.243e-08	1.599e-05	20	30
11	int:CBL	CBL interactions		1.637e-08	1.914e-05	86	258
12	int:KIT	KIT interactions		5.81e-08	6.228e-05	34	73
13	int:PIK3R1	PIK3R1 interactions		8.776e-08	8.683e-05	75	223
14	int:CCR3	CCR3 interactions		2.172e-07	0.0001996	15	21
15	int:ELN	ELN interactions		3.732e-07	0.00032	16	24
16	int:ZAP70	ZAP70 interactions		5.347e-07	0.0004263	32	72
17	int:PDGFB	PDGFB interactions		5.634e-07	0.0004263	15	22
18	int:LAT	LAT interactions		6.024e-07	0.0004305	22	41
19	int:PTPN11	PTPN11 interactions		6.412e-07	0.0004341	60	174
20	int:JAK1	JAK1 interactions		8.663e-07	0.0005571	42	108
21	int:MMP2	MMP2 interactions		1.006e-06	0.0006111	21	39
22	int:CCR5	CCR5 interactions		1.045e-06	0.0006111	23	45
23	int:CCL7	CCL7 interactions		1.195e-06	0.0006683	13	18
24	int:JAK2	JAK2 interactions		1.286e-06	0.0006894	46	124
25	int:VAV1	VAV1 interactions		1.475e-06	0.0007588	37	92
Cytoband
	ID	Name	Source	pValue	FDR B&H	Genes from Input	Genes in Annotation
1	22q13.33	22q13.33		2.361e-07	0.0002566	17	42
2	12p13	12p13		6.533e-05	0.02468	18	66
3	19q13.3	19q13.3		6.812e-05	0.02468	21	84
4	19q13.3-q13.4	19q13.3-q13.4		0.0001041	0.02828	7	13
5	6p21.3	6p21.3		0.0001751	0.03769	45	257
6	1q23	1q23		0.0002327	0.03769	9	23
7	1q32	1q32		0.0002427	0.03769	14	49
8	1q21	1q21		0.0003168	0.04304	21	93
9	14q11.2-q12	14q11.2-q12		0.0004473	0.04902	5	8
10	16q21	16q21		0.0004509	0.04902	13	46
Transcription Factor Binding Site
	ID	Name	Source	pValue	FDR B&H	Genes from Input	Genes in Annotation
1	RYTTCCTG V$ETS2 B	RYTTCCTG V$ETS2 B	This gene encodes a transcription factor which regulates genes involved in development and apoptosis	7.959e-20	4.887e-17	282	868
2	RGAGGAARY V$PU1 Q6	RGAGGAARY V$PU1 Q6	activates gene expression during myeloid and B-lymphoid cell development	1.871e-15	5.745e-13	147	400
3	TGANTCA V$AP1 C	TGANTCA V$AP1 C		3.73e-11	7.634e-09	263	919
4	V$ETS Q4	V$ETS Q4		7.213e-09	1.107e-06	74	197
5	V$ELF1 Q6	V$ELF1 Q6		2.402e-08	2.95e-06	71	191
6	V$ETS1 B	V$ETS1 B		3.169e-08	3.243e-06	74	203
7	V$AML Q6	V$AML Q6		6.878e-08	6.033e-06	75	210
8	V$NFKAPPAB 01	V$NFKAPPAB 01		8.616e-08	6.613e-06	75	211
9	V$NERF Q2	V$NERF Q2		4.009e-07	2.735e-05	68	192
10	V$IRF Q6	V$IRF Q6		8.504e-07	5.222e-05	66	188
11	V$ETS2 B	V$ETS2 B		1.243e-06	6.936e-05	74	220
12	STTTCRNTTT V$IRF Q6	STTTCRNTTT V$IRF Q6		4.057e-06	0.0002076	56	158
13	GGGNNTTTCC V$NFKB Q6 01	GGGNNTTTCC V$NFKB Q6 01		4.59e-06	0.0002168	42	108
14	V$NFKB Q6 01	V$NFKB Q6 01		7.135e-06	0.0003129	63	187
15	V$NFKB Q6	V$NFKB Q6		1.019e-05	0.0004173	69	212
16	RACCACAR V$AML Q6	RACCACAR V$AML Q6		2.334e-05	0.0008958	66	205
17	TTCYNRGAA V$STAT5B 01	TTCYNRGAA V$STAT5B 01		2.906e-05	0.00105	81	266
18	V$COREBINDINGFACTOR Q6	V$COREBINDINGFACTOR Q6		3.982e-05	0.001358	69	220
19	V$IRF7 01	V$IRF7 01		4.631e-05	0.001497	67	213
20	V$PEA3 Q6	V$PEA3 Q6		6.114e-05	0.001869	61	191
21	V$CREL 01	V$CREL 01		6.392e-05	0.001869	67	215
22	V$STAT5B 01	V$STAT5B 01		0.0001018	0.002842	63	202
23	GGGTGGRR V$PAX4 03	GGGTGGRR V$PAX4 03		0.000117	0.003123	261	1068
24	V$PU1 Q6	V$PU1 Q6		0.0001387	0.00355	60	192
25	TGGAAA V$NFAT Q4 01	TGGAAA V$NFAT Q4 01		0.0001498	0.003678	353	1497
Gene Family
	ID	Name	Source	pValue	FDR B&H	Genes from Input	Genes in Annotation
1	471	CD molecules|Tumor necrosis factor superfamily	genenames.org	1.681e-95	9.902e-93	222	394
2	594	Immunoglobulin like domain containing	genenames.org	4.047e-32	1.192e-29	92	193
3	590	CD molecules|V-set domain containing|C2-set domain containing	genenames.org	6.292e-23	1.235e-20	72	163
4	741	SH2 domain containing	genenames.org	3.881e-18	5.715e-16	49	101
5	542	Endogenous ligands|Serpin peptidase inhibitors	genenames.org	2.552e-17	3.006e-15	81	237
6	682	Pleckstrin homology domain containing	genenames.org	5.214e-15	5.119e-13	70	206
7	483	Chemokine ligands|Endogenous ligands	genenames.org	1.414e-14	1.19e-12	28	45
8	490	Collagens	genenames.org	2.963e-12	2.181e-10	26	46
9	1179	Hyalectan proteoglycans|V-set domain containing|Sushi domain containing|C-type lectin domain containing	genenames.org	5.78e-12	3.783e-10	29	57
10	602	CD molecules|Interleukin receptors|Sushi domain containing	genenames.org	1.486e-11	7.956e-10	24	42
11	591	CD molecules|C1-set domain containing	genenames.org	1.486e-11	7.956e-10	24	42
12	1218	LIM domain containing	genenames.org	6.754e-10	3.315e-08	27	59
13	593	Blood group antigens|CD molecules|I-set domain containing|Immunoglobulin like domain containing	genenames.org	1.431e-09	6.264e-08	50	161
14	492	Complement system|Sushi domain containing	genenames.org	1.489e-09	6.264e-08	20	36
15	782	CD molecules|Tumor necrosis factor receptor superfamily|Death inducing signaling complex	genenames.org	8.467e-09	3.325e-07	17	29
16	555	Fibronectin type III domain containing	genenames.org	3.111e-08	1.145e-06	47	160
17	494	C-type lectin domain family	genenames.org	8.91e-08	3.087e-06	21	47
18	959	WD repeat domain containing|Caspase recruitment domain containing|Apoptosome	genenames.org	1.434e-07	4.692e-06	16	30
19	1160	CD molecules|Integrin alpha subunits	genenames.org	1.886e-07	5.554e-06	12	18
20	781	CD molecules|Endogenous ligands|Tumor necrosis factor superfamily|Death inducing signaling complex	genenames.org	1.886e-07	5.554e-06	12	18
21	601	Interleukins	genenames.org	4.53e-07	1.27e-05	19	43
22	592	CD molecules|V-set domain containing|C2-set domain containing	genenames.org	6.515e-07	1.744e-05	18	40
23	1288	Rho GTPase activating proteins|F-BAR domain containing	genenames.org	8.982e-07	2.275e-05	13	23
24	739	Endogenous ligands|Serpin peptidase inhibitors	genenames.org	9.271e-07	2.275e-05	17	37
25	626	Laminin subunits	genenames.org	1.535e-06	3.617e-05	9	12
Coexpression
	ID	Name	Source	pValue	FDR B&H	Genes from Input	Genes in Annotation
1	M17471	Genes up-regulated in invasive ductal carcinoma (IDC) relative to ductal carcinoma in situ (DCIS, non-invasive).	MSigDB C2: CGP Curated Gene Sets (v5.1)	4.815e-121	5.646e-117	246	351
2	M1920	Genes forming the macrophage-enriched metabolic network (MEMN) claimed to have a causal relationship with the metabolic syndrome traits.	MSigDB C2: CGP Curated Gene Sets (v5.1)	3.014e-113	1.767e-109	498	1210
3	M8513	Genes up-regulated in the normal-like subtype of breast cancer.	MSigDB C2: CGP Curated Gene Sets (v5.1)	2.746e-104	1.073e-100	275	476
4	M4995	Genes specifically up-regulated in Cluster IIb of urothelial cell carcinom (UCC) tumors.	MSigDB C2: CGP Curated Gene Sets (v5.1)	2.168e-93	6.357e-90	234	390
5	M10319	Genes up-regulated in prostate cancer samples from African-American patients compared to those from the European-American patients.	MSigDB C2: CGP Curated Gene Sets (v5.1)	1.497e-88	3.51e-85	196	298
6	M10454	Genes up-regulated in pulpal tissue extracted from carious teeth.	MSigDB C2: CGP Curated Gene Sets (v5.1)	5.402e-85	1.056e-81	175	252
7	M17572	Genes down-regulated in the luminal B subtype of breast cancer.	MSigDB C2: CGP Curated Gene Sets (v5.1)	1.805e-82	3.024e-79	276	562
8	M5389	Genes whose expression increases with age in normal kidney.	MSigDB C2: CGP Curated Gene Sets (v5.1)	1.106e-81	1.621e-78	252	486
9	M5369	Genes up-regulated in atypical ductal hyperplastic tissues from patients with (ADHC) breast cancer vs those without the cancer (ADH).	MSigDB C2: CGP Curated Gene Sets (v5.1)	2.535e-79	3.303e-76	183	287
10	19038878-SuppTable3	Human Leukemia Lenz08 385genes	GeneSigDB	1.704e-78	1.998e-75	204	349
11	18435859-ShorterGeneList	Mouse Breast Piechocki08 558genes	GeneSigDB	1.967e-78	2.097e-75	213	376
12	16651414-Supp2	Human Breast Bertucci06 2537genes	GeneSigDB	2.1e-75	2.052e-72	529	1624
13	19306436-TableS2a	Human Stomach Zhao09 324genes	GeneSigDB	3.213e-74	2.898e-71	186	310
14	11823860-SuppTable3	Human Breast van'tVeer02 2460genes Ergenes	GeneSigDB	1.299e-71	1.088e-68	583	1910
15	M2573	Genes consistently up-regulated in mammary stem cells both in mouse and human species.	MSigDB C2: CGP Curated Gene Sets (v5.1)	8.317e-71	6.142e-68	239	489
16	19658189-TableS4	Human EmbryonicStemCell Xu09 1801genes	GeneSigDB	8.381e-71	6.142e-68	476	1430
17	19036130-TableS1a	Mouse Viral Mendoza-Villanueva08 1830genes	GeneSigDB	3.178e-69	2.192e-66	502	1561
18	M9192	Genes down-regulated in luminal-like breast cancer cell lines compared to the mesenchymal-like ones.	MSigDB C2: CGP Curated Gene Sets (v5.1)	1.739e-67	1.133e-64	226	460
19	18245496-SuppTable2	Human Prostate Wallace08 489genes	GeneSigDB	2.927e-67	1.807e-64	205	392
20	17174972-TableS1	Human Zola07 426genes CellDifferentiationMarkers	GeneSigDB	2.269e-66	1.331e-63	189	345
21	M1278	Genes down-regulated in pulpal tissue extracted from carious teeth.	MSigDB C2: CGP Curated Gene Sets (v5.1)	6.393e-66	3.57e-63	154	244
22	19795415-Table1	Mouse Lung Beisiegel09 262genes	GeneSigDB	8.856e-66	4.721e-63	140	207
23	16166618-SuppTable4	Mouse Lung not cancer Woodruff05 2371genes	GeneSigDB	2.766e-64	1.411e-61	479	1505
24	17952122-GeneList	Human Breast Vecchi08 792genes	GeneSigDB	9.304e-64	4.546e-61	247	551
25	16166618-SuppTable3	Mouse Lung not cancer Woodruff05 2037genes	GeneSigDB	9.945e-61	4.665e-58	426	1301
MicroRNA
	ID	Name	Source	pValue	FDR B&H	Genes from Input	Genes in Annotation
1	hsa-miR-3151:mirSVR lowEffct	hsa-miR-3151:mirSVR nonconserved lowEffect-0.1-0.5	MicroRNA.org	1.326e-11	4.542e-08	430	1848
2	hsa-miR-1275:mirSVR lowEffct	hsa-miR-1275:mirSVR nonconserved lowEffect-0.1-0.5	MicroRNA.org	9.219e-11	1.579e-07	423	1837
3	hsa-miR-663:mirSVR lowEffct	hsa-miR-663:mirSVR nonconserved lowEffect-0.1-0.5	MicroRNA.org	1.82e-08	2.079e-05	204	816
4	hsa-miR-541:mirSVR lowEffct	hsa-miR-541:mirSVR nonconserved lowEffect-0.1-0.5	MicroRNA.org	4.401e-08	3.77e-05	382	1713
5	hsa-miR-3184:mirSVR lowEffct	hsa-miR-3184:mirSVR nonconserved lowEffect-0.1-0.5	MicroRNA.org	7.632e-08	5.229e-05	415	1891
6	hsa-miR-654-5p:mirSVR lowEffct	hsa-miR-654-5p:mirSVR nonconserved lowEffect-0.1-0.5	MicroRNA.org	2.03e-07	0.0001159	359	1618
7	hsa-miR-1908:mirSVR lowEffct	hsa-miR-1908:mirSVR nonconserved lowEffect-0.1-0.5	MicroRNA.org	2.888e-07	0.0001414	201	830
8	hsa-miR-4254:mirSVR lowEffct	hsa-miR-4254:mirSVR nonconserved lowEffect-0.1-0.5	MicroRNA.org	3.871e-07	0.0001578	423	1959
9	hsa-miR-3199:mirSVR lowEffct	hsa-miR-3199:mirSVR nonconserved lowEffect-0.1-0.5	MicroRNA.org	4.146e-07	0.0001578	317	1414
10	hsa-miR-324-3p:mirSVR lowEffct	hsa-miR-324-3p:mirSVR nonconserved lowEffect-0.1-0.5	MicroRNA.org	5.144e-07	0.0001762	414	1917
11	hsa-miR-3196:mirSVR lowEffct	hsa-miR-3196:mirSVR nonconserved lowEffect-0.1-0.5	MicroRNA.org	1.064e-06	0.0003123	151	602
12	hsa-miR-3180-3p:mirSVR lowEffct	hsa-miR-3180-3p:mirSVR nonconserved lowEffect-0.1-0.5	MicroRNA.org	1.094e-06	0.0003123	157	631
13	hsa-miR-1225-3p:mirSVR lowEffct	hsa-miR-1225-3p:mirSVR nonconserved lowEffect-0.1-0.5	MicroRNA.org	3.003e-06	0.0007914	261	1158
14	hsa-miR-548q:mirSVR lowEffct	hsa-miR-548q:mirSVR nonconserved lowEffect-0.1-0.5	MicroRNA.org	3.665e-06	0.0008969	315	1437
15	hsa-miR-615-5p:mirSVR lowEffct	hsa-miR-615-5p:mirSVR nonconserved lowEffect-0.1-0.5	MicroRNA.org	4.502e-06	0.0009783	227	992
16	hsa-miR-184:mirSVR lowEffct	hsa-miR-184:mirSVR conserved lowEffect-0.1-0.5	MicroRNA.org	4.978e-06	0.0009783	114	441
17	hsa-miR-2861:mirSVR lowEffct	hsa-miR-2861:mirSVR nonconserved lowEffect-0.1-0.5	MicroRNA.org	5.044e-06	0.0009783	348	1613
18	hsa-miR-1909:mirSVR lowEffct	hsa-miR-1909:mirSVR nonconserved lowEffect-0.1-0.5	MicroRNA.org	5.14e-06	0.0009783	405	1911
19	hsa-miR-4253:mirSVR lowEffct	hsa-miR-4253:mirSVR nonconserved lowEffect-0.1-0.5	MicroRNA.org	8.098e-06	0.00146	315	1450
20	hsa-miR-4290:mirSVR lowEffct	hsa-miR-4290:mirSVR nonconserved lowEffect-0.1-0.5	MicroRNA.org	8.747e-06	0.001498	319	1472
21	hsa-miR-18a*:mirSVR lowEffct	hsa-miR-18a*:mirSVR nonconserved lowEffect-0.1-0.5	MicroRNA.org	9.448e-06	0.001541	395	1870
22	hsa-miR-296-5p:mirSVR lowEffct	hsa-miR-296-5p:mirSVR nonconserved lowEffect-0.1-0.5	MicroRNA.org	1.316e-05	0.002049	229	1017
23	hsa-miR-4260:mirSVR lowEffct	hsa-miR-4260:mirSVR nonconserved lowEffect-0.1-0.5	MicroRNA.org	2.147e-05	0.003199	311	1446
24	hsa-miR-1913:mirSVR lowEffct	hsa-miR-1913:mirSVR nonconserved lowEffect-0.1-0.5	MicroRNA.org	2.335e-05	0.003334	366	1735
25	hsa-miR-1231:mirSVR lowEffct	hsa-miR-1231:mirSVR nonconserved lowEffect-0.1-0.5	MicroRNA.org	2.724e-05	0.003733	346	1633
Drug
	ID	Name	Source	pValue	FDR B&H	Genes from Input	Genes in Annotation
1	D014028	Tobacco Smoke Pollution	CTD	8.425e-79	4.458e-74	569	1699
2	D002737	Chloroprene	CTD	2.147e-73	5.68e-69	469	1320
3	C088658	zoledronic acid	CTD	2.701e-67	4.764e-63	490	1462
4	C029938	nickel sulfate	CTD	2.315e-62	3.063e-58	507	1584
5	CID000004792	phorbol acetate myristate	Stitch	3.105e-58	3.286e-54	456	1400
6	C014347	decitabine	CTD	7.207e-55	6.356e-51	554	1881
7	D004237	Diuron	CTD	5.461e-53	4.129e-49	515	1722
8	D058185	Magnetite Nanoparticles	CTD	3.439e-52	2.275e-48	415	1280
9	D014118	Toxins, Biological	CTD	8.093e-52	4.759e-48	253	619
10	C006703	benzo(b)fluoranthene	CTD	1.983e-51	1.049e-47	400	1222
11	C041786	palm oil	CTD	4.386e-51	2.11e-47	500	1675
12	C005556	propionaldehyde	CTD	1.334e-50	5.881e-47	562	1972
13	D004113	Succimer	CTD	1.642e-47	6.685e-44	394	1235
14	D014302	Trinitrobenzenesulfonic Acid	CTD	3.296e-44	1.246e-40	177	388
15	C017096	n-butoxyethanol	CTD	3.74e-44	1.319e-40	226	567
16	D020849	Raloxifene	CTD	1.125e-42	3.722e-39	295	855
17	C057693	troglitazone	CTD	1.216e-40	3.61e-37	393	1306
18	C059765	amphotericin B, deoxycholate drug combination	CTD	1.228e-40	3.61e-37	165	365
19	D004128	Dimethylnitrosamine	CTD	4.483e-40	1.248e-36	288	849
20	D015058	1-Naphthylisothiocyanate	CTD	2.531e-39	6.697e-36	284	839
21	C015559	trimellitic anhydride	CTD	5.536e-39	1.395e-35	506	1862
22	D014750	Vincristine	CTD	5.993e-39	1.442e-35	386	1294
23	CID000003003	Betamethasone-d5	Stitch	4.902e-38	1.128e-34	394	1342
24	D010126	Ozone	CTD	5.489e-38	1.21e-34	353	1155
25	D003474	Curcumin	CTD	8.307e-36	1.758e-32	268	804
Disease
	ID	Name	Source	pValue	FDR B&H	Genes from Input	Genes in Annotation
1	umls:C0003873	Rheumatoid Arthritis	DisGeNET Curated	1.016e-59	1.024e-55	543	1630
2	umls:C0011854	Diabetes Mellitus, Insulin-Dependent	DisGeNET Curated	1.156e-43	5.825e-40	329	908
3	umls:C0003864	Arthritis	DisGeNET Curated	2.242e-43	7.531e-40	219	502
4	umls:C0004364	Autoimmune Diseases	DisGeNET Curated	5.945e-43	1.498e-39	291	767
5	umls:C0009324	Ulcerative Colitis	DisGeNET Curated	7.601e-42	1.532e-38	284	749
6	umls:C0024141	Lupus Erythematosus, Systemic	DisGeNET Curated	1.127e-41	1.892e-38	364	1066
7	umls:C0026769	Multiple Sclerosis	DisGeNET Curated	1.841e-41	2.65e-38	296	798
8	umls:C0004096	Asthma	DisGeNET Curated	1.434e-40	1.806e-37	375	1122
9	umls:C0004153	Atherosclerosis	DisGeNET Curated	1.89e-37	2.116e-34	336	993
10	umls:C0003850	Arteriosclerosis	DisGeNET Curated	1.832e-35	1.846e-32	327	976
11	umls:C0017661	IGA Glomerulonephritis	DisGeNET Curated	7.988e-35	7.317e-32	235	618
12	umls:C0036421	Systemic Scleroderma	DisGeNET Curated	5.474e-34	4.596e-31	210	531
13	umls:C0021390	Inflammatory Bowel Diseases	DisGeNET Curated	4.6e-33	3.565e-30	263	741
14	umls:C0013595	Eczema	DisGeNET Curated	3.687e-32	2.654e-29	169	396
15	umls:C0023434	Chronic Lymphocytic Leukemia	DisGeNET Curated	9.234e-32	6.203e-29	331	1032
16	umls:C0019693	HIV Infections	DisGeNET Curated	2.275e-31	1.433e-28	492	1747
17	umls:C0011615	Dermatitis, Atopic	DisGeNET Curated	2.562e-31	1.518e-28	174	419
18	umls:C0010346	Crohn Disease	DisGeNET Curated	3.314e-30	1.855e-27	240	676
19	umls:C0034069	Pulmonary Fibrosis	DisGeNET Curated	7.987e-30	4.236e-27	142	317
20	umls:C0024299	Lymphoma	DisGeNET Curated	5.308e-29	2.674e-26	375	1255
21	umls:C0029408	Degenerative polyarthritis	DisGeNET Curated	7.354e-28	3.529e-25	269	816
22	umls:C0032285	Pneumonia	DisGeNET Curated	1.415e-27	6.481e-25	155	376
23	umls:C0014072	Experimental Autoimmune Encephalomyelitis	DisGeNET Curated	1.592e-27	6.973e-25	147	348
24	umls:C1956346	Coronary Artery Disease	DisGeNET Curated	9.169e-27	3.849e-24	245	729
25	umls:C0178874	Tumor Progression	DisGeNET BeFree	2.573e-26	1.037e-23	522	1969

## Sheet: PROTECT GSEA Down-regulated 
Functional annotation enrichment of the PROTECT 1696 core UC down-regulated genes
GO: Molecular Function
	ID	Name	Source	pValue	FDR B&H	Genes from Input	Genes in Annotation
1	GO:0016491	oxidoreductase activity		5.635e-21	1.325e-17	147	751
2	GO:0015078	hydrogen ion transmembrane transporter activity		9.703e-16	1.141e-12	40	109
3	GO:0003954	NADH dehydrogenase activity		4.71e-14	2.215e-11	24	46
4	GO:0008137	NADH dehydrogenase (ubiquinone) activity		4.71e-14	2.215e-11	24	46
5	GO:0050136	NADH dehydrogenase (quinone) activity		4.71e-14	2.215e-11	24	46
6	GO:0016655	oxidoreductase activity, acting on NAD(P)H, quinone or similar compound as acceptor		1.31e-13	5.135e-11	27	60
7	GO:0048037	cofactor binding		5.347e-12	1.796e-09	62	278
8	GO:0009055	electron carrier activity		8.311e-12	2.442e-09	36	116
9	GO:0016651	oxidoreductase activity, acting on NAD(P)H		1.151e-10	3.006e-08	32	103
10	GO:0005215	transporter activity		1.153e-09	2.71e-07	177	1294
11	GO:0022892	substrate-specific transporter activity		1.522e-09	3.019e-07	158	1125
12	GO:0022891	substrate-specific transmembrane transporter activity		1.541e-09	3.019e-07	138	946
13	GO:0022857	transmembrane transporter activity		4.116e-09	7.443e-07	144	1014
14	GO:0022890	inorganic cation transmembrane transporter activity		5.785e-09	9.714e-07	89	542
15	GO:0008324	cation transmembrane transporter activity		1.127e-08	1.767e-06	100	642
16	GO:0003735	structural constituent of ribosome		1.351e-08	1.986e-06	46	216
17	GO:0015075	ion transmembrane transporter activity		1.568e-08	2.169e-06	126	873
18	GO:0004129	cytochrome-c oxidase activity		1.958e-08	2.301e-06	14	28
19	GO:0016676	oxidoreductase activity, acting on a heme group of donors, oxygen as acceptor		1.958e-08	2.301e-06	14	28
20	GO:0015002	heme-copper terminal oxidase activity		1.958e-08	2.301e-06	14	28
21	GO:0050662	coenzyme binding		2.975e-08	3.331e-06	42	193
22	GO:0016675	oxidoreductase activity, acting on a heme group of donors		3.478e-08	3.717e-06	14	29
23	GO:0015077	monovalent inorganic cation transmembrane transporter activity		3.82e-08	3.904e-06	66	375
24	GO:0008121	ubiquinol-cytochrome-c reductase activity		1.361e-07	1.28e-05	8	10
25	GO:0016681	oxidoreductase activity, acting on diphenols and related substances as donors, cytochrome as acceptor		1.361e-07	1.28e-05	8	10
GO: Biological Process
	ID	Name	Source	pValue	FDR B&H	Genes from Input	Genes in Annotation
1	GO:0022900	electron transport chain		4.854e-30	3.281e-26	55	107
2	GO:0022904	respiratory electron transport chain		8.29e-30	3.281e-26	54	104
3	GO:0055114	oxidation-reduction process		2.017e-29	5.323e-26	199	998
4	GO:0045333	cellular respiration		1.1e-27	2.177e-24	69	179
5	GO:0006629	lipid metabolic process		2.035e-27	3.221e-24	243	1380
6	GO:0042773	ATP synthesis coupled electron transport		1.286e-26	1.697e-23	46	85
7	GO:0006119	oxidative phosphorylation		1.03e-25	1.165e-22	51	108
8	GO:0042775	mitochondrial ATP synthesis coupled electron transport		2.595e-25	2.568e-22	44	82
9	GO:0042278	purine nucleoside metabolic process		7.21e-24	6.1e-21	97	365
10	GO:0015980	energy derivation by oxidation of organic compounds		7.706e-24	6.1e-21	84	287
11	GO:0046128	purine ribonucleoside metabolic process		1.466e-23	1.055e-20	96	362
12	GO:0019637	organophosphate metabolic process		6.119e-23	4.036e-20	205	1167
13	GO:0006091	generation of precursor metabolites and energy		7.615e-23	4.637e-20	100	395
14	GO:0009119	ribonucleoside metabolic process		1.527e-22	8.633e-20	99	392
15	GO:0046034	ATP metabolic process		2.107e-22	1.112e-19	74	242
16	GO:0009116	nucleoside metabolic process		2.568e-22	1.271e-19	102	414
17	GO:1901657	glycosyl compound metabolic process		4.001e-22	1.863e-19	105	436
18	GO:0009141	nucleoside triphosphate metabolic process		1.054e-21	4.634e-19	82	295
19	GO:0009167	purine ribonucleoside monophosphate metabolic process		1.686e-21	7.026e-19	79	279
20	GO:0006082	organic acid metabolic process		1.823e-21	7.214e-19	197	1134
21	GO:0009126	purine nucleoside monophosphate metabolic process		2.152e-21	8.114e-19	79	280
22	GO:0009205	purine ribonucleoside triphosphate metabolic process		2.586e-21	9.304e-19	76	263
23	GO:0044255	cellular lipid metabolic process		3.018e-21	1.039e-18	188	1066
24	GO:0009199	ribonucleoside triphosphate metabolic process		3.412e-21	1.126e-18	77	270
25	GO:0043436	oxoacid metabolic process		3.956e-21	1.253e-18	194	1117
GO: Cellular Component
	ID	Name	Source	pValue	FDR B&H	Genes from Input	Genes in Annotation
1	GO:0005739	mitochondrion		3.635e-38	2.759e-35	318	1777
2	GO:0044429	mitochondrial part		6.007e-37	2.279e-34	213	988
3	GO:0005743	mitochondrial inner membrane		8.594e-34	2.174e-31	136	507
4	GO:0005740	mitochondrial envelope		3.511e-33	6.662e-31	170	737
5	GO:0031966	mitochondrial membrane		3.92e-31	5.951e-29	160	695
6	GO:0019866	organelle inner membrane		9.239e-30	1.169e-27	138	564
7	GO:0070469	respiratory chain		2.014e-27	2.184e-25	48	90
8	GO:0098798	mitochondrial protein complex		3.279e-26	3.111e-24	61	150
9	GO:0098800	inner mitochondrial membrane protein complex		8.548e-23	7.208e-21	49	113
10	GO:0044455	mitochondrial membrane part		1.49e-21	1.131e-19	63	189
11	GO:0031967	organelle envelope		8.545e-21	5.896e-19	199	1170
12	GO:0031975	envelope		1.415e-20	8.953e-19	199	1175
13	GO:0098803	respiratory chain complex		1.232e-17	7.192e-16	33	68
14	GO:0005746	mitochondrial respiratory chain		5.703e-17	3.092e-15	34	75
15	GO:0045259	proton-transporting ATP synthase complex		5.885e-14	2.978e-12	17	23
16	GO:0005759	mitochondrial matrix		1.123e-13	5.329e-12	86	425
17	GO:0005777	peroxisome		1.717e-13	7.241e-12	43	142
18	GO:0042579	microbody		1.717e-13	7.241e-12	43	142
19	GO:0044438	microbody part		3.896e-13	1.479e-11	34	96
20	GO:0044439	peroxisomal part		3.896e-13	1.479e-11	34	96
21	GO:0005753	mitochondrial proton-transporting ATP synthase complex		4.21e-12	1.489e-10	15	21
22	GO:1990204	oxidoreductase complex		4.316e-12	1.489e-10	33	98
23	GO:0031907	microbody lumen		1.385e-11	4.379e-10	22	48
24	GO:0005782	peroxisomal matrix		1.385e-11	4.379e-10	22	48
25	GO:0070069	cytochrome complex		1.807e-10	5.486e-09	15	25
Human Phenotype
	ID	Name	Source	pValue	FDR B&H	Genes from Input	Genes in Annotation
1	HP:0001943	Hypoglycemia		1.912e-12	4.182e-09	31	91
2	HP:0001427	Mitochondrial inheritance		8.988e-12	9.828e-09	26	69
3	HP:0003128	Lactic acidosis		2.296e-11	1.674e-08	39	148
4	HP:0001112	Leber optic atrophy		1.45e-10	7.929e-08	10	11
5	HP:0007768	Central retinal vessel vascular tortuosity		1.918e-10	8.39e-08	9	9
6	HP:0001254	Lethargy {has synonym type="layperson"}		2.513e-10	9.161e-08	27	84
7	HP:0000576	Centrocecal scotoma		1.622e-09	5.067e-07	9	10
8	HP:0001138	Optic neuropathy		8.998e-09	2.46e-06	11	17
9	HP:0001251	Ataxia		1.08e-08	2.624e-06	57	321
10	HP:0001259	Coma {has synonym type="layperson"}		1.275e-08	2.789e-06	21	63
11	HP:0002910	Elevated hepatic transaminases		1.513e-07	3.007e-05	26	103
12	HP:0003076	Glycosuria		2.415e-07	4.402e-05	13	30
13	HP:0001129	Large central visual field defect		3.512e-07	5.487e-05	6	6
14	HP:0001117	Sudden loss of visual acuity		3.512e-07	5.487e-05	6	6
15	HP:0001508	Failure to thrive		5.763e-07	8.204e-05	64	421
16	HP:0001987	Hyperammonemia		6.002e-07	8.204e-05	13	32
17	HP:0001635	Congestive heart failure		1.535e-06	0.0001974	26	115
18	HP:0003200	Ragged-red muscle fibers		3.642e-06	0.0004425	14	42
19	HP:0000580	Pigmentary retinopathy		5.047e-06	0.0005809	18	67
20	HP:0001399	Hepatic failure		5.543e-06	0.0006062	16	55
21	HP:0001332	Dystonia		5.936e-06	0.0006182	32	169
22	HP:0011675	Arrhythmia		6.864e-06	0.0006824	17	62
23	HP:0001298	Encephalopathy		7.944e-06	0.0007554	18	69
24	HP:0001271	Polyneuropathy		9.425e-06	0.0008589	15	51
25	HP:0001252	Muscular hypotonia		1.016e-05	0.0008889	80	612
Mouse Phenotype
	ID	Name	Source	pValue	FDR B&H	Genes from Input	Genes in Annotation
1	MP:0010028	aciduria		1.968e-09	1.168e-05	19	42
2	MP:0001547	abnormal lipid level		1.141e-08	2.864e-05	161	1108
3	MP:0002118	abnormal lipid homeostasis		1.448e-08	2.864e-05	167	1164
4	MP:0003949	abnormal circulating lipid level		5.203e-07	0.0006683	128	882
5	MP:0005346	abnormal circulating aldosterone level		6.757e-07	0.0006683	16	42
6	MP:0003372	abnormal circulating mineralocorticoid level		6.757e-07	0.0006683	16	42
7	MP:0006274	abnormal urine sodium level		1.688e-06	0.001432	19	60
8	MP:0002078	abnormal glucose homeostasis		4.102e-06	0.002751	160	1202
9	MP:0009643	abnormal urine homeostasis		4.172e-06	0.002751	74	459
10	MP:0005332	abnormal amino acid level		4.652e-06	0.002761	54	303
11	MP:0011415	abnormal aldosterone level		5.263e-06	0.00284	16	48
12	MP:0002666	increased circulating aldosterone level		6.222e-06	0.002841	12	29
13	MP:0003373	increased circulating mineralocorticoid level		6.222e-06	0.002841	12	29
14	MP:0003977	abnormal circulating carnitine level		2.411e-05	0.01022	8	15
15	MP:0006316	increased urine sodium level		2.745e-05	0.01086	11	28
16	MP:0000477	abnormal intestine morphology		3.082e-05	0.01143	73	477
17	MP:0005280	abnormal fatty acid level		5.246e-05	0.01831	47	274
18	MP:0000187	abnormal triglyceride level		5.628e-05	0.01856	74	494
19	MP:0010954	abnormal cellular respiration		7.397e-05	0.02311	28	136
20	MP:0003311	aminoaciduria		7.927e-05	0.02352	10	26
21	MP:0000488	abnormal intestinal epithelium morphology		8.402e-05	0.02374	43	248
22	MP:0005311	abnormal circulating amino acid level		9.905e-05	0.02672	42	242
23	MP:0003979	increased circulating carnitine level		0.0001143	0.02951	6	10
24	MP:0005367	renal/urinary system phenotype		0.0001386	0.03428	151	1197
25	MP:0005318	decreased triglyceride level		0.000181	0.04027	48	296
Domain
	ID	Name	Source	pValue	FDR B&H	Genes from Input	Genes in Annotation
1	IPR018064	Metalthion vert metal BS	InterPro	1.377e-07	0.0007605	8	10
2	4.10.10.10	-	Gene3D	1.288e-06	0.001778	8	12
3	IPR017854	Metalthion dom	InterPro	1.288e-06	0.001778	8	12
4	IPR023587	Metalthion dom vert	InterPro	1.288e-06	0.001778	8	12
5	PS00203	METALLOTHIONEIN VRT	PROSITE	3.088e-06	0.0026	8	13
6	PS51030	NUCLEAR REC DBD 2	PROSITE	5.231e-06	0.0026	15	46
7	PF00105	zf-C4	Pfam	5.231e-06	0.0026	15	46
8	IPR001628	Znf hrmn rcpt	InterPro	5.231e-06	0.0026	15	46
9	SM00399	ZnF C4	SMART	5.231e-06	0.0026	15	46
10	PS00031	NUCLEAR REC DBD 1	PROSITE	5.231e-06	0.0026	15	46
11	IPR020615	Thiolase acyl enz int AS	InterPro	5.867e-06	0.0026	5	5
12	IPR003019	Metalthion	InterPro	6.646e-06	0.0026	8	14
13	PF00131	Metallothio	Pfam	6.646e-06	0.0026	8	14
14	IPR000006	Metalthion vert	InterPro	6.646e-06	0.0026	8	14
15	1.10.565.10	-	Gene3D	7.06e-06	0.0026	15	47
16	PF00104	Hormone recep	Pfam	9.437e-06	0.002896	15	48
17	SM00430	HOLI	SMART	9.437e-06	0.002896	15	48
18	IPR000536	Nucl hrmn rcpt lig-bd	InterPro	9.437e-06	0.002896	15	48
19	IPR018376	Enoyl-CoA hyd/isom CS	InterPro	1.116e-05	0.003245	6	8
20	IPR016040	NAD(P)-bd dom	InterPro	1.791e-05	0.004943	33	173
21	3.30.50.10	-	Gene3D	2.192e-05	0.004943	16	57
22	IPR001723	Nuclear hrmn rcpt	InterPro	2.61e-05	0.004943	14	46
23	3.40.50.720	-	Gene3D	2.779e-05	0.004943	32	169
24	IPR013088	Znf NHR/GATA	InterPro	2.781e-05	0.004943	16	58
25	PS00099	THIOLASE 3	PROSITE	2.953e-05	0.004943	5	6
Pathway
	ID	Name	Source	pValue	FDR B&H	Genes from Input	Genes in Annotation
1	1270121	The citric acid (TCA) cycle and respiratory electron transport	BioSystems: REACTOME	5.685e-45	1.462e-41	86	171
2	1270127	Respiratory electron transport, ATP synthesis by chemiosmotic coupling, and heat production by uncoupling proteins.	BioSystems: REACTOME	1.168e-41	1.502e-38	71	126
3	132956	Metabolic pathways	BioSystems: KEGG	1.391e-38	1.193e-35	255	1272
4	82942	Oxidative phosphorylation	BioSystems: KEGG	3.226e-33	2.075e-30	65	133
5	83098	Parkinson's disease	BioSystems: KEGG	5.214e-33	2.682e-30	67	142
6	1270128	Respiratory electron transport	BioSystems: REACTOME	6.072e-32	2.603e-29	56	103
7	83097	Alzheimer's disease	BioSystems: KEGG	8.456e-24	3.107e-21	63	171
8	83100	Huntington's disease	BioSystems: KEGG	7.037e-20	2.262e-17	62	193
9	862188	Non-alcoholic fatty liver disease (NAFLD)	BioSystems: KEGG	9.987e-16	2.854e-13	48	149
10	PW:0000034	oxidative phosphorylation	Pathway Ontology	2.196e-15	5.649e-13	27	52
11	1270129	Formation of ATP by chemiosmotic coupling	BioSystems: REACTOME	1.165e-13	2.723e-11	15	18
12	131226	Peroxisome	BioSystems: KEGG	1.48e-12	3.172e-10	31	83
13	1339146	Complex I biogenesis	BioSystems: REACTOME	3.189e-12	5.947e-10	25	57
14	1270001	Metabolism of lipids and lipoproteins	BioSystems: REACTOME	3.237e-12	5.947e-10	133	816
15	1268690	Eukaryotic Translation Elongation	BioSystems: REACTOME	4.145e-11	7.108e-09	32	98
16	82952	Valine, leucine and isoleucine degradation	BioSystems: KEGG	1.86e-10	2.99e-08	21	48
17	1268691	Peptide chain elongation	BioSystems: REACTOME	2.363e-10	3.376e-08	30	93
18	1269120	Viral mRNA Translation	BioSystems: REACTOME	2.363e-10	3.376e-08	30	93
19	93344	Cardiac muscle contraction	BioSystems: KEGG	3.099e-10	4.195e-08	27	78
20	1339156	Selenocysteine synthesis	BioSystems: REACTOME	5.659e-10	7.277e-08	30	96
21	1268692	Eukaryotic Translation Termination	BioSystems: REACTOME	7.499e-10	9.185e-08	30	97
22	1269718	Nonsense Mediated Decay (NMD) independent of the Exon Junction Complex (EJC)	BioSystems: REACTOME	1.699e-09	1.986e-07	30	100
23	82935	Fatty acid degradation	BioSystems: KEGG	1.804e-09	2.018e-07	19	44
24	1268681	Formation of a pool of free 40S subunits	BioSystems: REACTOME	2.353e-09	2.522e-07	31	107
25	SMP00355	Mitochondrial Electron Transport Chain	SMPDB	2.925e-09	3.009e-07	12	18
Pubmed
	ID	Name	Source	pValue	FDR B&H	Genes from Input	Genes in Annotation
1	23376485	Proteomic analysis of podocyte exosome-enriched fraction from normal human urine.	Pubmed	3.863e-118	4.483e-113	286	1743
2	20877624:gr	Genetic variants in nuclear-encoded mitochondrial genes influence AIDS progression.	GeneRIF	5.622e-114	2.175e-109	210	926
3	20877624	Genetic variants in nuclear-encoded mitochondrial genes influence AIDS progression.	Pubmed	5.622e-114	2.175e-109	210	926
4	19056867	Large-scale proteomics and phosphoproteomics of urinary exosomes.	Pubmed	1.388e-61	4.026e-57	159	1017
5	27499296	Mitochondrial Protein Interaction Mapping Identifies Regulators of Respiratory Chain Function.	Pubmed	1.825e-61	4.236e-57	104	409
6	23533145	In-depth proteomic analyses of exosomes isolated from expressed prostatic secretions in urine.	Pubmed	2.542e-46	4.917e-42	142	1068
7	19322201	Ubiquitin-mediated proteolysis of HuR by heat shock.	Pubmed	2.175e-45	3.606e-41	180	1672
8	17207965	hORFeome v3.1: a resource of human open reading frames representing over 10,000 human genes.	Pubmed	4.427e-43	6.423e-39	176	1671
9	21832049	Interactions of pathological hallmark proteins: tubulin polymerization promoting protein/p25, beta-amyloid, and alpha-synuclein.	Pubmed	7.4e-42	9.543e-38	187	1893
10	8125298	Oligo-capping: a simple method to replace the cap structure of eukaryotic mRNAs with oligoribonucleotides.	Pubmed	2.233e-37	2.592e-33	178	1881
11	12975309	The secreted protein discovery initiative (SPDI), a large-scale effort to identify novel human secreted and transmembrane proteins: a bioinformatics assessment.	Pubmed	1.178e-36	1.243e-32	122	987
12	16169070	A human protein-protein interaction network: a resource for annotating the proteome.	Pubmed	1.793e-36	1.735e-32	165	1684
13	20833797	Phosphoproteome analysis of functional mitochondria isolated from resting human muscle reveals extensive phosphorylation of inner membrane protein complexes and enzymes.	Pubmed	9.779e-35	8.731e-31	38	81
14	24344204	TIMMDC1/C3orf1 functions as a membrane-embedded mitochondrial complex I assembly factor through association with the MCIA complex.	Pubmed	1.465e-34	1.214e-30	43	112
15	15342556	Sequence comparison of human and mouse genes reveals a homologous block structure in the promoter regions.	Pubmed	1.431e-27	1.107e-23	117	1146
16	19343046:gr	Association study between single-nucleotide polymorphisms in 199 drug-related genes and commonly measured quantitative traits of 752 healthy Japanese subjects.	GeneRIF	1.435e-25	9.795e-22	45	193
17	19343046	Association study between single-nucleotide polymorphisms in 199 drug-related genes and commonly measured quantitative traits of 752 healthy Japanese subjects.	Pubmed	1.435e-25	9.795e-22	45	193
18	15189156	The molecular mechanics of eukaryotic translation.	Pubmed	3.77e-24	2.431e-20	31	87
19	8722009	Structure and evolution of mammalian ribosomal proteins.	Pubmed	6.237e-23	3.81e-19	29	80
20	16303743	Signal sequence and keyword trap in silico for selection of full-length human cDNAs encoding secretion or membrane proteins from oligo-capped cDNA libraries.	Pubmed	1.165e-22	6.759e-19	62	430
21	16710414	The DNA sequence and biological annotation of human chromosome 1.	Pubmed	1.571e-22	8.681e-19	101	1033
22	21900206	A directed protein interaction network for investigating intracellular signal transduction.	Pubmed	6.616e-22	3.49e-18	105	1123
23	26638075	A Dynamic Protein Interaction Landscape of the Human Centrosome-Cilium Interface.	Pubmed	1.024e-21	5.169e-18	142	1820
24	26465331	Characterization of the Cardiac Overexpression of HSPB2 Reveals Mitochondrial and Myogenic Roles Supported by a Cardiac HspB2 Interactome.	Pubmed	1.291e-21	6.242e-18	35	137
25	9582194	A map of 75 human ribosomal protein genes.	Pubmed	1.345e-21	6.243e-18	26	67
Interaction
	ID	Name	Source	pValue	FDR B&H	Genes from Input	Genes in Annotation
1	int:NDUFA4	NDUFA4 interactions	The protein encoded by this gene belongs to the complex I 9kDa subunit family	1.447e-19	1.497e-15	56	163
2	int:NDUFS3	NDUFS3 interactions		5.466e-17	2.828e-13	50	150
3	int:C15orf48	C15orf48 interactions		1.009e-16	3.479e-13	44	121
4	int:NDUFA12	NDUFA12 interactions		2.32e-16	4.948e-13	32	68
5	int:UQCRB	UQCRB interactions	This gene encodes a subunit of the ubiquinol-cytochrome c oxidoreductase complex, which consists of one mitochondrial-encoded and 10 nuclear-encoded subunits	2.391e-16	4.948e-13	30	60
6	int:COQ9	COQ9 interactions	This locus represents a mitochondrial ubiquinone biosynthesis gene. The encoded protein is likely necessary for biosynthesis of coenzyme Q10	3.248e-15	5.6e-12	53	181
7	int:NDUFS4	NDUFS4 interactions		3.724e-14	5.504e-11	31	74
8	int:NDUFA11	NDUFA11 interactions		3.613e-13	4.673e-10	22	41
9	int:NDUFA9	NDUFA9 interactions		4.408e-12	5.068e-09	30	81
10	int:NDUFA8	NDUFA8 interactions		2.218e-10	2.295e-07	25	67
11	int:ATP1B1	ATP1B1 interactions		3.097e-10	2.913e-07	27	78
12	int:ATP5O	ATP5O interactions		5.678e-10	4.825e-07	30	96
13	int:UQCRFS1	UQCRFS1 interactions		6.347e-10	4.825e-07	26	75
14	int:PEX5	PEX5 interactions		6.529e-10	4.825e-07	29	91
15	int:ATP5F1	ATP5F1 interactions		9.921e-10	6.843e-07	30	98
16	int:NDUFS5	NDUFS5 interactions		1.118e-09	7.228e-07	21	52
17	int:GOLT1B	GOLT1B interactions		1.914e-09	1.165e-06	42	174
18	int:CYC1	CYC1 interactions		3.44e-09	1.977e-06	25	75
19	int:NDUFV1	NDUFV1 interactions		4.848e-09	2.64e-06	27	87
20	int:TIMMDC1	TIMMDC1 interactions		2.351e-08	1.216e-05	20	55
21	int:CISD3	CISD3 interactions		2.679e-08	1.268e-05	23	71
22	int:CHCHD10	CHCHD10 interactions		2.697e-08	1.268e-05	17	41
23	int:CHCHD2	CHCHD2 interactions		3.074e-08	1.383e-05	27	94
24	int:ATP5H	ATP5H interactions		3.332e-08	1.387e-05	19	51
25	int:NDUFB9	NDUFB9 interactions		3.351e-08	1.387e-05	20	56
Cytoband
	ID	Name	Source	pValue	FDR B&H	Genes from Input	Genes in Annotation
1	16q13	16q13		8.173e-07	0.0006652	11	37
Transcription Factor Binding Site
	ID	Name	Source	pValue	FDR B&H	Genes from Input	Genes in Annotation
1	TGACCTY V$ERR1 Q2	TGACCTY V$ERR1 Q2		1.135e-05	0.006921	117	834
2	V$HNF4 01	V$HNF4 01		2.545e-05	0.007763	40	213
3	V$HNF1 C	V$HNF1 C		0.0001489	0.0287	35	192
4	V$HNF1 01	V$HNF1 01		0.0002259	0.0287	35	196
5	V$HNF4 01 B	V$HNF4 01 B		0.0002352	0.0287	36	204
Gene Family
	ID	Name	Source	pValue	FDR B&H	Genes from Input	Genes in Annotation
1	644	F-type ATPases|Mitochondrial complex V: ATP synthase subunits	genenames.org	8.92e-16	3.604e-13	15	19
2	416	F-type ATPases|Mitochondrial complex V: ATP synthase subunits	genenames.org	1.221e-14	2.467e-12	14	18
3	642	Mitochondrial complex III: ubiquinol-cytochrome c reductase complex subunits	genenames.org	4.745e-13	6.39e-11	10	10
4	1150	NADH:ubiquinone oxidoreductase supernumerary subunits	genenames.org	1.939e-11	1.959e-09	15	30
5	643	Mitochondrial complex IV: cytochrome c oxidase subunits	genenames.org	5.123e-11	4.14e-09	12	19
6	728	S ribosomal proteins	genenames.org	1.859e-10	1.252e-08	15	34
7	752	Solute carriers	genenames.org	1.764e-09	1.018e-07	55	395
8	1149	NADH:ubiquinone oxidoreductase core subunits	genenames.org	1.177e-08	5.944e-07	9	14
9	71	Nuclear hormone receptors	genenames.org	6.889e-08	3.092e-06	15	49
10	729	L ribosomal proteins	genenames.org	1.248e-07	5.044e-06	15	51
11	1220	PDZ domain containing	genenames.org	2.461e-06	9.038e-05	25	152
12	638	Metallothioneins	genenames.org	5.603e-06	0.0001886	8	19
13	743	Short chain dehydrogenase/reductase superfamily	genenames.org	2.813e-05	0.0008743	15	76
14	925	Granins	genenames.org	3.256e-05	0.0009397	5	8
15	41	Acyl-CoA thioesterases	genenames.org	0.0001327	0.003575	5	10
16	482	Charged multivesicular body proteins|ESCRT-III associated factors	genenames.org	0.0002316	0.005849	5	11
17	363	UDP glucuronosyltransferases	genenames.org	0.000395	0.009386	8	32
18	546	Ephrins	genenames.org	0.0006708	0.01506	4	8
19	305	Aquaporins	genenames.org	0.0008661	0.01842	5	14
20	590	CD molecules|V-set domain containing|C2-set domain containing	genenames.org	0.001343	0.02713	20	163
21	957	Peroxins	genenames.org	0.001713	0.03296	5	16
22	667	Nudix hydrolase family	genenames.org	0.002125	0.03592	6	24
23	426	Beta 3-glycosyltransferases	genenames.org	0.002125	0.03592	6	24
24	1293	Erythrocyte membrane protein band 4.1|FERM domain containing	genenames.org	0.002196	0.03592	9	50
25	863	Endogenous ligands|EF-hand domain containing	genenames.org	0.002273	0.03592	24	219
Coexpression
	ID	Name	Source	pValue	FDR B&H	Genes from Input	Genes in Annotation
1	M1475	Genes down-regulated in kidney biopsies from patients with acute transplant rejection compared to the biopsies from patients with well functioning kidneys more than 1-year post transplant.	MSigDB C2: CGP Curated Gene Sets (v5.1)	4.58e-61	5.026e-57	167	546
2	M14791	Genes down-regulated in colorectal adenoma compared to normal mucosa samples.	MSigDB C2: CGP Curated Gene Sets (v5.1)	4.359e-58	2.392e-54	118	291
3	19306436-TableS2b	Human Stomach Zhao09 168genes	GeneSigDB	3.189e-54	1.166e-50	84	155
4	M5936	Genes encoding proteins involved in oxidative phosphorylation.	MSigDB H: Hallmark Gene Sets (v5.1)	4.368e-49	1.198e-45	90	200
5	M17299	Genes up-regulated in luminal-like breast cancer cell lines compared to the mesenchymal-like ones.	MSigDB C2: CGP Curated Gene Sets (v5.1)	2.533e-45	5.559e-42	131	449
6	M18491	Genes up-regulated by ESRRA [GeneID=2101] only.	MSigDB C2: CGP Curated Gene Sets (v5.1)	3.05e-45	5.578e-42	121	388
7	M843	Genes regulated by ESRRA [GeneID=2101] in MCF-7 cells (breast cancer).	MSigDB C2: CGP Curated Gene Sets (v5.1)	9.658e-44	1.514e-40	142	535
8	15208663-SuppTable1b	Human Colon Kim04 235genes	GeneSigDB	4.974e-41	6.823e-38	71	149
9	M9433	Mitochondrial genes; based on literature and sequence annotation resources and converted to Affymetrix HG-U133A probe sets.	MSigDB C2: CGP Curated Gene Sets (v5.1)	1.63e-39	1.987e-36	120	429
10	M6744	Genes down-regulated in NSCLC (non-small cell lung carcinoma) cell lines resistant to gefitinib [PubChem=123631] compared to the sensitive ones.	MSigDB C2: CGP Curated Gene Sets (v5.1)	1.232e-37	1.352e-34	84	229
11	M9577	Mitochondrial genes	MSigDB C2: CGP Curated Gene Sets (v5.1)	1.451e-37	1.448e-34	120	447
12	M19982	Genes up-regulated in mucinous ovarian carcinoma tumors of low malignant potential (LMP) compared to normal ovarian surface epithelium tissue.	MSigDB C2: CGP Curated Gene Sets (v5.1)	1.73e-35	1.582e-32	88	265
13	M2574	Genes consistently down-regulated in mammary stem cells both in mouse and human species.	MSigDB C2: CGP Curated Gene Sets (v5.1)	2.265e-35	1.912e-32	114	428
14	M19062	Genes up-regulated in nasopharyngeal carcinoma (NPC) compared to the normal tissue.	MSigDB C2: CGP Curated Gene Sets (v5.1)	1.14e-33	8.937e-31	274	1805
15	M18264	Genes involved in oxidative phosphorylation; based on literature and sequence annotation resources and converted to Affymetrix HG-U133A probe sets.	MSigDB C2: CGP Curated Gene Sets (v5.1)	3.422e-33	2.503e-30	49	87
16	16877703-TableS2	Human Lung Coldren06 305genes	GeneSigDB	4.018e-33	2.756e-30	77	219
17	M15112	Genes that comprise the mitochondria gene module	MSigDB C2: CGP Curated Gene Sets (v5.1)	1.416e-32	9.139e-30	76	217
18	18318837-TableS1	Human MesenchymalStemCells Yamamoto08 1252genes	GeneSigDB	4.218e-32	2.571e-29	165	853
19	M4210	The 'group 3 set' of genes associated with acquired endocrine therapy resistance in breast tumors expressing ESR1 and ERBB2 [GeneID=2099;2064].	MSigDB C2: CGP Curated Gene Sets (v5.1)	4.184e-29	2.417e-26	143	720
20	19204204-SupplementaryTable5	Human Breast Parker09 1918genes IntrinsicGenes Compilation	GeneSigDB	8.206e-29	4.502e-26	249	1681
21	M2324	Genes up-regulated in uterus upon knockout of BMP2 [GeneID=650].	MSigDB C2: CGP Curated Gene Sets (v5.1)	1.529e-28	7.991e-26	145	745
22	M2435	Genes up-regulated in mucinous ovarian carcinoma tumors of grades 1 and 2 compared to the normal ovarian survace epithelium tissue.	MSigDB C2: CGP Curated Gene Sets (v5.1)	2.502e-28	1.248e-25	56	137
23	19843711-TableS1	Human Kidney Sallustio10 2134genes DiscriminatedARPCsFromRPTEC/MSC	GeneSigDB	9.119e-28	4.351e-25	247	1688
24	20220088-SuppTable1	Human Immune Allen10 2900genes	GeneSigDB	1.032e-27	4.611e-25	258	1798
25	M4960	Genes down-regulated in basal subtype of breast cancer samles.	MSigDB C2: CGP Curated Gene Sets (v5.1)	1.051e-27	4.611e-25	138	701
MicroRNA
	ID	Name	Source	pValue	FDR B&H	Genes from Input	Genes in Annotation
1	hsa-miR-27b:PITA	hsa-miR-27b:PITA TOP	PITA	3.348e-06	0.004684	90	665
2	hsa-miR-27a:PITA	hsa-miR-27a:PITA TOP	PITA	3.348e-06	0.004684	90	665
3	hsa-miR-182:TargetScan	hsa-miR-182:TargetScan	TargetScan	4.263e-06	0.004684	108	841
4	hsa-miR-181a*:mirSVR highEffct	hsa-miR-181a*:mirSVR nonconserved highEffect-0.5	MicroRNA.org	1.094e-05	0.008274	29	147
5	hsa-miR-96:TargetScan	hsa-miR-96:TargetScan	TargetScan	1.506e-05	0.008274	100	787
6	hsa-miR-1271:TargetScan	hsa-miR-1271:TargetScan	TargetScan	1.506e-05	0.008274	100	787
7	hsa-miR-130a:TargetScan	hsa-miR-130a:TargetScan	TargetScan	4.909e-05	0.01471	91	722
8	hsa-miR-301a:TargetScan	hsa-miR-301a:TargetScan	TargetScan	4.909e-05	0.01471	91	722
9	hsa-miR-130b:TargetScan	hsa-miR-130b:TargetScan	TargetScan	4.909e-05	0.01471	91	722
10	hsa-miR-301b:TargetScan	hsa-miR-301b:TargetScan	TargetScan	4.909e-05	0.01471	91	722
11	hsa-miR-454:TargetScan	hsa-miR-454:TargetScan	TargetScan	4.909e-05	0.01471	91	722
12	hsa-miR-24:TargetScan	hsa-miR-24:TargetScan	TargetScan	0.0001061	0.02913	60	439
13	hsa-miR-548c-3p:PITA	hsa-miR-548c-3p:PITA TOP	PITA	0.0001205	0.03056	136	1196
14	hsa-miR-337-3p:PITA	hsa-miR-337-3p:PITA TOP	PITA	0.0001422	0.03349	32	193
15	hsa-miR-9:TargetScan	hsa-miR-9:TargetScan	TargetScan	0.0002343	0.04956	109	936
16	hsa-miR-618:mirSVR lowEffct	hsa-miR-618:mirSVR nonconserved lowEffect-0.1-0.5	MicroRNA.org	0.0002406	0.04956	172	1594
17	hsa-miR-125b-2*:mirSVR highEffct	hsa-miR-125b-2*:mirSVR nonconserved highEffect-0.5	MicroRNA.org	0.0002572	0.04986	126	1113
Drug
	ID	Name	Source	pValue	FDR B&H	Genes from Input	Genes in Annotation
1	C089730	rosiglitazone	CTD	1.089e-45	4.792e-41	282	1552
2	CID000000783	hydride	Stitch	5.22e-41	1.148e-36	184	835
3	C023036	perfluorooctanoic acid	CTD	3.715e-40	5.448e-36	280	1638
4	CID000000961	hydroxyl radicals	Stitch	2.057e-38	2.262e-34	242	1341
5	CID000447920	ubiquinols	Stitch	1.992e-34	1.753e-30	53	95
6	CID000000928	reduced diphosphopyridine nucleotide	Stitch	8.524e-34	6.25e-30	101	342
7	CID000000925	coenzyme 1	Stitch	1.053e-29	6.616e-26	132	596
8	C076994	perfluorooctane sulfonic acid	CTD	1.097e-27	6.033e-24	175	969
9	D064730	Dexrazoxane	CTD	1.328e-27	6.492e-24	57	140
10	CID000001062	AC1L1AN5	Stitch	2.366e-27	1.041e-23	69	204
11	CID000001060	pyruvic acid	Stitch	9.898e-27	3.959e-23	103	424
12	CID000000612	lactate	Stitch	5.526e-26	2.026e-22	107	461
13	CID000119058	AC1L3O4T	Stitch	6.642e-24	2.248e-20	71	242
14	D004237	Diuron	CTD	9.377e-23	2.947e-19	245	1722
15	CID000001003	phosphate	Stitch	2.767e-22	8.115e-19	243	1716
16	C501413	tesaglitazar	CTD	9.861e-22	2.711e-18	104	495
17	CID000000085	carnitine	Stitch	2.223e-21	5.753e-18	71	265
18	CID000000703	flavin adenine dinucleotide sodium	Stitch	3.986e-21	9.743e-18	84	356
19	C500085	muraglitazar	CTD	8.176e-21	1.826e-17	95	440
20	D014640	Vancomycin	CTD	8.302e-21	1.826e-17	150	889
21	CID000005102	NSC115907	Stitch	1.281e-20	2.684e-17	70	266
22	C051752	nefazodone	CTD	4.564e-20	9.126e-17	221	1566
23	CID000001110	succinate	Stitch	1.359e-19	2.599e-16	79	339
24	C045950	propiconazole	CTD	1.85e-19	3.392e-16	221	1584
25	CID000001033	n-propionyl-CoA	Stitch	2.97e-19	5.227e-16	52	166
Disease
	ID	Name	Source	pValue	FDR B&H	Genes from Input	Genes in Annotation
1	cv:C0917796	Leber's optic atrophy	Clinical Variations	1.392e-10	4.353e-07	9	9
2	535000	LEBER OPTIC ATROPHY	OMIM	1.392e-10	4.353e-07	9	9
3	umls:C0023264	Leigh Disease	DisGeNET Curated	7.378e-09	1.539e-05	24	80
4	umls:C0028754	Obesity	DisGeNET Curated	2.834e-08	4.432e-05	199	1728
5	umls:C0268237	Cytochrome-c Oxidase Deficiency	DisGeNET Curated	2.432e-07	0.0003043	16	46
6	umls:C0001418	Adenocarcinoma	DisGeNET Curated	3.253e-07	0.0003391	172	1496
7	cv:CN043634	Mitochondrial DNA-Associated Leigh Syndrome and NARP	Clinical Variations	5.93e-07	0.00053	8	12
8	umls:C0020538	Hypertensive disease	DisGeNET Curated	9.477e-07	0.0007411	120	977
9	umls:C0699790	Colon Carcinoma	DisGeNET Curated	1.343e-06	0.000878	202	1854
10	umls:C1838979	MITOCHONDRIAL COMPLEX I DEFICIENCY	DisGeNET Curated	1.403e-06	0.000878	12	30
11	umls:C0007102	Malignant tumor of colon	DisGeNET BeFree	2.166e-06	0.001232	188	1714
12	umls:C1838951	LEIGH SYNDROME DUE TO MITOCHONDRIAL COMPLEX I DEFICIENCY	DisGeNET Curated	3.11e-06	0.001621	8	14
13	umls:C0011849	Diabetes Mellitus	DisGeNET Curated	4.173e-06	0.002008	154	1364
14	umls:C0031511	Pheochromocytoma	DisGeNET Curated	5.737e-06	0.002564	40	239
15	umls:C0011847	Diabetes	DisGeNET Curated	6.903e-06	0.002879	140	1227
16	umls:C0011860	Diabetes Mellitus, Non-Insulin-Dependent	DisGeNET Curated	1.132e-05	0.004365	163	1486
17	umls:C0751651	Mitochondrial Diseases	DisGeNET Curated	1.186e-05	0.004365	26	131
18	umls:C0033578	Prostatic Neoplasms	DisGeNET Curated	2.01e-05	0.006987	115	988
19	umls:C0007095	Carcinoid Tumor	DisGeNET BeFree	3.009e-05	0.009908	29	162
20	umls:C0001430	Adenoma	DisGeNET Curated	4.26e-05	0.01313	107	921
21	umls:C1839040	LEBER OPTIC ATROPHY AND DYSTONIA	DisGeNET Curated	4.409e-05	0.01313	4	4
22	umls:C0009375	Colonic Neoplasms	DisGeNET Curated	5.322e-05	0.01513	66	508
23	umls:C0020615	Hypoglycemia	DisGeNET Curated	6.637e-05	0.01805	25	136
24	umls:C0011991	Diarrhea	DisGeNET Curated	8.631e-05	0.0225	32	197
25	umls:C0424551	Impaired exercise tolerance	DisGeNET BeFree	9.409e-05	0.02354	10	31

## Sheet: PROTECT GSEA_imm_cell_type
PROTECT 3600 upregulated genes (of 5296 core UC genes) enrichment for immune cell types, ordered by the higherst -log10(p value) per group
ID	Name	Source	pValue	FDR B&H	"-log10(p value)
GSM538239 500	Myeloid Cells, DC.103-11b+.Lv, CD45+ CD11c+ MHC-II + CD11b high CD103-, Liver, avg-3	Immgen.org, GSE15907	1.649e-86	8.409e-84	83.0753
GSM854276 500	Myeloid Cells, DC.11cloSer.Salm3.SI, CD45+ MHCII+ Gr1- CD11c-lo CD11b+, Small Intestine, avg-4	Immgen.org, GSE15907	4.541e-79	1.158e-76	75.9363
GSM854258 500	Myeloid Cells, DC.103-11b+.Salm3.SI, CD45+ MHCII+ Gr1- CD11c-hi CD11b+ CD103- F480+, Small Intestine, avg-4	Immgen.org, GSE15907	4.964e-76	7.843e-74	73.1055
GSM605823 500	Myeloid Cells, DC.103-11b+.PolyIC.Lu, CD45 MHCII CD11c CD103 CD11b, Lung, avg-3	Immgen.org, GSE15907	6.81e-76	7.843e-74	73.1055
GSM854271 500	Myeloid Cells, DC.103-11b+24-.Lu, MHCII+ CD11c+ CD103- CD11b+ CD24-, Lung, avg-2	Immgen.org, GSE15907	1.142e-73	8.321e-72	71.0798
GSM854269 500	Myeloid Cells, DC.103-11b+24+.Lu, MHCII+ CD11c+ CD103- CD11b+ CD24+, Lung, avg-2	Immgen.org, GSE15907	1.677e-71	7.773e-70	69.1094
GSM854262 500	Myeloid Cells, DC.103-11b+.SI, CD45+ MHCII+ CD11c-hi CD11b+ CD103- F4/80+, Small Intestine, avg-7	Immgen.org, GSE15907	2.592e-71	1.033e-69	68.9859
GSM854280 500	Myeloid Cells, DC.11cloSer.SI, CD45+ MHCII+ CD11c-lo CD11b+, Small Intestine, avg-5	Immgen.org, GSE15907	8.843e-71	3.221e-69	68.492
GSM854273 500	Myeloid Cells, DC.103-11b+F4/80lo.Kd, CD45+ CD11c+ I-A/I-E+ CD11b+ F4/80lo, Kidney, avg-3	Immgen.org, GSE15907	1.532e-68	5.208e-67	66.2833
GSM854232 500	Myeloid Cells, DC.103+11b+.Salm3.SI, CD45+ MHCII+ Gr1- CD11c-hi CD11b+ CD103+ F480-, Small Intestine, avg-5	Immgen.org, GSE15907	9.886e-68	3.151e-66	65.5016
GSM538245 500	Myeloid Cells, DC.4+.SLN, CD11b-FITC CD4-PE CD11c-Alexa750 CD8a-PacificBlue, Lymph Node, avg-3	Immgen.org, GSE15907	3.966e-65	1.124e-63	62.9492
GSM854237 500	Myeloid Cells, DC.103+11b+.SI, CD45+ MHCII+ CD11c-hi CD11b+ CD103+ F4/80-lo, Small Intestine, avg-4	Immgen.org, GSE15907	5.924e-64	1.59e-62	61.7986
GSM538242 500	Myeloid Cells, DC.4+.MLN, CD11b-FITC CD4-PE CD11c-Alexa750 CD8a-PacificBlue, Lymph Node, avg-3	Immgen.org, GSE15907	1.85e-58	3.043e-57	56.5167
GSM538248 500	Myeloid Cells, DC.4+.Sp, CD11b CD45 CD4 CD11c CD8a, Spleen, avg-1	Immgen.org, GSE15907	8.923e-56	1.379e-54	53.8604
GSM538249 500	Myeloid Cells, DC.4+.Sp, CD11b CD11c CD45 CD8a CD4, Spleen, avg-3	Immgen.org, GSE15907	6.31e-54	8.252e-53	52.0834
GSM854294 500	Myeloid Cells, DC.II+480lo.PC, F4/80lo MHC II+ CD11c+ CD115+, Peritoneal Cavity, avg-3	Immgen.org, GSE15907	8.721e-54	1.112e-52	51.9539
GSM605826 500	Myeloid Cells, DC.4+.Sp, CD11b CD4 CD45 CD11c CD8a, Spleen, avg-1	Immgen.org, GSE15907	1.443e-53	1.78e-52	51.7496
GSM605839 500	Myeloid Cells, DC.8-4-11b-.Sp, CD11b-FITC CD4-PE CD11c-eFluor780 CD8a-eFluor450 C, Spleen, avg-1	Immgen.org, GSE15907	1.466e-53	1.78e-52	51.7496
GSM538265 500	Myeloid Cells, DC.8-4-11b+.Sp, CD11b CD4 CD45 CD11c CD8a, Spleen, avg-1	Immgen.org, GSE15907	2.58e-52	2.991e-51	50.5242
GSM538266 500	Myeloid Cells, DC.8-4-11b+.Sp, CD11b CD11c CD45 CD8a CD4, Spleen, avg-2	Immgen.org, GSE15907	2.973e-52	3.369e-51	50.4725
GSM538234 500	Myeloid Cells, DC.103+11b-.Lv, CD45+ CD11c+ MHC-II+ CD11b low CD103+, Liver, avg-2	Immgen.org, GSE15907	2.613e-47	2.149e-46	45.6678
GSM605837 500	Myeloid Cells, DC.8-4-11b-.Sp, CD45-APC CD11b-FITC CD11c-eFluor780 CD4-PE CD8a-eF, Spleen, avg-2	Immgen.org, GSE15907	2.088e-43	1.348e-42	41.8703
GSM854241 500	Myeloid Cells, DC.103+11b-.Lu, MHCII+ CD11c+ CD103+ CD11b, Lung, avg-2	Immgen.org, GSE15907	4.016e-42	2.354e-41	40.6282
GSM854251 500	Myeloid Cells, DC.103+11b-.SI, CD45+ MHCII+ CD11c-hi CD103+ CD11b-, Small Intestine, avg-4	Immgen.org, GSE15907	1.06e-40	5.634e-40	39.2492
GSM605820 500	Myeloid Cells, DC.103+11b-.PolyIC.Lu, CD45 MHCII CD11c CD103 CD11b, Lung, avg-3	Immgen.org, GSE15907	2.289e-40	1.204e-39	38.9194
GSM538263 500	Myeloid Cells, DC.8-4-11b+.MLN, CD45-APC CD11b-FITC CD11c-eFluor780 CD4-PE CD8a-eF, Lymph Node, avg-2	Immgen.org, GSE15907	3.964e-40	2.063e-39	38.6855
GSM538231 500	Myeloid Cells, DC.103+11b-.Lu, CD11chi CD11b low CD103+ MHCII+ SiglecF-, Lung, avg-3	Immgen.org, GSE15907	4.815e-40	2.431e-39	38.6142
GSM538258 500	Myeloid Cells, DC.8+.Sp, CD11b CD4 CD45 CD11c CD8a, Spleen, avg-2	Immgen.org, GSE15907	1.005e-38	4.7e-38	37.3279
GSM605828 500	Myeloid Cells, DC.8+.Th, CD11b-FITC CD4-PE MHCII-APC CD11c-eFluor780 CD8-eF, Thymus, avg-3	Immgen.org, GSE15907	1.812e-38	8.4e-38	37.0757
GSM538255 500	Myeloid Cells, DC.8+.SLN, CD11b-FITC CD4-PE CD11c-Alexa750 CD8a-PacificBlue, Lymph Node, avg-3	Immgen.org, GSE15907	4.565e-38	2.025e-37	36.6936
GSM854255 500	Myeloid Cells, DC.103-11b+.LuLN, MHCII+ CD11c+ CD8- CD11b+ CD103-, Lymph Node, avg-3	Immgen.org, GSE15907	5.594e-38	2.46e-37	36.6091
GSM854246 500	Myeloid Cells, DC.103+11b-.Salm3.SI, CD45+ MHCII+ Gr1- CD11c-hi CD103+ CD11b-, Small Intestine, avg-5	Immgen.org, GSE15907	2.526e-37	1.095e-36	35.9606
GSM538260 500	Myeloid Cells, DC.8+.Sp, CD11b CD11c CD45 CD8a CD4, Spleen, avg-2	Immgen.org, GSE15907	2.889e-37	1.238e-36	35.9073
GSM605831 500	Myeloid Cells, DC.8-.Th, CD11b-FITC CD4-PE MHCII-APC CD11c-eFluor780 CD8-eF, Thymus, avg-3	Immgen.org, GSE15907	4.25e-37	1.806e-36	35.7433
GSM538262 500	Myeloid Cells, DC.8-4-11b+.MLN, CD11b-FITC CD4-PE CD11c-Alexa750 CD8a-PacificBlue, Lymph Node, avg-1	Immgen.org, GSE15907	6.241e-37	2.609e-36	35.5835
GSM854287 500	Myeloid Cells, DC.8-4-11b+.SLN, CD11b-FITC CD4-PE CD11c-eFluor780 CD8a-eFluor450 C, Lymph Node, avg-1	Immgen.org, GSE15907	6.52e-37	2.703e-36	35.5682
GSM538252 500	Myeloid Cells, DC.8+.MLN, CD11b-FITC CD4-PE CD11c-Alexa750 CD8a-PacificBlue, Lymph Node, avg-3	Immgen.org, GSE15907	2.292e-35	8.854e-35	34.0529
GSM538280 500	Myeloid Cells, DC.LC.Sk, MHCII+ CD11b+ CD45+, Skin, avg-2	Immgen.org, GSE15907	6.316e-35	2.351e-34	33.6287
GSM854285 500	Myeloid Cells, DC.8-4-11b+.SLN, CD45-APC CD11b-FITC CD11c-eFluor780 CD4-PE CD8a-eF, Lymph Node, avg-2	Immgen.org, GSE15907	2.24e-34	8.161e-34	33.0883
GSM605827 500	Myeloid Cells, DC.8+.Sp, CD11b CD45 CD4 CD11c CD8a, Spleen, avg-1	Immgen.org, GSE15907	1.446e-31	4.695e-31	30.3284
GSM777043 500	Stromal Cells, Fi.MTS15+.Th, CD45- PDGFRa+ MTS15+, Thymus, avg-3	Immgen.org, GSE15907	7.69e-76	7.843e-74	73.1055
GSM777067 500	Stromal Cells, St.31-38-44-.SLN, CD45- gp38- CD31- CD44-, Lymph Node, avg-2	Immgen.org, GSE15907	1.545e-74	1.314e-72	71.8814
GSM777055 500	Stromal Cells, FRC.SLN, gp38+ CD31- CD140a+, Lymph Node, avg-4	Immgen.org, GSE15907	3.095e-73	1.973e-71	70.7049
GSM777050 500	Stromal Cells, FRC.MLN, gp38+ CD31- CD140a+, Lymph Node, avg-5	Immgen.org, GSE15907	8.856e-72	4.517e-70	69.3451
GSM777046 500	Stromal Cells, Fi.Sk, gp38+ CD140a+, Skin, avg-4	Immgen.org, GSE15907	2.633e-71	1.033e-69	68.9859
GSM777037 500	Stromal Cells, BEC.SLN, gp38- CD31+, Lymph Node, avg-4	Immgen.org, GSE15907	2.092e-65	6.275e-64	63.2024
GSM777032 500	Stromal Cells, BEC.MLN, gp38- CD31+, Lymph Node, avg-5	Immgen.org, GSE15907	7.551e-59	1.375e-57	56.8617
GSM777059 500	Stromal Cells, LEC.MLN, gp38+ CD31+, Lymph Node, avg-4	Immgen.org, GSE15907	4.351e-54	5.998e-53	52.222
GSM777063 500	Stromal Cells, LEC.SLN, gp38+ CD31+, Lymph Node, avg-4	Immgen.org, GSE15907	1.64e-52	1.946e-51	50.7109
GSM777043 100	Stromal Cells, Fi.MTS15+.Th, CD45- PDGFRa+ MTS15+, Thymus, avg-3	Immgen.org, GSE15907	1.128e-32	3.86e-32	31.4134
GSM854322 500	Myeloid Cells, MF.Medl.SLN, CD11b+ CD169+ F4/80+, Lymph Node, avg-2	Immgen.org, GSE15907	8.161e-72	4.517e-70	69.3451
GSM854320 500	Myeloid Cells, MF.Lv, CD45+ F4/80+ CD11b+, Liver, avg-2	Immgen.org, GSE15907	5.472e-61	1.213e-59	58.9161
GSM854315 500	Myeloid Cells, MF.169+11chi.SLN, CD11b+ CD169+ CD11chigh, Lymph Node, avg-2	Immgen.org, GSE15907	1.366e-60	2.902e-59	58.5373
GSM854324 500	Myeloid Cells, MF.Sbcaps.SLN, CD11b+ CD169+ F4/80-, Lymph Node, avg-2	Immgen.org, GSE15907	2.533e-58	4.037e-57	56.3939
GSM605859 500	Myeloid Cells, MF.Thio5.II+480lo.PC, CD115+ MHC II+ F480lo SiglecF- CD11c+, Peritoneal Cavity, avg-3	Immgen.org, GSE15907	6.137e-50	6.137e-49	48.212
GSM605856 500	Myeloid Cells, MF.Thio5.II+480int.PC, CD115+ MHC II+ F480lo SiglecF- CD11c+, Peritoneal Cavity, avg-3	Immgen.org, GSE15907	5.008e-44	3.275e-43	42.4848
GSM605850 500	Myeloid Cells, MF.II-480hi.PC, F4/80hi CD115hi CD11b+ MHC II- CD11c-, Peritoneal Cavity, avg-3	Immgen.org, GSE15907	6.893e-42	3.863e-41	40.4131
GSM605853 500	Myeloid Cells, MF.RP.Sp, F4/80hi CD11blo CD11c- autofluorescent, Spleen, avg-3	Immgen.org, GSE15907	1.992e-39	9.677e-39	38.0143
GSM605865 500	Myeloid Cells, MF.Thio5.II-480int.PC, CD115+ MHCII- F480int SiglecF- CD11c+, Peritoneal Cavity, avg-3	Immgen.org, GSE15907	1.913e-38	8.79e-38	37.056
GSM538282 500	Myeloid Cells, MF.Lu, CD11chi CD11b- CD103- MHCII- SiglecF+, Lung, avg-3	Immgen.org, GSE15907	6.928e-37	2.849e-36	35.5453
GSM605862 500	Myeloid Cells, MF.Thio5.II-480hi.PC, CD115+ MHC II- F480hi Siglec F-, Peritoneal Cavity, avg-3	Immgen.org, GSE15907	1.246e-36	4.963e-36	35.3043
GSM854326 500	Myeloid Cells, MF.Microglia.CNS, CD45low CD11b+ F4/80+, Brain, avg-3	Immgen.org, GSE15907	1.472e-34	5.4e-34	33.2676
GSM854309 500	Myeloid Cells, GN.Thio.PC, CD11b+ Ly6-G+, Peritoneal Cavity, avg-3	Immgen.org, GSE15907	1.176e-63	3e-62	61.5229
GSM854312 500	Myeloid Cells, GN.UrAc.PC, CD11b+ Ly6-G+, Peritoneal Cavity, avg-3	Immgen.org, GSE15907	4.452e-59	8.409e-58	57.0753
GSM854338 500	Myeloid Cells, GN.Arth.SynF, CD11b+ Ly6-G+, Synovial Fluid, avg-3	Immgen.org, GSE15907	1.076e-58	1.829e-57	56.7378
GSM854306 500	Myeloid Cells, GN.Bl, CD11b+ Ly6-G+, Blood, avg-3	Immgen.org, GSE15907	3.234e-54	4.712e-53	52.3268
GSM605846 500	Myeloid Cells, GN.BM, CD11b+ Ly6-G+, Bone marrow, avg-4	Immgen.org, GSE15907	6.739e-43	4.296e-42	41.3669
GSM854303 500	Myeloid Cells, GN.Arth.BM, CD11b+ Ly6-G+, Bone marrow, avg-3	Immgen.org, GSE15907	9.616e-41	5.162e-40	39.2872
GSM854338 100	Myeloid Cells, GN.Arth.SynF, CD11b+ Ly6-G+, Synovial Fluid, avg-3	Immgen.org, GSE15907	1.19e-31	3.89e-31	30.4101
GSM605868 500	Myeloid Cells, Mo.6C+II+.Bl, CD115+ B220- CD43+ Ly6C+ MHCIIint, Blood, avg-4	Immgen.org, GSE15907	1.447e-62	3.514e-61	60.4542
GSM605878 500	Myeloid Cells, Mo.6C-II+.Bl, CD115+ B220- CD43+ Ly6C- MHCIIhi, Blood, avg-2	Immgen.org, GSE15907	2.361e-61	5.473e-60	59.2618
GSM605872 500	Myeloid Cells, Mo.6C+II-.Bl, Cd115+ B220- CD43+ Ly6C+ MHCII-, Blood, avg-3	Immgen.org, GSE15907	1.384e-59	2.715e-58	57.5662
GSM605875 500	Myeloid Cells, Mo.6C+II-.LN, F480+ Ly6c+ MHCII lo/+, Lymph Node, avg-3	Immgen.org, GSE15907	3.492e-54	4.947e-53	52.3057
GSM605883 500	Myeloid Cells, Mo.6C-II-.Bl, CD115+ B220- CD43- Ly6C- MHCII-, Blood, avg-3	Immgen.org, GSE15907	1.059e-46	8.577e-46	45.0667
GSM605886 500	Myeloid Cells, Mo.6C-IIint.Bl, CD115+ B220- CD43- Ly6C- MHCIIint, Blood, avg-5	Immgen.org, GSE15907	1.969e-46	1.522e-45	44.8176
GSM854329 500	Myeloid Cells, Mo.6C+II-.BM, B220neg CD3neg CD115+ Ly-6C+, Bone marrow, avg-3	Immgen.org, GSE15907	3.148e-46	2.361e-45	44.6269
GSM854332 500	Myeloid Cells, Mo.6C-II-.BM, B220neg CD3neg CD115+ Ly-6C/Glo CD43+, Bone marrow, avg-3	Immgen.org, GSE15907	1.141e-44	7.653e-44	43.1162
GSM476672 500	gamma delta T cells, Tgd.Sp, TCRd+ CD3e+, Spleen, avg-3	Immgen.org, GSE15907	3.819e-60	7.791e-59	58.1084
GSM476681 500	gamma delta T cells, Tgd.vg2-.act.Sp, TCRd+ Vg2- CD44+, Spleen, avg-3	Immgen.org, GSE15907	9.752e-59	1.715e-57	56.7657
GSM476678 500	gamma delta T cells, Tgd.vg2+.act.Sp, TCRd+ Vg2+ CD44+, Spleen, avg-3	Immgen.org, GSE15907	3.977e-48	3.437e-47	46.4638
GSM605796 500	gamma delta T cells, Tgd.vg2-.Sp.TCRbko, TCRd+ Vg2- CD44-, Spleen, avg-3	Immgen.org, GSE15907	1.918e-45	1.34e-44	43.8729
GSM476684 500	gamma delta T cells, Tgd.vg2-.Sp, TCRd+ Vg2- CD44-, Spleen, avg-3	Immgen.org, GSE15907	4.906e-42	2.811e-41	40.5511
GSM605790 500	gamma delta T cells, Tgd.vg2+.Sp.TCRbko, TCRd+ Vg2+ CD44-, Spleen, avg-3	Immgen.org, GSE15907	4.458e-40	2.296e-39	38.639
GSM605799 500	gamma delta T cells, Tgd.vg2-24ahi.Th.TCRbko, TCRd+ Vg2- CD24+, Thymus, avg-3	Immgen.org, GSE15907	8.187e-39	3.866e-38	37.4127
GSM605802 500	gamma delta T cells, Tgd.vg5+.act.IEL, CD8a+ CD8b- TCRd+ Vg5+ CD44hi, Small Intestine, avg-3	Immgen.org, GSE15907	5.266e-37	2.22e-36	35.6536
GSM476658 500	gamma delta T cells, Tgd.vg2-24ahi.Th, TCRd+ Vg2- CD24+, Thymus, avg-2	Immgen.org, GSE15907	4.772e-35	1.79e-34	33.7471
GSM605784 500	gamma delta T cells, Tgd.vg1+vd6-.Th.TCRbko, TCRd+ Vg1.1+, Thymus, avg-3	Immgen.org, GSE15907	1.42e-33	5.099e-33	32.2925
GSM605787 500	gamma delta T cells, Tgd.vg2+.Sp, TCRd+ Vg2+ CD44-, Spleen, avg-3	Immgen.org, GSE15907	1.008e-32	3.474e-32	31.4592
GSM476655 500	gamma delta T cells, Tgd.vg2+24ahi.Th, TCRd+ Vg2+ CD24+, Thymus, avg-3	Immgen.org, GSE15907	1.236e-32	4.204e-32	31.3763
GSM605778 500	gamma delta T cells, Tgd.vg1+vd6+.Th.TCRbko, TCRd+ Vg1.1+ Vd6.3+, Thymus, avg-3	Immgen.org, GSE15907	2.39e-32	8.073e-32	31.093
GSM605811 500	gamma delta T cells, Tgd.vg5-.IEL, CD8a+ CD8b- TCRgd+ Vg5- CD44lo, Small Intestine, avg-3	Immgen.org, GSE15907	5.056e-32	1.675e-31	30.776
GSM605808 500	gamma delta T cells, Tgd.vg5-.act.IEL, CD8a+ CD8b- TCRd+ Vg5- CD44hi, Small Intestine, avg-3	Immgen.org, GSE15907	2.312e-31	7.416e-31	30.1298
GSM538389 500	alpha beta T cells, T.8Eff.Sp.OT1.d6.VSVOva, CD8+ CD45.1+, Spleen, avg-3	Immgen.org, GSE15907	6.306e-55	9.459e-54	53.0242
GSM605761 500	alpha beta T cells, T.4.Sp.B16, 4+ 8- TCR+ 45+, B16 Melanoma Spleen, avg-2	Immgen.org, GSE15907	4.762e-54	6.391e-53	52.1944
GSM538392 500	alpha beta T cells, T.8Eff.Sp.OT1.d8.VSVOva, CD8+ CD45.1+, Spleen, avg-3	Immgen.org, GSE15907	6.077e-52	6.738e-51	50.1715
GSM538371 500	alpha beta T cells, T.4Mem44h62l.Sp, CD4 TCRb CD44hi CD62Llo, Spleen, avg-3	Immgen.org, GSE15907	8.825e-52	9.576e-51	50.0188
GSM605894 500	alpha beta T cells, T.8Eff.Sp.OT1.d15.LisOva, CD8+ CD45.1+, Spleen, avg-3	Immgen.org, GSE15907	4.284e-50	4.37e-49	48.3595
GSM538362 500	alpha beta T cells, T.4Mem.LN, TCRb CD44high CD122lo CD4, Lymph Node, avg-3	Immgen.org, GSE15907	3.434e-49	3.305e-48	47.4808
GSM538368 500	alpha beta T cells, T.4Mem44h62l.LN, CD4 TCRb CD44hi CD62Llo, Lymph Node, avg-3	Immgen.org, GSE15907	6.4e-49	6.045e-48	47.2186
GSM538365 500	alpha beta T cells, T.4Mem.Sp, 4+ 8- 25- 44hi 122lo, Spleen, avg-3	Immgen.org, GSE15907	7.008e-49	6.498e-48	47.1872
GSM605898 500	alpha beta T cells, T.8Eff.Sp.OT1.d6.LisOva, CD8+ CD45.1+, Spleen, avg-3	Immgen.org, GSE15907	9.902e-49	9.018e-48	47.0449
GSM538403 500	alpha beta T cells, T.8Mem.Sp.OT1.d45.VSVOva, CD8+ CD45.1+, Spleen, avg-3	Immgen.org, GSE15907	1.413e-48	1.264e-47	46.8983
GSM605773 500	alpha beta T cells, T.8.TI.B16, 4- 8+ TCR+ 45+, B16 Melanoma Tumor, avg-2	Immgen.org, GSE15907	1.937e-47	1.619e-46	45.7908
GSM605891 500	alpha beta T cells, T.8Eff.Sp.OT1.d10.LisOva, CD8+ CD45.1+, Spleen, avg-3	Immgen.org, GSE15907	1.101e-46	8.772e-46	45.0569
GSM605901 500	alpha beta T cells, T.8Eff.Sp.OT1.d8.LisOva, CD8+ CD45.1+, Spleen, avg-3	Immgen.org, GSE15907	1.913e-46	1.501e-45	44.8236
GSM538401 500	alpha beta T cells, T.8Mem.Sp.OT1.d106.VSVOva, CD8+ CD45.1+, Spleen, avg-2	Immgen.org, GSE15907	1.009e-45	7.353e-45	44.1335
GSM538329 500	alpha beta T cells, NKT.4-.Sp, TCRbeta+ aGalCer tet+ CD4-, Spleen, avg-3	Immgen.org, GSE15907	1.403e-45	1.008e-44	43.9965
GSM538385 500	alpha beta T cells, T.8Eff.Sp.OT1.d15.VSVOva, CD8+ CD45.1+, Spleen, avg-2	Immgen.org, GSE15907	7.205e-43	4.536e-42	41.3433
GSM605907 500	alpha beta T cells, T.8Mem.Sp.OT1.d45.LisOva, CD8+ CD45.1+, Spleen, avg-2	Immgen.org, GSE15907	1.7e-42	1.02e-41	40.9914
GSM605904 500	alpha beta T cells, T.8Mem.Sp.OT1.d100.LisOva, CD8+ CD45.1+, Spleen, avg-3	Immgen.org, GSE15907	4.576e-42	2.652e-41	40.5764
GSM538318 500	alpha beta T cells, NKT.4+.Lv, CD45 TCRb aGalCer-loaded CD1d tet CD4, Liver, avg-4	Immgen.org, GSE15907	1.582e-41	8.77e-41	40.057
GSM538387 500	alpha beta T cells, T.8Eff.Sp.OT1.d5.VSVOva, CD8+ CD45.1+, Spleen, avg-3	Immgen.org, GSE15907	2.751e-41	1.492e-40	39.8262
GSM538325 500	alpha beta T cells, NKT.4-.Lv, CD45 TCRb aGalCer-loaded CD1d tet, Liver, avg-4	Immgen.org, GSE15907	1.562e-39	7.734e-39	38.1116
GSM399365 500	alpha beta T cells, T.4FP3+25+.Sp, 4+ 8- GFP+ 25+, Spleen, avg-3	Immgen.org, GSE15907	2.847e-38	1.274e-37	36.8948
GSM538322 500	alpha beta T cells, NKT.4+.Sp, TCRb aGalCer-loaded CD1d tetramer CD4, Spleen, avg-1	Immgen.org, GSE15907	3.734e-35	1.41e-34	33.8508
GSM605763 500	alpha beta T cells, T.4.TI.B16, 4+ 8- TCR+ 45+, B16 Melanoma Tumor, avg-3	Immgen.org, GSE15907	6.561e-35	2.425e-34	33.6153
GSM538409 500	alpha beta T cells, T.8Nve.MLN, 4- 8+ 25- 62Lhi 44lo, Lymph Node, avg-3	Immgen.org, GSE15907	1.447e-33	5.16e-33	32.2874
GSM538332 500	alpha beta T cells, NKT.44+NK1.1+.Th, aGC CD1d tet CD3e CD44 NK1.1, Thymus, avg-3	Immgen.org, GSE15907	1.822e-33	6.455e-33	32.1901
GSM399370 500	alpha beta T cells, T.4SP24-.Th, 4+ 8- TCRhi 24-/lo, Thymus, avg-3	Immgen.org, GSE15907	3.092e-33	1.088e-32	31.9634
GSM538382 500	alpha beta T cells, T.4Nve.Sp, 4+ 8- 25- 62Lhi 44lo, Spleen, avg-4	Immgen.org, GSE15907	2.947e-32	9.887e-32	31.0049
GSM605758 500	alpha beta T cells, T.4.PLN.BDC, 4+ 8- BDC+, Lymph Node, avg-3	Immgen.org, GSE15907	1.454e-31	4.695e-31	30.3284
GSM399440 500	B cells, B.FrF.BM, CD19+ IgM+ AA4.1- HSA+, Bone marrow, avg-3	Immgen.org, GSE15907	1.137e-50	1.208e-49	48.9179
GSM777021 500	B cells, B.Fo.MLN, CD19+ CD45R+ CD23+ CD21/35+, Lymph Node, avg-3	Immgen.org, GSE15907	2.222e-48	1.954e-47	46.7091
GSM538219 500	B cells, B.T3.Sp, IgD+ IgM+ CD45R+ CD24+ CD19+ AA4.1+ CD23+, Spleen, avg-3	Immgen.org, GSE15907	1.039e-47	8.836e-47	46.0537
GSM538351 500	B cells, proB.FrA.BM, CD19- IgM- CD43+ CD24- AA4.1+ CD45R+ CD117+ IL7R+, Bone marrow, avg-1	Immgen.org, GSE15907	4.288e-46	3.169e-45	44.4991
GSM777019 500	B cells, B.Fo.LN, CD19+ CD45R+ CD23+ CD21/35+, Lymph Node, avg-2	Immgen.org, GSE15907	1.891e-45	1.34e-44	43.8729
GSM538216 500	B cells, B.T2.Sp, IgD+ IgM+ CD45R+ CD24+ CD19+ AA4.1+ CD23+, Spleen, avg-3	Immgen.org, GSE15907	6.736e-45	4.58e-44	43.3391
GSM777024 500	B cells, B.Pl.AA4+220+.BM, CD138+ AA4.1+ CD43- CD45R+, Bone marrow, avg-3	Immgen.org, GSE15907	1.803e-44	1.194e-43	42.923
GSM777027 500	B cells, B.Pl.AA4+220-.BM, CD138+ AA4.1+ CD43- CD45R-, Bone marrow, avg-3	Immgen.org, GSE15907	1.212e-42	7.361e-42	41.1331
GSM538211 500	B cells, B.MZ.Sp, IgD+ IgM+ CD45R+ CD24+ CD19+ AA4.1- CD23- CD21/35+, Spleen, avg-2	Immgen.org, GSE15907	3.188e-42	1.891e-41	40.7233
GSM538198 500	B cells, B.Fo.PC, IgD+ IgM+ CD19+ CD43- CD5- CD23+, Peritoneal Cavity, avg-3	Immgen.org, GSE15907	5.348e-42	3.031e-41	40.5184
GSM538201 500	B cells, B.Fo.Sp, IgD+ IgM+ CD45R+ CD24+ CD19+ AA4.1- CD23+, Spleen, avg-3	Immgen.org, GSE15907	2.135e-41	1.171e-40	39.9314
GSM538204 500	B cells, B.FrE.FL, AA4.1+ IgM+ CD19+ CD43- CD24+, Fetal Liver, avg-3	Immgen.org, GSE15907	4.707e-40	2.4e-39	38.6198
GSM538210 500	B cells, B.MZ.Sp, IgD+ IgM+ CD45R+ CD24+ CD19+ AA4.1- CD23- CD21.35+, Spleen, avg-1	Immgen.org, GSE15907	7.218e-40	3.609e-39	38.4426
GSM538225 500	B cells, B1a.Sp, IgD+ IgM+ CD45R+ CD24+ CD19+ AA4.1- CD23- CD21/35-, Spleen, avg-3	Immgen.org, GSE15907	7.406e-39	3.53e-38	37.4522
GSM777030 500	B cells, B.Pl.AA4-.BM, CD138+ AA4.1- CD43+, Bone marrow, avg-2	Immgen.org, GSE15907	2.533e-37	1.095e-36	35.9606
GSM538230 500	B cells, B1b.PC, IgD+ IgM+ CD19+ CD43+ CD5+ CD45R+, Peritoneal Cavity, avg-1	Immgen.org, GSE15907	1.124e-36	4.563e-36	35.3407
GSM399438 500	B cells, B.FrE.BM, CD19+ IgM+ AA4.1+ HSA+, Bone marrow, avg-3	Immgen.org, GSE15907	3.495e-36	1.382e-35	34.8595
GSM538213 500	B cells, B.T1.Sp, IgD+ IgM+ CD45R+ CD24+ CD19+ AA4.1+ CD23-, Spleen, avg-3	Immgen.org, GSE15907	6.042e-36	2.352e-35	34.6286
GSM538228 500	B cells, B1b.PC, IgD+ IgM+ CD19+ CD43+ CD5- CD45R+, Peritoneal Cavity, avg-2	Immgen.org, GSE15907	3.216e-33	1.124e-32	31.9492
GSM538343 500	B cells, proB.CLP.BM, CD19- IgM- CD43+ CD24- AA4.1+ CD45R- CD117+ IL7R+, Bone marrow, avg-1	Immgen.org, GSE15907	3.748e-33	1.3e-32	31.8861
GSM538207 500	B cells, B.GC.Sp, CD19+ IgM+ IgD- GL7+ PNA+, Spleen, avg-3	Immgen.org, GSE15907	5.946e-32	1.957e-31	30.7084
GSM605817 500	NK cells, NK.49H-.Sp, NK1.1+, Spleen, avg-3	Immgen.org, GSE15907	1.463e-50	1.523e-49	48.8173
GSM538303 500	NK cells, NK.H+.MCMV7.Sp, NK1.1+ TCRb- Ly49H+, Spleen, avg-3	Immgen.org, GSE15907	1.137e-49	1.115e-48	47.9527
GSM538309 500	NK cells, NK.MCMV1.Sp, CD3-,NK1.1+, Spleen, avg-3	Immgen.org, GSE15907	2.05e-46	1.56e-45	44.8069
GSM538300 500	NK cells, NK.H+.MCMV1.Sp, NK1.1+ TCRb- Ly49H+, Spleen, avg-3	Immgen.org, GSE15907	4.26e-45	2.936e-44	43.5322
GSM538288 500	NK cells, NK.49CI-.Sp, NK1.1+ CD3- Ly49C/I-, Spleen, avg-3	Immgen.org, GSE15907	1.135e-42	7.057e-42	41.1514
GSM605814 500	NK cells, NK.49H+.Sp, NK1.1+ Ly49H+, Spleen, avg-3	Immgen.org, GSE15907	1.992e-39	9.677e-39	38.0143
GSM538315 500	NK cells, NK.Sp, NK1.1+, Spleen, avg-3	Immgen.org, GSE15907	5.484e-39	2.639e-38	37.5786
GSM538297 500	NK cells, NK.DAP12-.Sp, NK1.1+ CD3-, Spleen, avg-3	Immgen.org, GSE15907	2.257e-38	1.018e-37	36.9923
GSM538312 500	NK cells, NK.MCMV7.Sp, CD3-,NK1.1+, Spleen, avg-3	Immgen.org, GSE15907	1.136e-36	4.563e-36	35.3407
GSM538285 500	NK cells, NK.49CI+.Sp, NK1.1+ CD3- Ly49C/I+, Spleen, avg-3	Immgen.org, GSE15907	3.06e-35	1.173e-34	33.9307
GSM538291 500	NK cells, NK.b2m-.Sp, NK1.1+ TCRb-, Spleen, avg-3	Immgen.org, GSE15907	4.35e-32	1.45e-31	30.8386
GSM605840 500	Plasmacytoid, DC.pDC.8+.Sp, GR1-PE CD11c-eFluor750 CD8-eFluor480 CD45-APC B220, Spleen, avg-3	Immgen.org, GSE15907	2.23e-38	1.015e-37	36.9935
GSM605843 500	Plasmacytoid, DC.pDC.8-.Sp, GR1-PE CD11c-eFluor750 CD8-eFluor480 CD45-APC B220, Spleen, avg-3	Immgen.org, GSE15907	1.136e-36	4.563e-36	35.3407
GSM854299 500	Plasmacytoid, DC.pDC.8+.SLN, B220-FITC CD45-APC CD11c-eFluor780 GR1-PE CD8-eFlu, Lymph Node, avg-3	Immgen.org, GSE15907	3.552e-36	1.393e-35	34.856
GSM854297 500	Plasmacytoid, DC.pDC.8+.MLN, B220-FITC CD45-APC CD11c-eFluor780 GR1-PE CD8-eFlu, Lymph Node, avg-2	Immgen.org, GSE15907	3.091e-35	1.176e-34	33.9296

## Sheet: RISK UC DE & GSEA
RISK 2216 differentially expressed genes between UC and Ctl						RISK 1882 differentially expressed genes between UC and Ctl that overlap with PROTECT
Gene	RISK p (Corr) [UC]vs [Not IBD]	RISK FC ([UC] vs [Not IBD])	RISK [UC] vs [Not IBD]			Gene	[UC] vs [Not IBD]
AQP8	5.60709e-16	-38.4351	down			AQP8	down			Functional annotation enrichement of the RISK 1199 up-regulated genes that overlap with PROTECT													Functional annotation enrichement of the RISK 683 down-regulated genes that overlap with PROTECT
HMGCS2	1.34471e-17	-13.7115	down			SLC6A19	down			GO: Molecular Function													GO: Molecular Function
CLDN8	1.97664e-14	-12.8041	down			CLDN8	down				ID	Name	Source	pValue	FDR B&H	Genes from Input	Genes in Annotation							ID	Name	Source	pValue	FDR B&H	Genes from Input	Genes in Annotation
PCK1	4.44141e-16	-11.3337	down			CA1	down			1	GO:0005102	signaling receptor binding		1.41e-22	2.499e-19	199	1601						1	GO:0031406	carboxylic acid binding		1.187e-07	0.000117	27	240
CA1	3.83905e-13	-11.0693	down			SLC26A2	down			2	GO:0005125	cytokine activity		2.892e-22	2.562e-19	59	222						2	GO:0043177	organic acid binding		1.532e-07	0.000117	27	243
NPY	8.34561e-09	-9.54065	down			BMP3	down			3	GO:0005126	cytokine receptor binding		3.275e-18	1.934e-15	62	289						3	GO:0033293	monocarboxylic acid binding		6.206e-07	0.0003161	14	79
OTOP2	8.46555e-11	-9.46717	down			HMGCS2	down			4	GO:0004896	cytokine receptor activity		1.047e-16	4.637e-14	32	90						4	GO:0005215	transporter activity		1.279e-06	0.0004888	79	1294
SLC6A19	3.54738e-10	-9.06369	down			PLA2G12B	down			5	GO:0060089	molecular transducer activity		1.201e-15	4.257e-13	188	1708						5	GO:0022857	transmembrane transporter activity		2.462e-06	0.0007524	65	1014
SLC26A2	7.00121e-13	-8.49635	down			PCK1	down			6	GO:0042379	chemokine receptor binding		3.072e-15	9.073e-13	25	60						6	GO:0015075	ion transmembrane transporter activity		6.14e-06	0.001564	57	873
DPP10	1.32011e-15	-8.33612	down			ABCG2	down			7	GO:0008009	chemokine activity		1.247e-14	3.157e-12	22	48						7	GO:0016491	oxidoreductase activity		2.664e-05	0.005816	49	749
GUCA2B	1.33941e-10	-7.40324	down			KRTAP13-2	down			8	GO:0038023	signaling receptor activity		1.509e-10	3.342e-08	149	1436						8	GO:0005504	fatty acid binding		3.351e-05	0.0064	9	47
KRTAP13-2	1.00299e-06	-7.07339	down			TMIGD1	down			9	GO:0001664	G-protein coupled receptor binding		2.184e-10	4.301e-08	47	276						9	GO:0008509	anion transmembrane transporter activity		5.909e-05	0.01003	25	297
PLA2G12B	1.63431e-08	-6.94274	down			OTOP2	down			10	GO:0045236	CXCR chemokine receptor binding		4.271e-10	7.569e-08	11	17						10	GO:0022890	inorganic cation transmembrane transporter activity		0.0001105	0.01551	37	542
GUCA2A	3.22773e-11	-6.79306	down			GLRA2	down			11	GO:0008236	serine-type peptidase activity		1.098e-09	1.719e-07	42	242						11	GO:0016782	transferase activity, transferring sulfur-containing groups		0.0001149	0.01551	10	67
BMP3	7.18735e-10	-6.55891	down			CHP2	down			12	GO:0004252	serine-type endopeptidase activity		1.164e-09	1.719e-07	39	215						12	GO:0016405	CoA-ligase activity		0.0001218	0.01551	5	15
CTB-102L5.4	0.000201326	-6.51979	down			GUCA2B	down			13	GO:0017171	serine hydrolase activity		1.616e-09	2.203e-07	42	245						13	GO:0048037	cofactor binding		0.0001414	0.01629	23	277
TTR	6.64171e-14	-6.30991	down			GUCA2A	down			14	GO:0005539	glycosaminoglycan binding		2.017e-09	2.553e-07	39	219						14	GO:0016878	acid-thiol ligase activity		0.0001492	0.01629	6	24
ST6GAL2	2.36249e-18	-6.19718	down			UGT2A3	down			15	GO:0004888	transmembrane signaling receptor activity		2.378e-09	2.809e-07	136	1327						15	GO:0008289	lipid binding		0.0001746	0.01779	44	701
CHP2	9.6921e-15	-6.02918	down			DPP10	down			16	GO:0019955	cytokine binding		2.54e-09	2.814e-07	25	103						16	GO:0008324	cation transmembrane transporter activity		0.0002017	0.01904	41	642
TMIGD1	1.23198e-09	-5.98499	down			LRRN2	down			17	GO:0030246	carbohydrate binding		3.226e-09	3.363e-07	46	289						17	GO:0003707	steroid hormone receptor activity		0.0002118	0.01904	9	59
UGT1A1	1.46205e-10	-5.92726	down			SLC13A2	down			18	GO:0061134	peptidase regulator activity		3.24e-08	3.189e-06	37	222						18	GO:0015103	inorganic anion transmembrane transporter activity		0.0002443	0.02074	14	132
TNNC2	1.10302e-12	-5.67965	down			PADI2	down			19	GO:0004175	endopeptidase activity		6.423e-08	5.99e-06	59	457						19	GO:0004774	succinate-CoA ligase activity		0.0002746	0.02141	4	10
PADI2	4.09397e-25	-5.65194	down			FSIP1	down			20	GO:0001637	G-protein coupled chemoattractant receptor activity		9.7e-08	8.185e-06	11	25						20	GO:0005496	steroid binding		0.0002803	0.02141	12	103
LRRN2	4.37954e-16	-5.56853	down			LCN15	down			21	GO:0004950	chemokine receptor activity		9.7e-08	8.185e-06	11	25						21	GO:0004879	nuclear receptor activity		0.0003387	0.02352	8	50
ABCG2	1.03546e-10	-5.5569	down			TRPM6	down			22	GO:0061135	endopeptidase regulator activity		1.326e-07	1.068e-05	31	177						22	GO:0098531	transcription factor activity, direct ligand regulated sequence-specific DNA binding		0.0003387	0.02352	8	50
UGT1A8	3.01115e-09	-5.31971	down			ADH1C	down			23	GO:0048020	CCR chemokine receptor binding		1.612e-07	1.242e-05	13	37						23	GO:0005254	chloride channel activity		0.0005591	0.03714	10	81
MT3	7.9119e-10	-5.27813	down			UGT1A8	down			24	GO:0004866	endopeptidase inhibitor activity		2.025e-07	1.495e-05	30	171						24	GO:0016614	oxidoreductase activity, acting on CH-OH group of donors		0.0006845	0.04358	14	146
VSTM2A	1.83824e-13	-5.21718	down			TTR	down			25	GO:0030414	peptidase inhibitor activity		6.353e-07	4.503e-05	30	180						25	GO:0008514	organic anion transmembrane transporter activity		0.00081	0.04602	16	183
OSR1	7.7938e-12	-5.1648	down			HAVCR1	down			GO: Biological Process													GO: Biological Process
ADH1C	1.19736e-14	-5.16446	down			PDZK1	down				ID	Name	Source	pValue	FDR B&H	Genes from Input	Genes in Annotation							ID	Name	Source	pValue	FDR B&H	Genes from Input	Genes in Annotation
GLRA2	3.52115e-10	-5.02831	down			SLC30A10	down			1	GO:0006955	immune response		1.139e-100	8.833e-97	337	1572						1	GO:0006629	lipid metabolic process		4.045e-14	2.251e-10	105	1377
UGT2A3	5.75019e-11	-5.02368	down			RBP2	down			2	GO:0006952	defense response		3.011e-92	1.167e-88	334	1651						2	GO:0006082	organic acid metabolic process		3.249e-13	9.043e-10	90	1131
LCN15	2.54005e-07	-4.92095	down			MT1M	down			3	GO:0006954	inflammatory response		1.529e-70	3.95e-67	190	711						3	GO:0043436	oxoacid metabolic process		2.372e-12	4.401e-09	87	1114
SLC13A2	3.05067e-11	-4.74352	down			FAM151A	down			4	GO:0002682	regulation of immune system process		1.31e-69	2.538e-66	284	1506						4	GO:0019752	carboxylic acid metabolic process		7.041e-12	9.798e-09	80	1003
SLC30A10	5.78216e-11	-4.73219	down			TNNC2	down			5	GO:0002684	positive regulation of immune system process		4.669e-63	7.135e-60	214	976						5	GO:0006811	ion transport		2.154e-11	1.998e-08	110	1627
TRPM6	1.18848e-11	-4.55367	down			GSTA1	down			6	GO:0043207	response to external biotic stimulus		6.443e-63	7.135e-60	215	986						6	GO:0044255	cellular lipid metabolic process		2.154e-11	1.998e-08	82	1064
BRINP3	5.6858e-07	-4.47734	down			BRINP3	down			7	GO:0051707	response to other organism		6.443e-63	7.135e-60	215	986						7	GO:0006805	xenobiotic metabolic process		1.272e-10	9.363e-08	20	96
RBP2	8.04627e-06	-4.42637	down			ALPI	down			8	GO:0009607	response to biotic stimulus		2.586e-62	2.506e-59	219	1027						8	GO:0007586	digestion		1.346e-10	9.363e-08	27	176
SULT1A2	1.09977e-11	-4.37809	down			ST6GAL2	down			9	GO:0001816	cytokine production		8.094e-55	6.972e-52	168	700						9	GO:1901615	organic hydroxy compound metabolic process		1.811e-10	1.12e-07	53	573
CRYBA2	1.10104e-11	-4.32412	down			MT3	down			10	GO:0050776	regulation of immune response		5.079e-53	3.937e-50	190	899						10	GO:0032787	monocarboxylic acid metabolic process		3.222e-10	1.686e-07	55	617
BEST4	3.00212e-08	-4.27536	down			ABCB1	down			11	GO:0034097	response to cytokine		2.922e-52	2.06e-49	180	825						11	GO:0071466	cellular response to xenobiotic stimulus		3.332e-10	1.686e-07	20	101
MT1M	7.14345e-09	-4.26032	down			NTRK2	down			12	GO:0002252	immune effector process		1.632e-49	1.054e-46	179	851						12	GO:0009410	response to xenobiotic stimulus		1.374e-09	6.374e-07	20	109
CHAD	1.70064e-11	-4.24147	down			ISX	down			13	GO:0001817	regulation of cytokine production		3.018e-48	1.8e-45	150	631						13	GO:0006820	anion transport		3.542e-09	1.516e-06	54	641
OMP	4.73405e-05	-4.22754	down			MEP1A	down			14	GO:0009617	response to bacterium		9.004e-48	4.985e-45	144	590						14	GO:0015711	organic anion transport		8.353e-09	3.165e-06	43	462
CAPN13	1.41604e-17	-4.22531	down			PRAP1	down			15	GO:0001775	cell activation		1.869e-47	9.657e-45	193	1001						15	GO:0006631	fatty acid metabolic process		8.53e-09	3.165e-06	38	379
FABP1	8.20752e-14	-4.14381	down			TMEM72	down			16	GO:0045087	innate immune response		2.719e-47	1.317e-44	175	846						16	GO:0071294	cellular response to zinc ion		9.889e-09	3.44e-06	9	20
PROC	3.07139e-08	-4.12315	down			NPY	down			17	GO:0071345	cellular response to cytokine stimulus		2.904e-45	1.324e-42	156	713						17	GO:0015849	organic acid transport		1.36e-08	4.453e-06	35	337
CKB	8.02218e-13	-4.03545	down			SLC3A1	down			18	GO:0050900	leukocyte migration		5.108e-45	2.2e-42	112	386						18	GO:0046942	carboxylic acid transport		3.349e-08	1.036e-05	34	333
ABCB1	2.57205e-17	-3.93563	down			DEFB1	down			19	GO:0001819	positive regulation of cytokine production		1.171e-43	4.779e-41	115	418						19	GO:0072329	monocarboxylic acid catabolic process		3.8e-08	1.113e-05	19	119
PCSK1N	8.15895e-15	-3.89129	down			CKB	down			20	GO:0045321	leukocyte activation		1.576e-43	6.108e-41	167	828						20	GO:0071705	nitrogen compound transport		8.29e-08	2.307e-05	63	879
SLC16A9	1.08968e-12	-3.88283	down			CA2	down			21	GO:0031347	regulation of defense response		7.454e-43	2.752e-40	165	820						21	GO:0010043	response to zinc ion		1.115e-07	2.955e-05	13	59
C9orf24	1.36348e-07	-3.82934	down			FABP1	down			22	GO:0002237	response to molecule of bacterial origin		1.069e-42	3.766e-40	105	358						22	GO:0009062	fatty acid catabolic process		2.45e-07	6.198e-05	16	96
AQP7	1.92016e-13	-3.82133	down			SLC16A9	down			23	GO:0032496	response to lipopolysaccharide		3.241e-42	1.092e-39	102	342						23	GO:0044282	small molecule catabolic process		4.19e-07	0.0001014	34	370
CA2	5.49892e-12	-3.78494	down			SST	down			24	GO:0019221	cytokine-mediated signaling pathway		6.927e-42	2.156e-39	131	553						24	GO:0010817	regulation of hormone levels		4.449e-07	0.0001032	44	550
FAM151A	1.0497e-14	-3.76873	down			PCSK1N	down			25	GO:0016477	cell migration		6.952e-42	2.156e-39	215	1300						25	GO:0008202	steroid metabolic process		8.922e-07	0.0001986	30	314
NTRK2	5.90508e-10	-3.73209	down			UGT1A10	down			GO: Cellular Component													GO: Cellular Component
KIF5C	7.60597e-15	-3.72861	down			RUNDC3B	down				ID	Name	Source	pValue	FDR B&H	Genes from Input	Genes in Annotation							ID	Name	Source	pValue	FDR B&H	Genes from Input	Genes in Annotation
CWH43	7.39108e-14	-3.7189	down			CWH43	down			1	GO:0005615	extracellular space		4.749e-54	3.353e-51	251	1449						1	GO:0005903	brush border		4.695e-09	2.381e-06	21	129
PRAP1	1.08387e-07	-3.71878	down			UGT1A1	down			2	GO:0009986	cell surface		1.301e-30	4.591e-28	149	873						2	GO:0045177	apical part of cell		5.237e-07	0.0001328	37	428
TMEM72	4.35835e-09	-3.70533	down			BEST4	down			3	GO:0009897	external side of plasma membrane		5.492e-28	1.292e-25	79	310						3	GO:0098862	cluster of actin-based cell projections		9.96e-07	0.0001683	21	175
SCTR	4.90476e-06	-3.67053	down			SLC16A1	down			4	GO:0098552	side of membrane		1.331e-23	2.35e-21	97	510						4	GO:0016324	apical plasma membrane		3.071e-06	0.0003892	30	335
MT1F	3.62351e-09	-3.66839	down			SULT1A2	down			5	GO:0031226	intrinsic component of plasma membrane		3.292e-18	4.649e-16	197	1714						5	GO:0005902	microvillus		1.383e-05	0.001287	13	89
PKDCC	2.00513e-24	-3.65096	down			TMEM63C	down			6	GO:0005887	integral component of plasma membrane		5.995e-18	7.054e-16	191	1651						6	GO:0031526	brush border membrane		1.524e-05	0.001287	11	65
CPA6	1.92178e-18	-3.62011	down			MT1F	down			7	GO:0031012	extracellular matrix		1.614e-15	1.628e-13	75	444						7	GO:0098590	plasma membrane region		3.708e-05	0.002686	62	1041
CDHR1	1.63348e-16	-3.612	down			CAPN13	down			8	GO:0031410	cytoplasmic vesicle		2.917e-10	2.533e-08	142	1355						8	GO:0044438	microbody part		0.0001393	0.006922	12	96
MT1A	1.36566e-06	-3.5825	down			MT1H	down			9	GO:0097708	intracellular vesicle		3.229e-10	2.533e-08	142	1357						9	GO:0044439	peroxisomal part		0.0001393	0.006922	12	96
FRMD1	1.46742e-09	-3.55556	down			SLC26A3	down			10	GO:0005783	endoplasmic reticulum		1.247e-09	8.801e-08	167	1706						10	GO:0042579	microbody		0.0001502	0.006922	15	142
RXFP4	2.58767e-21	-3.51077	down			MT1G	down			11	GO:0098857	membrane microdomain		2.03e-09	1.195e-07	52	343						11	GO:0005777	peroxisome		0.0001502	0.006922	15	142
SLC17A4	7.16788e-10	-3.50343	down			ENTPD5	down			12	GO:0045121	membrane raft		2.03e-09	1.195e-07	52	343						12	GO:0098589	membrane region		0.0002071	0.008749	69	1267
CA7	1.80205e-07	-3.49146	down			MFSD4	down			13	GO:0005788	endoplasmic reticulum lumen		1.818e-07	9.875e-06	34	207						13	GO:0031907	microbody lumen		0.000248	0.008982	8	48
MMP28	3.07208e-23	-3.481	down			NEUROD1	down			14	GO:0098589	membrane region		3.819e-07	1.926e-05	123	1267						14	GO:0005782	peroxisomal matrix		0.000248	0.008982	8	48
MT1H	0.000148786	-3.44642	down			LAMA1	down			15	GO:0031093	platelet alpha granule lumen		8.17e-07	3.845e-05	15	55						15	GO:0005739	mitochondrion		0.0005801	0.01961	88	1769
MT1G	1.26661e-07	-3.42005	down			SLC4A4	down			16	GO:0060205	cytoplasmic vesicle lumen		1.369e-06	6.043e-05	21	104						16	GO:0042709	succinate-CoA ligase complex		0.001288	0.03841	2	2
SST	6.42877e-12	-3.37814	down			CPA6	down			17	GO:0044420	extracellular matrix component		1.799e-06	7.472e-05	25	141						17	GO:0045244	succinate-CoA ligase complex (GDP-forming)		0.001288	0.03841	2	2
ISX	5.77781e-14	-3.37732	down			KIF5C	down			18	GO:0031983	vesicle lumen		2.599e-06	9.671e-05	21	108						18	GO:0034707	chloride channel complex		0.001753	0.04938	7	50
TMEM63C	3.16502e-09	-3.35107	down			LDHD	down			19	GO:0031091	platelet alpha granule		2.603e-06	9.671e-05	17	75						Mouse Phenotype
MROH7	9.74506e-14	-3.33822	down			LYPD8	down			20	GO:0042629	mast cell granule		4.93e-06	0.0001658	9	23							ID	Name	Source	pValue	FDR B&H	Genes from Input	Genes in Annotation
TM4SF5	4.15532e-16	-3.25756	down			SCGB2A1	down			21	GO:0098644	complex of collagen trimers		4.93e-06	0.0001658	9	23						1	MP:0000477	abnormal intestine morphology		1.492e-07	0.0007224	46	502
ADIRF	5.31757e-16	-3.23651	down			HEPACAM2	down			22	GO:0044216	other organism cell		7.454e-06	0.0002193	9	24						2	MP:0005381	digestive/alimentary phenotype		7.861e-07	0.001519	92	1395
LAMA1	1.80006e-10	-3.20462	down			CNGA1	down			23	GO:0044217	other organism part		7.454e-06	0.0002193	9	24						3	MP:0001547	abnormal lipid level		9.416e-07	0.001519	78	1123
IL1R2	9.28518e-23	-3.19761	down			TMEM236	down			24	GO:0044215	other organism		7.454e-06	0.0002193	9	24						4	MP:0003949	abnormal circulating lipid level		1.452e-06	0.001758	65	886
UGT1A10	1.89193e-12	-3.19698	down			DHRS11	down			25	GO:0044432	endoplasmic reticulum part		1.538e-05	0.0004345	109	1177						5	MP:0001663	abnormal digestive system physiology		3.23e-06	0.003128	51	648
PDZD3	1.89566e-11	-3.16511	down			CRYBA2	down			Human Phenotype													6	MP:0010028	aciduria		5.003e-06	0.004037	10	42
HAVCR1	0.000201816	-3.16228	down			EDN3	down				ID	Name	Source	pValue	FDR B&H	Genes from Input	Genes in Annotation						7	MP:0002118	abnormal lipid homeostasis		6.407e-06	0.004431	78	1180
ITPKA	5.24052e-17	-3.13634	down			MMP28	down			1	HP:0011122	Abnormality of skin physiology		1.283e-12	3.435e-09	72	464						8	MP:0009643	abnormal urine homeostasis		8.907e-06	0.00539	39	459
IGSF9	1.14227e-13	-3.10754	down			AMACR	down			2	HP:0011123	Inflammatory abnormality of the skin		1.594e-12	3.435e-09	67	416						9	MP:0001664	abnormal digestion		1.078e-05	0.0058	16	112
SELENBP1	1.58593e-13	-3.09696	down			KLK15	down			3	HP:0000988	Skin rash		2.655e-12	3.814e-09	40	178						10	MP:0000490	abnormal crypts of Lieberkuhn morphology		1.351e-05	0.006538	20	167
ERICH5	1.34972e-11	-3.09693	down			VLDLR	down			4	HP:0003346	Abnormal immunological laboratory finding		5.565e-12	5.996e-09	57	330						11	MP:0003372	abnormal circulating mineralocorticoid level		2.452e-05	0.00989	9	40
SLC25A34	6.05272e-15	-3.08548	down			SCGN	down			5	HP:0001025	Urticaria		1.068e-11	9.21e-09	26	84						12	MP:0005346	abnormal circulating aldosterone level		2.452e-05	0.00989	9	40
CFC1	1.67158e-05	-3.07847	down			SELENBP1	down			6	HP:0002037	Inflammation of the large intestine		9.355e-11	6.72e-08	40	198						13	MP:0001666	abnormal intestinal absorption		4.61e-05	0.01717	11	64
CYP2W1	5.32313e-08	-3.06714	down			PIWIL2	down			7	HP:0010701	Abnormal immunoglobulin level		1.548e-10	8.34e-08	49	281						14	MP:0000496	abnormal small intestine morphology		6.023e-05	0.02083	22	215
PCDH19	3.26885e-09	-3.05969	down			CDKN2B	down			8	HP:0100032	Immunoglobulin abnormality		1.548e-10	8.34e-08	49	281						15	MP:0011978	abnormal potassium ion homeostasis		7.389e-05	0.02266	15	117
VLDLR	4.65507e-11	-3.03955	down			PPARGC1A	down			9	HP:0005372	Abnormality of B cell physiology		1.764e-10	8.449e-08	49	282						16	MP:0000489	abnormal large intestine morphology		7.55e-05	0.02266	21	203
DHRS11	1.90826e-14	-3.0335	down			CHAD	down			10	HP:0012647	Abnormal inflammatory response		4.026e-10	1.577e-07	129	1202						17	MP:0011415	abnormal aldosterone level		7.959e-05	0.02266	9	46
FEV	7.31999e-13	-3.03065	down			CFC1	down			11	HP:0012649	Increased inflammatory response		4.026e-10	1.577e-07	129	1202						18	MP:0000488	abnormal intestinal epithelium morphology		9.443e-05	0.0254	24	253
ZG16	1.12465e-09	-3.01644	down			ERICH5	down			12	HP:0001881	Abnormal leukocyte morphology		6.165e-10	2.044e-07	104	895						19	MP:0004119	hypokalemia		0.000106	0.027	5	13
GSTA1	0.000198603	-3.00904	down			THRB	down			13	HP:0010987	Abnormality of cellular immune system		6.165e-10	2.044e-07	104	895						20	MP:0005628	decreased circulating potassium level		0.0001156	0.02798	8	38
VWA5B2	9.40419e-12	-2.9567	down			CHRNA7	down			14	HP:0002733	Abnormality of the lymph nodes		7.48e-10	2.303e-07	48	284						21	MP:0000187	abnormal triglyceride level		0.0001511	0.03379	38	503
SCGN	2.69083e-15	-2.9545	down			TUBAL3	down			15	HP:0002633	Vasculitis		1.283e-09	3.685e-07	40	215						22	MP:0011843	abnormal kidney collecting duct epithelium morphology		0.0001594	0.03379	5	14
NEUROD1	1.11695e-10	-2.94606	down			FAM189A1	down			16	HP:0004386	Gastrointestinal inflammation		1.413e-09	3.805e-07	45	261						23	MP:0013558	abnormal exocrine gland morphology		0.0001605	0.03379	53	788
CBLN2	4.74971e-11	-2.92616	down			GAL3ST1	down			17	HP:0011830	Abnormality of oral mucosa		2.932e-09	7.433e-07	49	305						24	MP:0006274	abnormal urine sodium level		0.0001769	0.03569	10	62
TPH1	3.41037e-10	-2.92353	down			AQP7	down			18	HP:0011893	Abnormal leukocyte count		3.94e-09	9.433e-07	72	548						25	MP:0000462	abnormal digestive system morphology		0.0001905	0.03688	69	1114
GAL3ST1	5.091e-13	-2.91913	down			FRMD1	down			19	HP:0002846	Abnormal B cell morphology		4.466e-09	9.91e-07	57	389						Domain
ALPI	9.46969e-08	-2.91448	down			RBM24	down			20	HP:0004332	Abnormal lymphocyte morphology		4.598e-09	9.91e-07	73	561							ID	Name	Source	pValue	FDR B&H	Genes from Input	Genes in Annotation
CCDC183	4.916e-12	-2.90794	down			ZG16	down			21	HP:0000964	Eczema		5.133e-09	1.053e-06	38	207						1	IPR018064	Metalthion vert metal BS	InterPro	1.022e-10	2.802e-07	8	10
SLC16A1	1.0837e-11	-2.8877	down			KCNG1	down			22	HP:0005368	Abnormality of humoral immunity		6.805e-09	1.333e-06	56	383						2	4.10.10.10	-	Gene3D	1.055e-09	7.232e-07	8	12
FSIP1	4.09059e-12	-2.88287	down			CA7	down			23	HP:0002716	Lymphadenopathy		8.866e-09	1.638e-06	45	276						3	IPR023587	Metalthion dom vert	InterPro	1.055e-09	7.232e-07	8	12
SLC4A4	8.51524e-09	-2.85898	down			TM4SF5	down			24	HP:0010978	Abnormality of immune system physiology		9.309e-09	1.638e-06	151	1554						4	IPR017854	Metalthion dom	InterPro	1.055e-09	7.232e-07	8	12
SGK2	4.85071e-13	-2.85655	down			RASSF10	down			25	HP:0001871	Abnormality of blood and blood-forming tissues		9.499e-09	1.638e-06	163	1722						5	PS00203	METALLOTHIONEIN VRT	PROSITE	2.657e-09	1.457e-06	8	13
LYPD8	1.86247e-05	-2.84938	down			GCG	down			Mouse Phenotype													6	IPR000006	Metalthion vert	InterPro	6.008e-09	2.059e-06	8	14
BEST2	1.35696e-08	-2.83596	down			GHR	down				ID	Name	Source	pValue	FDR B&H	Genes from Input	Genes in Annotation						7	IPR003019	Metalthion	InterPro	6.008e-09	2.059e-06	8	14
ACSF2	3.19348e-14	-2.83304	down			B3GNT7	down			1	MP:0002420	abnormal adaptive immunity		2.637e-69	1.621e-65	322	1482						8	PF00131	Metallothio	Pfam	6.008e-09	2.059e-06	8	14
INPP5J	2.54211e-16	-2.82874	down			FEV	down			2	MP:0002421	abnormal cell-mediated immunity		4.85e-68	1.49e-64	317	1458						9	PF01271	Granin	Pfam	4.622e-05	0.01056	3	3
PDZK1	3.6079e-05	-2.82655	down			PHLPP2	down			3	MP:0001819	abnormal immune cell physiology		4.251e-67	8.708e-64	314	1446						10	IPR001990	Granin	InterPro	4.622e-05	0.01056	3	3
CNTN3	6.70434e-05	-2.79929	down			SGK2	down			4	MP:0002442	abnormal leukocyte physiology		2.508e-66	3.853e-63	309	1416						11	PS00422	GRANINS 1	PROSITE	4.622e-05	0.01056	3	3
SLC39A5	3.15312e-14	-2.79873	down			ITPKA	down			5	MP:0012382	abnormal blood cell physiology		4.58e-65	5.628e-62	322	1537						12	IPR018054	Chromogranin CS	InterPro	4.622e-05	0.01056	3	3
GLP2R	3.41037e-10	-2.78889	down			CYP2S1	down			6	MP:0001545	abnormal hematopoietic system physiology		1.854e-61	1.899e-58	329	1645						13	3.30.50.10	-	Gene3D	0.0001659	0.02619	9	57
SLC26A3	8.70059e-07	-2.78755	down			FMO5	down			7	MP:0005025	abnormal response to infection		1.606e-53	1.409e-50	172	581						14	IPR013088	Znf NHR/GATA	InterPro	0.0001903	0.02619	9	58
LDHD	6.11172e-09	-2.73479	down			SLC35G1	down			8	MP:0002723	abnormal immune serum protein physiology		2.358e-52	1.811e-49	243	1081						15	IPR001628	Znf hrmn rcpt	InterPro	0.000191	0.02619	8	46
RUNDC3B	4.54495e-11	-2.71571	down			PRLR	down			9	MP:0002452	abnormal professional antigen presenting cell physiology		1.869e-50	1.276e-47	227	985						16	PS00031	NUCLEAR REC DBD 1	PROSITE	0.000191	0.02619	8	46
TNNC1	2.6463e-05	-2.70388	down			UGT2B7	down			10	MP:0001793	altered susceptibility to infection		9.594e-50	5.895e-47	161	545						17	PF00105	zf-C4	Pfam	0.000191	0.02619	8	46
RPL10L	1.72248e-13	-2.70304	down			RHOU	down			11	MP:0002419	abnormal innate immunity		1.469e-47	8.204e-45	170	621						18	IPR001723	Nuclear hrmn rcpt	InterPro	0.000191	0.02619	8	46
LGR6	1.74134e-13	-2.70202	down			HSD17B2	down			12	MP:0001844	autoimmune response		6.042e-46	3.094e-43	134	415						19	PS51030	NUCLEAR REC DBD 2	PROSITE	0.000191	0.02619	8	46
TM6SF2	6.07246e-07	-2.69949	down			HOXB13	down			13	MP:0002406	increased susceptibility to infection		8.459e-46	3.999e-43	139	445						20	SM00399	ZnF C4	SMART	0.000191	0.02619	8	46
ASPG	6.73462e-06	-2.69032	down			ADIRF	down			14	MP:0005005	abnormal self tolerance		1.127e-45	4.948e-43	134	417						21	1.10.565.10	-	Gene3D	0.0002231	0.02913	8	47
MYBPC1	6.81051e-06	-2.68797	down			IL1R2	down			15	MP:0005000	abnormal immune tolerance		2.253e-45	9.23e-43	135	425						22	SM00430	HOLI	SMART	0.0002595	0.02965	8	48
LTK	9.52448e-16	-2.68287	down			RXFP4	down			16	MP:0003009	abnormal cytokine secretion		3.78e-44	1.452e-41	171	661						23	IPR000536	Nucl hrmn rcpt lig-bd	InterPro	0.0002595	0.02965	8	48
EDN3	4.41523e-11	-2.68053	down			WSCD1	down			17	MP:0003945	abnormal lymphocyte physiology		3.334e-41	1.205e-38	218	1037						24	PF00104	Hormone recep	Pfam	0.0002595	0.02965	8	48
FAM101A	5.03867e-18	-2.67623	down			GDPD2	down			18	MP:0001845	abnormal inflammatory response		7.687e-40	2.624e-37	243	1257						Pathway
KLK15	1.55529e-06	-2.66628	down			LRRC19	down			19	MP:0002425	altered susceptibility to autoimmune disorder		1.164e-39	3.765e-37	111	331							ID	Name	Source	pValue	FDR B&H	Genes from Input	Genes in Annotation
FGFR3	1.65675e-14	-2.6641	down			SLC36A1	down			20	MP:0005351	decreased susceptibility to autoimmune disorder		1.74e-36	5.345e-34	82	201						1	132956	Metabolic pathways	BioSystems: KEGG	6.128e-11	9.663e-08	90	1272
PPARGC1A	9.52284e-11	-2.65346	down			C9orf24	down			21	MP:0001800	abnormal humoral immune response		6.351e-36	1.858e-33	144	566						2	1339157	Response to metal ions	BioSystems: REACTOME	3.436e-10	1.806e-07	8	11
TUBAL3	3.53744e-09	-2.65164	down			TPH1	down			22	MP:0001876	decreased inflammatory response		9.741e-36	2.721e-33	98	287						3	1339158	Metallothioneins bind metals	BioSystems: REACTOME	3.436e-10	1.806e-07	8	11
DISP2	3.80821e-08	-2.64606	down			IGSF9	down			23	MP:0005087	decreased acute inflammation		1.969e-35	5.261e-33	80	197						4	212237	Mineral absorption	BioSystems: KEGG	1.508e-09	5.947e-07	14	51
PRODH	5.66012e-11	-2.63893	down			TSPAN7	down			24	MP:0002498	abnormal acute inflammation		8.73e-34	2.235e-31	104	335						5	1270189	Biological oxidations	BioSystems: REACTOME	9.498e-09	2.996e-06	28	229
CYP4F12	1.92332e-17	-2.63863	down			SSTR1	down			25	MP:0002444	abnormal T cell physiology		3.853e-33	9.471e-31	153	660						6	673221	Chemical carcinogenesis	BioSystems: KEGG	1.5e-07	3.943e-05	15	82
EXPH5	1.33832e-11	-2.63479	down			MS4A12	down			Domain													7	83042	PPAR signaling pathway	BioSystems: KEGG	1.191e-06	0.0002683	13	72
C2orf54	8.55084e-09	-2.63061	down			SOWAHA	down				ID	Name	Source	pValue	FDR B&H	Genes from Input	Genes in Annotation						8	1457776	Miscellaneous digestion events	BioSystems: REACTOME	1.598e-06	0.0003149	4	4
MNX1	4.16369e-13	-2.62992	down			SLC9A2	down			1	IPR013783	Ig-like fold	InterPro	2.813e-26	1.101e-22	124	707						9	83020	Retinol metabolism	BioSystems: KEGG	2.403e-06	0.000421	12	65
FXYD1	1.14561e-08	-2.61448	down			SULT1A1	down			2	2.60.40.10	-	Gene3D	4.693e-25	9.184e-22	117	663						10	MAP00071 Fatty acid metabolism	MAP00071 Fatty acid metabolism	GenMAPP	3.57e-06	0.000563	10	46
RBM24	7.72805e-08	-2.61058	down			TM6SF2	down			3	IPR007110	Ig-like dom	InterPro	2.555e-24	3.334e-21	98	504						11	83032	Drug metabolism - cytochrome P450	BioSystems: KEGG	5.408e-06	0.0007753	12	70
PAQR5	1.83207e-11	-2.6092	down			MAOA	down			4	PS50835	IG LIKE	PROSITE	8.702e-23	8.515e-20	94	492						12	83031	Metabolism of xenobiotics by cytochrome P450	BioSystems: KEGG	9.815e-06	0.00129	12	74
UGT2B7	7.34286e-11	-2.60493	down			PKIB	down			5	SM00409	IG	SMART	3.907e-21	2.549e-18	83	421						13	1269903	Transmembrane transport of small molecules	BioSystems: REACTOME	1.645e-05	0.001996	46	680
ENTPD5	4.10534e-10	-2.58572	down			ANK3	down			6	IPR003599	Ig sub	InterPro	3.907e-21	2.549e-18	83	421						14	83096	Maturity onset diabetes of the young	BioSystems: KEGG	2.409e-05	0.002714	7	26
TMED6	1.76227e-10	-2.58157	down			KLK1	down			7	IPR013106	Ig V-set	InterPro	3.326e-16	1.86e-13	48	200						15	131226	Peroxisome	BioSystems: KEGG	3.249e-05	0.003416	12	83
PLEKHG6	2.37128e-16	-2.57174	down			RNF152	down			8	PF07686	V-set	Pfam	1.65e-15	8.074e-13	45	185						16	1270190	Phase 1 - Functionalization of compounds	BioSystems: REACTOME	3.535e-05	0.003485	14	111
MAMDC2	1.86429e-07	-2.56492	down			TEX11	down			9	SM00199	SCY	SMART	1.017e-13	4.421e-11	20	42						17	MAP00340 Histidine metabolism	MAP00340 Histidine metabolism	GenMAPP	4.785e-05	0.004439	6	20
ZNF575	8.18663e-16	-2.56466	down			EXPH5	down			10	IPR001811	Chemokine IL8-like dom	InterPro	3.088e-13	1.099e-10	20	44						18	835392	superpathway of tryptophan utilization	BioSystems: BIOCYC	0.0001026	0.008988	7	32
CELF3	3.64877e-10	-2.56083	down			LGR6	down			11	PF00048	IL8	Pfam	3.088e-13	1.099e-10	20	44						19	1270337	Regulation of beta-cell development	BioSystems: REACTOME	0.0001263	0.01042	7	33
BEX1	3.32945e-07	-2.55947	down			DPP4	down			12	IPR018048	Chemokine CXC CS	InterPro	3.883e-12	1.267e-09	11	13						20	82935	Fatty acid degradation	BioSystems: KEGG	0.0001321	0.01042	8	44
GCG	1.74538e-08	-2.55031	down			RPL10L	down			13	PS00471	SMALL CYTOKINES CXC	PROSITE	1.602e-11	4.778e-09	12	17						21	1270207	Phase II conjugation	BioSystems: REACTOME	0.0001444	0.01084	13	111
FAM189A1	6.54229e-11	-2.5474	down			EPB41L4B	down			14	IPR033899	CXC Chemokine domain	InterPro	1.709e-11	4.778e-09	11	14						22	82929	Pentose and glucuronate interconversions	BioSystems: KEGG	0.0001542	0.01106	7	34
DEFB1	3.63281e-06	-2.54049	down			SLC17A4	down			15	PF13895	Ig 2	Pfam	4.794e-11	1.251e-08	23	73						23	SMP00015	Glutathione Metabolism	SMPDB	0.0001683	0.01123	4	9
GDPD2	2.56474e-08	-2.53621	down			SLC22A4	down			16	IPR001089	Chemokine CXC	InterPro	1.824e-10	4.463e-08	11	16						24	545361	thyroid hormone metabolism II (via conjugation and/or degradation)	BioSystems: BIOCYC	0.0001708	0.01123	3	4
TRABD2A	9.34573e-23	-2.53542	down			MB	down			17	IPR016187	CTDL fold	InterPro	7.568e-09	1.742e-06	25	107						25	1270010	Fatty acid, triacylglycerol, and ketone body metabolism	BioSystems: REACTOME	0.0002549	0.01608	21	253
NRG4	7.54459e-05	-2.53484	down			VSTM2A	down			18	3.10.100.10	-	Gene3D	2.222e-08	4.816e-06	23	97						Pubmed
HSD17B2	3.07243e-15	-2.53463	down			PAQR5	down			19	IPR023795	Serpin CS	InterPro	2.436e-08	4.816e-06	13	32							ID	Name	Source	pValue	FDR B&H	Genes from Input	Genes in Annotation
MFSD4	1.13278e-08	-2.53426	down			CHGA	down			20	IPR013151	Immunoglobulin	InterPro	2.584e-08	4.816e-06	34	190						1	23376485	Proteomic analysis of podocyte exosome-enriched fraction from normal human urine.	Pubmed	8.328e-22	4.753e-17	96	1744
HEPACAM2	1.48457e-08	-2.53077	down			LGALS2	down			21	PF00047	ig	Pfam	2.584e-08	4.816e-06	34	190						2	18614015	A mitochondrial protein compendium elucidates complex I disease biology.	Pubmed	2.484e-15	6.105e-11	59	982
TRPM5	3.05778e-09	-2.52981	down			TMCC3	down			22	IPR016186	C-type lectin-like/link	InterPro	3.352e-08	5.964e-06	23	99						3	19056867	Large-scale proteomics and phosphoproteomics of urinary exosomes.	Pubmed	3.209e-15	6.105e-11	60	1017
AC073333.1	1.1091e-11	-2.52454	down			ENDOD1	down			23	IPR024079	MetalloPept cat dom	InterPro	8.864e-08	1.446e-05	20	81						4	16971476	A dynamic expression survey identifies transcription factors relevant in mouse digestive tract development.	Pubmed	1.707e-14	2.436e-10	20	111
SH2D6	3.32945e-07	-2.52443	down			SI	down			24	3.40.390.10	-	Gene3D	8.864e-08	1.446e-05	20	81						5	12975309	The secreted protein discovery initiative (SPDI), a large-scale effort to identify novel human secreted and transmembrane proteins: a bioinformatics assessment.	Pubmed	4.022e-14	4.591e-10	57	987
RHOU	1.66836e-12	-2.52087	down			SLC51B	down			25	SM00114	CARD	SMART	1.107e-07	1.733e-05	9	16						6	23533145	In-depth proteomic analyses of exosomes isolated from expressed prostatic secretions in urine.	Pubmed	3.14e-13	2.987e-09	58	1068
RNASE1	5.05478e-16	-2.51725	down			RNF128	down			Pathway													7	18554416	Identification of transcripts with enriched expression in the developing and adult pancreas.	Pubmed	1.691e-11	1.379e-07	38	575
GOLT1A	7.13563e-10	-2.5162	down			PPP1R36	down				ID	Name	Source	pValue	FDR B&H	Genes from Input	Genes in Annotation						8	10774930	Metallothionein isoform gene expression in zinc-treated human peripheral blood lymphocytes.	Pubmed	3.883e-11	2.403e-07	6	6
AIFM3	6.33741e-13	-2.51054	down			SAMD13	down			1	M5889	Ensemble of genes encoding extracellular matrix and extracellular matrix-associated proteins	MSigDB C2 BIOCARTA (v6.0)	3.318e-33	7.27e-30	182	1028						9	16827180	Metallothionein 1 isoform gene expression induced by cadmium in human peripheral blood lymphocytes.	Pubmed	3.883e-11	2.403e-07	6	6
PYY	4.36527e-08	-2.51	down			BEX1	down			2	83051	Cytokine-cytokine receptor interaction	BioSystems: KEGG	8.766e-33	9.603e-30	84	270						10	23266329	Kruppel-like factor 5 controls villus formation and initiation of cytodifferentiation in the embryonic intestinal epithelium.	Pubmed	4.21e-11	2.403e-07	11	37
SLC19A3	5.78613e-12	-2.50926	down			TMEM98	down			3	1269310	Cytokine Signaling in Immune system	BioSystems: REACTOME	3.574e-31	2.611e-28	148	763						11	22496890	Short-chain 3-hydroxyacyl-coenzyme A dehydrogenase associates with a protein super-complex integrating multiple metabolic pathways.	Pubmed	1.125e-10	5.837e-07	17	122
WSCD1	2.09616e-15	-2.50824	down			SLC37A2	down			4	1269203	Innate Immune System	BioSystems: REACTOME	9.443e-30	5.173e-27	205	1312						12	24194600	The International Mouse Phenotyping Consortium Web Portal, a unified point of access for knockout mice and related phenotyping data.	Pubmed	1.572e-10	7.48e-07	52	1050
VIPR1	1.1091e-11	-2.50611	down			KLK4	down			5	M5885	Ensemble of genes encoding ECM-associated proteins including ECM-affilaited proteins, ECM regulators and secreted factors	MSigDB C2 BIOCARTA (v6.0)	6.107e-27	2.676e-24	139	753						13	20877624	Genetic variants in nuclear-encoded mitochondrial genes influence AIDS progression.	Pubmed	1.819e-10	7.985e-07	48	926
SCN9A	1.77827e-07	-2.50264	down			VSIG2	down			6	1457780	Neutrophil degranulation	BioSystems: REACTOME	3.605e-23	1.317e-20	101	492						14	14651853	Integrated analysis of protein composition, tissue diversity, and gene regulation in mouse mitochondria.	Pubmed	2.802e-10	1.143e-06	33	494
SLC6A7	1.99581e-11	-2.4979	down			CDHR1	down			7	1470923	Interleukin-4 and 13 signaling	BioSystems: REACTOME	7.137e-22	2.234e-19	44	114						15	28611215	Genome-wide CRISPR screen identifies HNRNPL as a prostate cancer dependency regulating RNA splicing.	Pubmed	3.975e-10	1.513e-06	64	1489
OAF	2.10781e-20	-2.49638	down			SLC22A5	down			8	1470924	Interleukin-10 signaling	BioSystems: REACTOME	2.327e-21	6.374e-19	29	49						16	16230531	Gfi1 functions downstream of Math1 to control intestinal secretory cell subtype allocation and differentiation.	Pubmed	8.039e-10	2.868e-06	9	27
SULT1A1	2.26601e-10	-2.48423	down			C2orf88	down			9	1269318	Signaling by Interleukins	BioSystems: REACTOME	4.142e-21	1.008e-18	102	531						17	11168427	Metallothionein isogene transcription in red blood cell precursors from human cord blood.	Pubmed	1.034e-09	3.472e-06	6	8
PLCD1	3.0541e-14	-2.48209	down			C2orf54	down			10	193147	Osteoclast differentiation	BioSystems: KEGG	8.946e-17	1.96e-14	41	130						18	24154525	Conserved molecular signatures of neurogenesis in the hippocampal subgranular zone of rodents and primates.	Pubmed	2.183e-09	6.923e-06	26	348
CHGA	2.28567e-13	-2.47066	down			FAM101A	down			11	200309	Rheumatoid arthritis	BioSystems: KEGG	6.075e-16	1.21e-13	33	90						19	24816252	An atlas of genetic influences on human blood metabolites.	Pubmed	3.175e-09	9.537e-06	19	191
CNGA1	3.3874e-06	-2.46917	down			PRR15	down			12	1474301	IL-17 signaling pathway	BioSystems: KEGG	1.873e-15	3.42e-13	33	93						20	19343046	Association study between single-nucleotide polymorphisms in 199 drug-related genes and commonly measured quantitative traits of 752 healthy Japanese subjects.	Pubmed	3.777e-09	1.078e-05	19	193
RGS11	5.4251e-13	-2.4649	down			NXPE4	down			13	99051	Chemokine signaling pathway	BioSystems: KEGG	3.049e-15	5.139e-13	47	182						21	16498401	In vivo role of the HNF4alpha AF-1 activation domain revealed by exon swapping.	Pubmed	7.481e-09	2.033e-05	10	45
SLC3A1	0.000113074	-2.45896	down			PDCD4	down			14	1269547	Chemokine receptors bind chemokines	BioSystems: REACTOME	1.655e-14	2.57e-12	23	48						22	24929016	GATA4 and GATA6 regulate intestinal epithelial cytodifferentiation during development.	Pubmed	1.062e-08	2.755e-05	9	35
KCNG1	1.79143e-07	-2.45348	down			CAMK2N1	down			15	1269201	Immunoregulatory interactions between a Lymphoid and a non-Lymphoid cell	BioSystems: REACTOME	1.76e-14	2.57e-12	39	136						23	23676500	Endothelin-2 deficiency causes growth retardation, hypothermia, and emphysema in mice.	Pubmed	1.393e-08	3.35e-05	9	36
MS4A12	0.000304418	-2.44995	down			CES2	down			16	812256	TNF signaling pathway	BioSystems: KEGG	4.149e-14	5.681e-12	34	108						24	27626380	High-throughput discovery of novel developmental phenotypes.	Pubmed	1.409e-08	3.35e-05	64	1633
ABCA8	1.26241e-07	-2.44941	down			PLLP	down			17	137922	IL12-mediated signaling events	BioSystems: Pathway Interaction Database	1.058e-13	1.363e-11	25	61						25	16912278	Plasticity and expanding complexity of the hepatic transcription factor network during liver development.	Pubmed	1.627e-08	3.716e-05	6	11
GNG13	0.000461027	-2.4478	down			BAMBI	down			18	M5883	Genes encoding secreted soluble factors	MSigDB C2 BIOCARTA (v6.0)	2.011e-13	2.448e-11	65	344						Cytoband
SLC22A18AS	5.18559e-10	-2.42549	down			ZBTB7C	down			19	842771	Inflammatory bowel disease (IBD)	BioSystems: KEGG	5.953e-13	6.864e-11	25	65							ID	Name	Source	pValue	FDR B&H	Genes from Input	Genes in Annotation
KIF12	1.5372e-13	-2.42346	down			GLDN	down			20	138000	IL23-mediated signaling events	BioSystems: Pathway Interaction Database	6.572e-13	7.2e-11	19	37						1	16q13	16q13		2.74e-08	1.239e-05	9	37
THRB	5.14188e-09	-2.41415	down			B3GNT8	down			21	1270244	Extracellular matrix organization	BioSystems: REACTOME	1.157e-12	1.207e-10	58	298						Transcription Factor Binding Site
HOXD4	5.16299e-06	-2.40502	down			GALNT12	down			22	M3468	Genes encoding enzymes and their regulators involved in the remodeling of the extracellular matrix	MSigDB C2 BIOCARTA (v6.0)	8.223e-12	8.19e-10	49	238							ID	Name	Source	pValue	FDR B&H	Genes from Input	Genes in Annotation
SCGB2A1	3.44378e-08	-2.40202	down			NEU4	down			23	172846	Staphylococcus aureus infection	BioSystems: KEGG	8.913e-12	8.491e-10	22	56						1	V$HNF1 01	V$HNF1 01		1.186e-05	0.007034	22	196
CCL23	8.2504e-05	-2.39651	down			AHCYL2	down			24	1269545	Class A/1 (Rhodopsin-like receptors)	BioSystems: REACTOME	3.186e-11	2.909e-09	58	322						2	V$HNF4 01	V$HNF4 01		4.363e-05	0.01294	22	213
CHODL	8.48101e-09	-2.39011	down			CNTN3	down			25	M5467	Adhesion and Diapedesis of Granulocytes	MSigDB C2 BIOCARTA (v6.0)	6.588e-11	5.773e-09	11	14						Gene Family
MUC12	5.94186e-09	-2.39005	down			ARHGAP44	down			Pubmed														ID	Name	Source	pValue	FDR B&H	Genes from Input	Genes in Annotation
PHLPP2	1.66242e-07	-2.38946	down			TNNC1	down				ID	Name	Source	pValue	FDR B&H	Genes from Input	Genes in Annotation						1	638	Metallothioneins	genenames.org	6.809e-09	1.62e-06	8	19
PPP1R36	1.27799e-14	-2.37961	down			NEURL1B	down			1	20237496	New genetic associations detected in a host response study to hepatitis B vaccine.	Pubmed	2.045e-97	3.536e-92	181	825						2	752	Solute carriers	genenames.org	3.864e-08	4.599e-06	30	395
CLCN2	5.92564e-12	-2.37412	down			MT1A	down			2	19258923	Genetic susceptibility to respiratory syncytial virus bronchiolitis in preterm children is associated with airway remodeling genes and innate immune genes.	Pubmed	3.788e-71	3.275e-66	85	205						3	925	Granins	genenames.org	4.362e-07	3.461e-05	5	8
RASD1	4.34396e-11	-2.37221	down			SYT13	down			3	17703412	Genetic susceptibility to respiratory syncytial virus bronchiolitis is predominantly associated with innate immune genes.	Pubmed	1.03e-70	5.937e-66	85	207						4	71	Nuclear hormone receptors	genenames.org	2.144e-05	0.001275	8	49
MT1E	5.22273e-08	-2.36899	down			MT1X	down			4	20503287	Interleukin-9 polymorphism in infants with respiratory syncytial virus infection: an opposite effect in boys and girls.	Pubmed	5.206e-70	2.25e-65	84	204						5	593	Fibronectin type III domain containing|I-set domain containing|Immunoglobulin like domain containing	genenames.org	3.977e-05	0.001893	14	161
NXPE4	2.81754e-11	-2.36721	down			EPHX2	down			5	20628624	Evaluation of candidate stromal epithelial cross-talk genes identifies association between risk of serous ovarian cancer and TERT, a cancer susceptibility "hot-spot".	Pubmed	6.32e-49	2.186e-44	63	172						6	643	Mitochondrial complex IV: cytochrome c oxidase subunits	genenames.org	7.258e-05	0.002879	5	19
ACADS	4.20098e-14	-2.36623	down			RP11-77K12.7	down			6	23128233	Host-microbe interactions have shaped the genetic architecture of inflammatory bowel disease.	Pubmed	4.457e-46	1.284e-41	81	342						7	616	Kallikreins|Proteases, serine	genenames.org	0.0004959	0.01686	4	16
SSTR1	6.63073e-09	-2.36559	down			PIGZ	down			7	28005267	Human gingiva transcriptome during wound healing.	Pubmed	1.806e-45	4.461e-41	50	107						8	950	Gelsolin/villins	genenames.org	0.0007282	0.02121	3	8
DDC	3.84054e-14	-2.36468	down			BTNL8	down			8	20452482	Identification of fetal and maternal single nucleotide polymorphisms in candidate genes that predispose to spontaneous preterm labor with intact membranes.	Pubmed	5.907e-45	1.277e-40	62	188						9	460	Carbonic anhydrases	genenames.org	0.0008022	0.02121	4	18
MS4A8	2.53637e-11	-2.36147	down			ACADS	down			9	24162774	The HIV-1 envelope protein gp120 impairs B cell proliferation by inducing TGF-β1 production and FcRL4 expression.	Pubmed	5.808e-44	1.095e-39	51	119						10	363	UDP glucuronosyltransferases	genenames.org	0.0009693	0.02307	5	32
BAIAP3	4.92882e-13	-2.35958	down			FXYD3	down			10	20673868	A genetic association study of maternal and fetal candidate genes that predispose to preterm prelabor rupture of membranes (PROM).	Pubmed	6.331e-44	1.095e-39	61	187						11	736	Immunoglobulin like domain containing|Semaphorins	genenames.org	0.001222	0.02644	4	20
FAM47E	6.242e-12	-2.35861	down			RPS6KA6	down			11	19423540	Common variation in genes related to innate immunity and risk of adult glioma.	Pubmed	9.945e-40	1.563e-35	60	208						12	518	HOXL subclass homeoboxes	genenames.org	0.001572	0.03118	6	52
SGSM1	4.21104e-09	-2.35665	down			DDC	down			12	20438785	Polymorphisms in innate immunity genes and risk of childhood leukemia.	Pubmed	6.861e-39	9.886e-35	59	206						13	524	HNF class homeoboxes	genenames.org	0.001739	0.03183	2	3
SLC37A2	1.18101e-05	-2.35621	down			RIMKLA	down			13	20406964	Risk of meningioma and common variation in genes related to innate immunity.	Pubmed	9.305e-39	1.238e-34	59	207						14	590	Receptor Tyrosine Kinases|CD molecules|V-set domain containing|I-set domain containing|Immunoglobulin like domain containing	genenames.org	0.002162	0.03676	11	163
ATP13A4	1.55366e-07	-2.35494	down			LRRC31	down			14	24006456	Extracellular matrix secretion by cardiac fibroblasts: role of microRNA-29b and microRNA-30c.	Pubmed	4.305e-34	5.317e-30	57	228						15	743	Short chain dehydrogenase/reductase superfamily	genenames.org	0.002461	0.03693	7	76
SOX10	3.23094e-07	-2.35113	down			PBLD	down			15	23383108	Modulation of cytokine release and gene expression by the immunosuppressive domain of gp41 of HIV-1.	Pubmed	5.25e-33	6.053e-29	41	108						16	426	Beta 4-glycosyltransferases|Beta 3-glycosyltransferases	genenames.org	0.002483	0.03693	4	24
CEACAM19	1.66009e-12	-2.35089	down			CNNM2	down			16	23898208	Induction of IL-17 and nonclassical T-cell activation by HIV-Tat protein.	Pubmed	2.111e-32	2.281e-28	39	98						17	467	Phospholipases	genenames.org	0.003357	0.03876	5	42
TLE2	5.01894e-18	-2.35036	down			TMEM253	down			17	15340161	Signal peptide prediction based on analysis of experimentally verified cleavage sites.	Pubmed	2.372e-32	2.413e-28	59	264						18	40	Acyl-CoA synthetase family	genenames.org	0.003362	0.03876	4	26
SLC35G1	1.12662e-09	-2.34936	down			ILDR1	down			18	21308776	DLK1 is a novel regulator of bone mass that mediates estrogen deficiency-induced bone loss in mice.	Pubmed	2.141e-31	2.057e-27	42	124						19	1250	Gla domain containing	genenames.org	0.003397	0.03876	3	13
YJEFN3	1.37636e-10	-2.34658	down			ANO5	down			19	23533145	In-depth proteomic analyses of exosomes isolated from expressed prostatic secretions in urine.	Pubmed	4.916e-31	4.474e-27	117	1068						20	1096	Erb-b2 receptor tyrosine kinases	genenames.org	0.00342	0.03876	2	4
B3GNT8	1.56523e-12	-2.34379	down			PYY	down			20	24667918	Differential effects of Tat proteins derived from HIV-1 subtypes B and recombinant CRF02 AG on human brain microvascular endothelial cells: implications for blood-brain barrier dysfunction.	Pubmed	8.949e-30	7.738e-26	38	105						21	866	Bestrophins	genenames.org	0.00342	0.03876	2	4
HOXB13	9.22148e-07	-2.34348	down			RNASE1	down			21	12975309	The secreted protein discovery initiative (SPDI), a large-scale effort to identify novel human secreted and transmembrane proteins: a bioinformatics assessment.	Pubmed	3.047e-29	2.509e-25	109	987						22	305	Aquaporins	genenames.org	0.004246	0.04593	3	14
MEP1A	7.43305e-06	-2.34314	down			C8orf33	down			22	20056178	Polymorphisms in innate immunity genes and patients response to dendritic cell-based HIV immuno-treatment.	Pubmed	8.118e-29	6.381e-25	42	141						Coexpression
CDKN2B	3.2676e-07	-2.33666	down			OSR1	down			23	16335952	Human plasma N-glycoproteome analysis by immunoaffinity subtraction, hydrazide chemistry, and mass spectrometry.	Pubmed	2.247e-27	1.689e-23	53	257							ID	Name	Source	pValue	FDR B&H	Genes from Input	Genes in Annotation
PRAC2	6.9719e-05	-2.33636	down			PXMP2	down			24	20485444	Common polymorphisms in ITGA2, PON1 and THBS2 are associated with coronary atherosclerosis in a candidate gene association study of the Chinese Han population.	Pubmed	6.723e-27	4.844e-23	37	115						1	M14791	Genes down-regulated in colorectal adenoma compared to normal mucosa samples.	MSigDB C2: CGP Curated Gene Sets (v6.0)	4.701e-73	4.574e-69	95	291
OGN	7.06061e-06	-2.3361	down			PKDCC	down			25	19247692	Analyses of associations with asthma in four asthma population samples from Canada and Australia.	Pubmed	1.163e-24	8.046e-21	32	92						2	19306436-TableS2b	Human Stomach Zhao09 168genes	GeneSigDB	2.695e-38	1.311e-34	50	155
PRDX6	9.12121e-21	-2.33212	down			APOBEC3B	down			Interaction													3	15208663-SuppTable1b	Human Colon Kim04 235genes	GeneSigDB	9.032e-37	2.929e-33	48	149
SLC51B	1.87797e-08	-2.32576	down			PRDX6	down				ID	Name	Source	pValue	FDR B&H	Genes from Input	Genes in Annotation						4	18318837-TableS1	Human MesenchymalStemCells Yamamoto08 1252genes	GeneSigDB	3.93e-29	9.559e-26	94	853
CES2	1.22735e-13	-2.32388	down			SLC39A5	down			1	int:MMP9	MMP9 interactions		3.631e-11	3.563e-07	18	44						5	M19062	Genes up-regulated in nasopharyngeal carcinoma (NPC) compared to the normal tissue.	MSigDB C2: CGP Curated Gene Sets (v6.0)	3.052e-24	5.939e-21	134	1805
SLC9A2	3.64149e-09	-2.32352	down			MYZAP	down			2	int:LCK	LCK interactions		1.328e-10	5.044e-07	32	142						6	21152935-TableS2	Human StemCell Koide10 79genes	GeneSigDB	1.283e-23	2.081e-20	28	77
PTGDR	6.98169e-10	-2.32298	down			SCN9A	down			3	int:LYN	LYN interactions		1.542e-10	5.044e-07	42	227						7	M2108	Down-regulated genes distinguishing between two subtypes of gastric cancer: advanced (AGC) and early (EGC).	MSigDB C2: CGP Curated Gene Sets (v6.0)	3.941e-22	5.478e-19	34	138
NEU4	7.66296e-10	-2.31846	down			MT1E	down			4	int:CCR3	CCR3 interactions		5.419e-10	1.329e-06	12	21						8	16919171-Table4	Human Colon Ancona06 47genes	GeneSigDB	1.549e-20	1.884e-17	21	46
PDXP	4.56827e-10	-2.31187	down			OAF	down			5	int:SYK	SYK interactions		8.66e-10	1.7e-06	30	136						9	M17299	Genes up-regulated in luminal-like breast cancer cell lines compared to the mesenchymal-like ones.	MSigDB C2: CGP Curated Gene Sets (v6.0)	4.084e-20	4.415e-17	56	449
HOXA2	1.69309e-09	-2.30924	down			CMBL	down			6	int:HCK	HCK interactions		1.167e-09	1.908e-06	24	92						10	19036130-TableS1b	Mouse Viral Mendoza-Villanueva08 350genes	GeneSigDB	3.703e-19	3.604e-16	42	266
SLC38A11	1.15282e-06	-2.30807	down			NHEJ1	down			7	int:DDX19B	DDX19B interactions		5.42e-09	7.597e-06	26	114						11	M2574	Genes consistently down-regulated in mammary stem cells both in mouse and human species.	MSigDB C2: CGP Curated Gene Sets (v6.0)	6.99e-17	6.183e-14	50	428
RAPGEFL1	5.5507e-15	-2.30693	down			SCIN	down			8	int:TNFSF9	TNFSF9 interactions		7.935e-09	9.733e-06	14	35						12	M1941	Genes with high-CpG-density promoters (HCP) bearing histone H3 dimethylation at K4 (H3K4me2) and trimethylation at K27 (H3K27me3) in brain.	MSigDB C2: CGP Curated Gene Sets (v6.0)	1.229e-16	9.965e-14	84	1069
GFRA3	1.19356e-14	-2.30648	down			TEF	down			9	int:CXCR1	CXCR1 interactions		1.069e-08	1.166e-05	10	17						13	20460542-SuppTable1	Human Colon Dessein10 744genes	GeneSigDB	1.079e-15	8.073e-13	63	689
MT1X	4.05703e-06	-2.30348	down			TMEM56	down			10	int:CCL7	CCL7 interactions		2.272e-08	2.229e-05	10	18						14	M10371	Set 'H3K27 bound': genes posessing the trimethylated H3K27 (H3K27me3) mark in their promoters in human embryonic stem cells, as identified by ChIP on chip.	MSigDB C2: CGP Curated Gene Sets (v6.0)	1.581e-15	1.099e-12	84	1117
CA12	6.60394e-08	-2.30342	down			CA12	down			11	int:FYN	FYN interactions		3.985e-08	3.555e-05	40	252						15	M1884	Genes up-regulated in vascular smooth muscle cells (VSMC) by MAPK8 (JNK1) [GeneID=5599].	MSigDB C2: CGP Curated Gene Sets (v6.0)	3.221e-15	2.089e-12	92	1305
B3GNT7	3.15823e-08	-2.30169	down			GNG13	down			12	int:JAK2	JAK2 interactions		6.848e-08	5.463e-05	26	128						16	15273739-Table2	Human Intestine Jinawath04 75genes DownRegulated	GeneSigDB	6.423e-15	3.906e-12	20	70
PRR15	1.79811e-13	-2.29586	down			CLCN2	down			13	int:JAK1	JAK1 interactions		7.237e-08	5.463e-05	25	120						17	M4960	Genes down-regulated in basal subtype of breast cancer samles.	MSigDB C2: CGP Curated Gene Sets (v6.0)	8.597e-15	4.921e-12	62	701
F13A1	1.36211e-05	-2.29559	down			BEST2	down			14	int:CSF2RB	CSF2RB interactions		9.446e-08	6.621e-05	12	30						18	M1475	Genes down-regulated in kidney biopsies from patients with acute transplant rejection compared to the biopsies from patients with well functioning kidneys more than 1-year post transplant.	MSigDB C2: CGP Curated Gene Sets (v6.0)	2.041e-14	1.103e-11	53	546
SLC22A5	8.82969e-10	-2.28559	down			GIPC2	down			15	int:CCL2	CCL2 interactions		2.669e-07	0.0001746	10	22						19	M2324	Genes up-regulated in uterus upon knockout of BMP2 [GeneID=650].	MSigDB C2: CGP Curated Gene Sets (v6.0)	4.075e-14	1.983e-11	63	745
SHD	1.0535e-09	-2.28326	down			RASD1	down			16	int:CCL13	CCL13 interactions		3.56e-07	0.0002183	7	10						20	11493696-TableS3	Human Kidney Takahashi01 77genes	GeneSigDB	4.075e-14	1.983e-11	18	59
CYP2S1	1.82369e-14	-2.28217	down			DEPDC7	down			17	int:ACAN	ACAN interactions		3.887e-07	0.0002244	9	18						21	M4306	Genes down-regulated in HMLE cells (immortalized nontransformed mammary epithelium) after E-cadhedrin (CDH1) [GeneID=999] knockdown by RNAi.	MSigDB C2: CGP Curated Gene Sets (v6.0)	5.415e-13	2.509e-10	46	464
MYO1A	7.24152e-13	-2.28198	down			PPARG	down			18	int:CXCR2	CXCR2 interactions		4.459e-07	0.0002394	10	23						22	17297478-SuppTable2	Human Intestine Vecchi07 415genes	GeneSigDB	1.017e-12	4.496e-10	36	303
KLK3	4.55999e-06	-2.27804	down			SLC25A34	down			19	int:CCL3	CCL3 interactions		4.634e-07	0.0002394	8	14						23	M10702	Genes down-regulated in metastases from malignant melanoma compared to the primary tumors.	MSigDB C2: CGP Curated Gene Sets (v6.0)	1.167e-12	4.937e-10	33	258
DEPDC7	1.28257e-12	-2.27541	down			NHSL1	down			20	int:CTSL	CTSL interactions		6.562e-07	0.000322	13	41						24	15240595-Table2b	Human Thyroid Eszlinger06 85genes	GeneSigDB	1.526e-12	6.186e-10	19	81
SLC36A1	3.55922e-08	-2.2736	down			EFNA1	down			21	int:MMP1	MMP1 interactions		6.977e-07	0.000326	9	19						25	M1280	Cluster PAM4: genes down-regulated in hepatocellular carcinoma (HCC) vs normal liver tissue from mice deficient for TXNIP [GeneID=10628].	MSigDB C2: CGP Curated Gene Sets (v6.0)	1.615e-12	6.285e-10	33	261
KLK1	6.46899e-11	-2.27296	down			ACSF2	down			22	int:PTPN11	PTPN11 interactions		1.066e-06	0.0004755	34	223						MicroRNA
RNF152	5.74399e-11	-2.269	down			XK	down			23	int:INPP5D	INPP5D interactions		1.144e-06	0.0004879	17	71							ID	Name	Source	pValue	FDR B&H	Genes from Input	Genes in Annotation
BAMBI	5.46183e-11	-2.26727	down			C11orf52	down			24	int:COL1A2	COL1A2 interactions		1.212e-06	0.0004957	13	43						1	hsa-miR-1291:mirSVR lowEffct	hsa-miR-1291:mirSVR nonconserved lowEffect-0.1-0.5	MicroRNA.org	4.127e-31	2.142e-27	76	1576
PIWIL2	6.96587e-06	-2.26246	down			ACKR2	down			25	int:GK	GK interactions		1.333e-06	0.000523	14	50						2	hsa-miR-532-3p:mirSVR lowEffct	hsa-miR-532-3p:mirSVR nonconserved lowEffect-0.1-0.5	MicroRNA.org	3.938e-25	1.022e-21	75	1913
GAL3ST4	5.08019e-14	-2.25968	down			SLC19A3	down			Cytoband													3	hsa-miR-199a-5p:mirSVR lowEffct	hsa-miR-199a-5p:mirSVR conserved lowEffect-0.1-0.5	MicroRNA.org	7.071e-25	1.224e-21	73	1833
TMEM236	2.90505e-05	-2.25016	down			ANPEP	down				ID	Name	Source	pValue	FDR B&H	Genes from Input	Genes in Annotation						4	hsa-miR-2113:mirSVR lowEffct	hsa-miR-2113:mirSVR nonconserved lowEffect-0.1-0.5	MicroRNA.org	3.22e-24	4.179e-21	73	1881
VSIG2	8.28164e-11	-2.2423	down			AKAP7	down			1	4q21	4q21		5.374e-05	0.0204	6	21						5	hsa-miR-491-5p:mirSVR lowEffct	hsa-miR-491-5p:mirSVR conserved lowEffect-0.1-0.5	MicroRNA.org	8.102e-24	8.097e-21	72	1861
PXMP2	1.95301e-14	-2.23973	down			FAM47E-STBD1	down			2	19q13.4	19q13.4		8.296e-05	0.0204	11	80						6	hsa-miR-374b*:mirSVR lowEffct	hsa-miR-374b*:mirSVR nonconserved lowEffect-0.1-0.5	MicroRNA.org	9.359e-24	8.097e-21	71	1816
SAPCD1	0.000223346	-2.23785	down			IHH	down			3	1q23	1q23		9.43e-05	0.0204	6	23						7	hsa-miR-3169:mirSVR lowEffct	hsa-miR-3169:mirSVR nonconserved lowEffect-0.1-0.5	MicroRNA.org	1.254e-23	9.303e-21	69	1727
PKIB	9.97755e-10	-2.23727	down			SATB2	down			4	16q21	16q21		0.0001455	0.0236	8	46						8	hsa-miR-4298:mirSVR lowEffct	hsa-miR-4298:mirSVR nonconserved lowEffect-0.1-0.5	MicroRNA.org	1.504e-23	9.757e-21	68	1684
AGXT	2.7588e-07	-2.23084	down			VIPR1	down			Transcription Factor Binding Site													9	hsa-miR-320e:mirSVR lowEffct	hsa-miR-320e:mirSVR nonconserved lowEffect-0.1-0.5	MicroRNA.org	1.721e-23	9.929e-21	73	1936
AMN	1.28106e-12	-2.23012	down			SCG2	down				ID	Name	Source	pValue	FDR B&H	Genes from Input	Genes in Annotation						10	hsa-miR-4265:mirSVR lowEffct	hsa-miR-4265:mirSVR nonconserved lowEffect-0.1-0.5	MicroRNA.org	3.247e-23	1.686e-20	62	1423
FXYD3	5.85853e-11	-2.22772	down			P2RY1	down			1	V$NFKAPPAB 01	V$NFKAPPAB 01		2.061e-08	1.237e-05	40	211						11	hsa-miR-1294:mirSVR lowEffct	hsa-miR-1294:mirSVR nonconserved lowEffect-0.1-0.5	MicroRNA.org	7.018e-23	3.119e-20	67	1683
STARD10	3.62244e-14	-2.22557	down			MYO1D	down			2	RYTTCCTG V$ETS2 B	RYTTCCTG V$ETS2 B		2.31e-07	6.93e-05	104	868						12	hsa-miR-581:mirSVR lowEffct	hsa-miR-581:mirSVR nonconserved lowEffect-0.1-0.5	MicroRNA.org	7.482e-23	3.119e-20	67	1685
TMEM253	3.84831e-09	-2.21674	down			PPP2R3A	down			3	TGANTCA V$AP1 C	TGANTCA V$AP1 C		6.36e-07	0.0001272	107	919						13	hsa-miR-196a*:mirSVR lowEffct	hsa-miR-196a*:mirSVR nonconserved lowEffect-0.1-0.5	MicroRNA.org	7.812e-23	3.119e-20	69	1785
EPHX2	1.59693e-12	-2.21142	down			INSM1	down			4	V$STAT5B 01	V$STAT5B 01		4.083e-06	0.0005184	34	202						14	hsa-miR-4253:mirSVR lowEffct	hsa-miR-4253:mirSVR nonconserved lowEffect-0.1-0.5	MicroRNA.org	8.471e-23	3.141e-20	62	1450
FCER1A	0.000126491	-2.20947	down			KCNK5	down			5	TTCYNRGAA V$STAT5B 01	TTCYNRGAA V$STAT5B 01		4.32e-06	0.0005184	41	266						15	hsa-miR-199b-5p:mirSVR lowEffct	hsa-miR-199b-5p:mirSVR conserved lowEffect-0.1-0.5	MicroRNA.org	1.026e-22	3.551e-20	70	1844
NAALADL1	2.01938e-07	-2.20941	down			SLC22A18AS	down			6	GGGNNTTTCC V$NFKB Q6 01	GGGNNTTTCC V$NFKB Q6 01		9.745e-06	0.0009745	22	108						16	hsa-miR-422a:mirSVR lowEffct	hsa-miR-422a:mirSVR conserved lowEffect-0.1-0.5	MicroRNA.org	1.653e-22	5.362e-20	67	1710
ADAMDEC1	2.93134e-11	-2.20921	down			PROC	down			7	V$NFKB C	V$NFKB C		1.772e-05	0.001519	35	225						17	hsa-miR-663b:mirSVR lowEffct	hsa-miR-663b:mirSVR nonconserved lowEffect-0.1-0.5	MicroRNA.org	3.151e-22	9.623e-20	56	1213
AMACR	2.90262e-10	-2.20893	down			TMEM38B	down			8	TGGAAA V$NFAT Q4 01	TGGAAA V$NFAT Q4 01		2.281e-05	0.001711	150	1497						18	hsa-miR-3126-5p:mirSVR lowEffct	hsa-miR-3126-5p:mirSVR nonconserved lowEffect-0.1-0.5	MicroRNA.org	5.484e-22	1.582e-19	66	1699
HPX	2.40332e-08	-2.20816	down			NBPF1	down			9	V$NFKB Q6	V$NFKB Q6		3.023e-05	0.002016	33	212						19	hsa-miR-4255:mirSVR lowEffct	hsa-miR-4255:mirSVR nonconserved lowEffect-0.1-0.5	MicroRNA.org	8.103e-22	2.214e-19	64	1613
PIGZ	2.59907e-08	-2.20564	down			ZNF704	down			10	V$NFKB Q6 01	V$NFKB Q6 01		3.865e-05	0.002319	30	187						20	hsa-miR-1224-3p:mirSVR lowEffct	hsa-miR-1224-3p:mirSVR nonconserved lowEffect-0.1-0.5	MicroRNA.org	9.745e-22	2.434e-19	65	1668
PLLP	4.68919e-09	-2.20436	down			MOGAT2	down			11	V$AML Q6	V$AML Q6		6.084e-05	0.003319	32	210						21	hsa-miR-4268:mirSVR lowEffct	hsa-miR-4268:mirSVR nonconserved lowEffect-0.1-0.5	MicroRNA.org	9.848e-22	2.434e-19	66	1718
AKAP7	1.56175e-10	-2.20295	down			PDK2	down			12	RACCACAR V$AML Q6	RACCACAR V$AML Q6		9.143e-05	0.004571	31	205						22	hsa-miR-4322:mirSVR lowEffct	hsa-miR-4322:mirSVR nonconserved lowEffect-0.1-0.5	MicroRNA.org	1.041e-21	2.457e-19	61	1476
ABCA10	4.071e-07	-2.19809	down			CLYBL	down			13	V$STAT 01	V$STAT 01		0.0001871	0.008634	31	213						23	hsa-miR-3155:mirSVR lowEffct	hsa-miR-3155:mirSVR nonconserved lowEffect-0.1-0.5	MicroRNA.org	1.502e-21	3.389e-19	71	1988
ANPEP	0.000338142	-2.19518	down			CNTNAP2	down			14	STTTCRNTTT V$IRF Q6	STTTCRNTTT V$IRF Q6		0.0002094	0.008877	25	158						24	hsa-miR-363*:mirSVR lowEffct	hsa-miR-363*:mirSVR nonconserved lowEffect-0.1-0.5	MicroRNA.org	1.899e-21	4.108e-19	64	1640
FAM150B	6.60773e-10	-2.19351	down			ATP13A4	down			15	V$CREL 01	V$CREL 01		0.0002219	0.008877	31	215						25	hsa-miR-1260:mirSVR lowEffct	hsa-miR-1260:mirSVR nonconserved lowEffect-0.1-0.5	MicroRNA.org	2.539e-21	4.933e-19	67	1800
CYS1	7.54605e-13	-2.17754	down			GPRIN2	down			16	V$ISRE 01	V$ISRE 01		0.0002561	0.009604	28	188						Drug
PPARG	7.28828e-14	-2.16871	down			SGK223	down			17	V$STAT5A 01	V$STAT5A 01		0.0004102	0.01448	29	203							ID	Name	Source	pValue	FDR B&H	Genes from Input	Genes in Annotation
PTN	1.35898e-12	-2.16628	down			HMGA2	down			18	RGAGGAARY V$PU1 Q6	RGAGGAARY V$PU1 Q6		0.0004834	0.01611	48	400						1	ctd:C089730	rosiglitazone	CTD	4.328e-20	1.45e-15	116	1570
PRLR	2.5305e-06	-2.1623	down			ADPRHL1	down			19	V$IRF Q6	V$IRF Q6		0.0005896	0.01862	27	188						2	ctd:C501413	tesaglitazar	CTD	4.575e-18	7.662e-14	57	504
LEAP2	4.14259e-10	-2.1605	down			STARD10	down			20	V$COREBINDINGFACTOR Q6	V$COREBINDINGFACTOR Q6		0.0007261	0.02178	30	220						3	ctd:D011285	Pregnenolone Carbonitrile	CTD	1.179e-17	1.316e-13	109	1533
GHR	3.13328e-07	-2.15613	down			SH3BGRL2	down			21	V$NFKAPPAB65 01	V$NFKAPPAB65 01		0.001126	0.03218	27	196						4	CID000000961	hydroxyl radicals	Stitch	3.937e-17	3.296e-13	99	1341
HMGA2	6.56751e-11	-2.153	down			SHD	down			22	V$AML1 Q6	V$AML1 Q6		0.001416	0.03695	27	199						5	ctd:C500085	muraglitazar	CTD	8.717e-16	5.839e-12	50	447
RAB40B	5.99414e-14	-2.15141	down			RAB40B	down			23	V$AML1 01	V$AML1 01		0.001416	0.03695	27	199						6	ctd:C016104	sodium bichromate	CTD	1.714e-14	9.566e-11	106	1633
APOBEC3B	1.38654e-08	-2.15066	down			CDX2	down			24	V$PEA3 Q6	V$PEA3 Q6		0.001641	0.04104	26	191						7	ctd:D000517	alpha-Chlorohydrin	CTD	2.53e-14	1.211e-10	74	942
SPON1	6.644e-10	-2.14856	down			PPP1R1B	down			25	V$IRF1 01	V$IRF1 01		0.001902	0.04565	27	203						8	CID000000783	hydride	Stitch	5.622e-14	2.354e-10	68	835
ZBTB7C	7.3919e-14	-2.14631	down			METTL7B	down			Gene Family													9	ctd:C057693	troglitazone	CTD	9.272e-14	3.451e-10	91	1333
PLP1	1.27454e-07	-2.14355	down			SGSM1	down				ID	Name	Source	pValue	FDR B&H	Genes from Input	Genes in Annotation						10	ctd:C023035	3,4,5,3',4'-pentachlorobiphenyl	CTD	1.363e-13	4.564e-10	86	1231
NCCRP1	0.000396695	-2.14059	down			VSIG10	down			1	471	CD molecules|Tumor necrosis factor superfamily	genenames.org	1.761e-77	5.865e-75	132	394						11	ctd:D014640	Vancomycin	CTD	2.108e-13	6.42e-10	71	920
ENHO	5.64558e-08	-2.13908	down			BTNL3	down			2	590	Receptor Tyrosine Kinases|CD molecules|V-set domain containing|I-set domain containing|Immunoglobulin like domain containing	genenames.org	3.318e-19	5.524e-17	41	163						12	CID000000923	sodium	Stitch	2.503e-13	6.986e-10	72	944
DOC2A	9.35142e-09	-2.13722	down			PLEKHG6	down			3	542	Endogenous ligands	genenames.org	4.629e-18	5.139e-16	48	237						13	ctd:D004051	Diethylhexyl Phthalate	CTD	4.85e-13	1.249e-09	104	1673
MMEL1	0.000145764	-2.13618	down			LTK	down			4	594	Immunoglobulin like domain containing|Interleukin receptors|TIR domain containing	genenames.org	1.271e-15	1.058e-13	40	193						14	CID000000303	sodium cholate	Stitch	7.455e-13	1.784e-09	43	408
PTPRN	2.27258e-07	-2.13352	down			FAM162A	down			5	483	Chemokine ligands|Endogenous ligands	genenames.org	2.209e-15	1.471e-13	20	45						15	ctd:C076994	perfluorooctane sulfonic acid	CTD	1.355e-12	3.026e-09	101	1630
SAMD13	1.92566e-12	-2.12847	down			CMTM4	down			6	602	Fibronectin type III domain containing|Interleukin receptors	genenames.org	2.51e-11	1.393e-09	16	42						16	ctd:C028474	1,4-bis(2-(3,5-dichloropyridyloxy))benzene	CTD	2.197e-12	4.599e-09	102	1667
INSM1	8.99851e-08	-2.11975	down			ASPG	down			7	739	Serpin peptidase inhibitors	genenames.org	6.039e-09	2.873e-07	13	37						17	CID000000767	bicarbonate	Stitch	3.115e-12	6.137e-09	37	325
EFNA1	1.27425e-10	-2.1186	down			ESPN	down			8	1179	Apolipoproteins|Sushi domain containing	genenames.org	3.582e-08	1.329e-06	15	57						18	ctd:D000638	Amiodarone	CTD	4.959e-12	9.226e-09	93	1477
LGI4	5.23898e-11	-2.11758	down			PRAC1	down			9	782	Tumor necrosis factor receptor superfamily	genenames.org	3.591e-08	1.329e-06	11	29						19	ctd:D004237	Diuron	CTD	5.69e-12	9.539e-09	104	1742
PLCD3	8.47971e-09	-2.10899	down			RETSAT	down			10	492	Complement system|Sushi domain containing	genenames.org	4.613e-08	1.445e-06	12	36						20	CID000000175	acetate	Stitch	5.696e-12	9.539e-09	52	599
IHH	1.22894e-12	-2.1025	down			CYP2J2	down			11	601	Interleukins|PDZ domain containing	genenames.org	4.772e-08	1.445e-06	13	43						21	ctd:C029297	vinylidene chloride	CTD	6.693e-12	1.068e-08	93	1485
TSPAN7	5.56635e-12	-2.09893	down			VDR	down			12	741	SH2 domain containing	genenames.org	1.976e-07	5.482e-06	19	101						22	ctd:D024483	Vitamin K 3	CTD	1.567e-11	2.385e-08	82	1253
TMEM178A	1.94452e-08	-2.09847	down			TRABD2A	down			13	959	Caspase recruitment domain containing	genenames.org	6.212e-07	1.591e-05	10	30						23	ctd:C471071	perfluorohexanesulfonic acid	CTD	2.04e-10	2.97e-07	25	182
TEX11	3.62344e-08	-2.09803	down			TFCP2L1	down			14	891	Matrix metallopeptidases	genenames.org	7.26e-07	1.727e-05	9	24						24	CID000000985	palmitate	Stitch	4.253e-10	5.758e-07	36	367
BAIAP2L2	2.55785e-14	-2.09764	down			SCNN1B	down			15	490	Collagens	genenames.org	6.661e-06	0.0001479	11	46						25	ctd:D003999	Dichloroacetic Acid	CTD	4.298e-10	5.758e-07	67	996
ENDOD1	1.68953e-14	-2.09691	down			UCN3	down			16	781	CD molecules|Tumor necrosis factor superfamily	genenames.org	9.813e-06	0.0002042	7	18						Disease
ACOX2	9.93332e-15	-2.09417	down			SEMA5A	down			17	580	GTPases, IMAP	genenames.org	1.114e-05	0.0002182	5	8							ID	Name	Source	pValue	FDR B&H	Genes from Input	Genes in Annotation
SGK223	4.72699e-12	-2.09157	down			NAT2	down			18	1298	C-type lectin domain containing	genenames.org	1.45e-05	0.0002682	10	41						1	C0011991	Diarrhea	DisGeNET Curated	1.7e-08	9.793e-05	32	317
STAP2	1.6096e-09	-2.09126	down			CTB-102L5.4	down			19	591	Histocompatibility complex|C1-set domain containing	genenames.org	1.823e-05	0.0003196	10	42						2	C0032002	Pituitary Diseases	DisGeNET Curated	3.16e-07	0.0009099	40	510
NPY1R	0.000163723	-2.0908	down			TMEM82	down			20	995	Pyrin domain containing|Pyrin and HIN domain family	genenames.org	2.311e-05	0.0003665	4	5						3	C0021841	Intestinal Neoplasms	DisGeNET Curated	8.574e-07	0.001198	19	156
SCNN1B	2.8694e-07	-2.09039	down			PLCD3	down			21	1182	CD molecules|Inhibitory leukocyte immunoglobulin like receptors	genenames.org	2.311e-05	0.0003665	4	5						4	C0001418	Adenocarcinoma	DisGeNET Curated	1.025e-06	0.001198	86	1564
DPP4	1.6426e-07	-2.0891	down			CHGB	down			22	459	S100 calcium binding proteins|EF-hand domain containing	genenames.org	3.169e-05	0.0004796	7	21						5	C0011860	Diabetes Mellitus, Non-Insulin-Dependent	DisGeNET Curated	1.231e-06	0.001198	80	1427
FAM162A	1.55737e-16	-2.08777	down			GPR160	down			23	1091	C-C motif chemokine receptors	genenames.org	4.632e-05	0.0006707	5	10						6	C0007102	Malignant tumor of colon	DisGeNET Curated	1.248e-06	0.001198	100	1915
ANO7	5.96702e-09	-2.08111	down			NAAA	down			24	747	Signal regulatory proteins	genenames.org	6.672e-05	0.0008545	4	6						7	C0022336	Creutzfeldt-Jakob disease	DisGeNET Curated	1.832e-06	0.001507	13	80
TMEM98	1.15547e-15	-2.08036	down			B3GALT1	down			25	1181	CD molecules|Activating leukocyte immunoglobulin like receptors	genenames.org	6.672e-05	0.0008545	4	6						8	C0001430	Adenoma	DisGeNET Curated	2.561e-06	0.001844	59	964
PHGR1	1.00297e-07	-2.08002	down			LGALS4	down			Coexpression													9	C0009404	Colorectal Neoplasms	DisGeNET Curated	3.237e-06	0.002071	46	685
FAAH	2.37128e-16	-2.07939	down			INPP5J	down				ID	Name	Source	pValue	FDR B&H	Genes from Input	Genes in Annotation						10	C0009421	Comatose	DisGeNET Curated	3.993e-06	0.0023	11	61
MYZAP	2.30955e-11	-2.07661	down			PHGR1	down			1	M10454	Genes up-regulated in pulpal tissue extracted from carious teeth.	MSigDB C2: CGP Curated Gene Sets (v6.0)	5.191e-90	5.845e-86	123	253						11	C0028754	Obesity	DisGeNET Curated	5.352e-06	0.002381	93	1803
MESP1	0.000247807	-2.07094	down			ACOX1	down			2	11823860-SuppTable3	Human Breast van'tVeer02 2460genes Ergenes	GeneSigDB	1.815e-71	1.022e-67	295	1910						12	C0024523	Malabsorption Syndrome	DisGeNET Curated	5.591e-06	0.002381	9	41
HOXD1	5.04668e-07	-2.05986	down			NR5A2	down			3	19795415-Table1	Mouse Lung Beisiegel09 262genes	GeneSigDB	3.028e-70	1.137e-66	98	207						13	C0524620	Metabolic Syndrome X	DisGeNET Curated	5.757e-06	0.002381	37	511
XXbac-BPG32J3.22	0.000846369	-2.05816	down			TMEM171	down			4	M1920	Genes forming the macrophage-enriched metabolic network (MEMN) claimed to have a causal relationship with the metabolic syndrom traits.	MSigDB C2: CGP Curated Gene Sets (v6.0)	2.8e-68	7.883e-65	225	1210						14	C0020615	Hypoglycemia	DisGeNET Curated	5.788e-06	0.002381	21	210
HPDL	1.12066e-11	-2.05476	down			PEX26	down			5	M5369	Genes up-regulated in atypical ductal hyperplastic tissues from patients with (ADHC) breast cancer vs those without the cancer (ADH).	MSigDB C2: CGP Curated Gene Sets (v6.0)	5.939e-68	1.338e-64	111	287						15	C0009375	Colonic Neoplasms	DisGeNET Curated	7.961e-06	0.003057	38	539
SEMA4G	5.13756e-14	-2.05187	down			GJB1	down			6	M17471	Genes up-regulated in invasive ductal carcinoma (IDC) relative to ductal carcinoma in situ (DCIS, non-invasive).	MSigDB C2: CGP Curated Gene Sets (v6.0)	2.52e-65	4.73e-62	119	351						16	C4020899	Autosomal recessive predisposition	DisGeNET Curated	1.285e-05	0.004624	77	1445
COX6B2	4.83292e-06	-2.05117	down			SRI	down			7	M929	Genes up-regulated in colorectal adenoma compared to normal mucosa samples.	MSigDB C2: CGP Curated Gene Sets (v6.0)	6.192e-65	9.96e-62	79	139						17	C0030193	Pain	DisGeNET Curated	1.539e-05	0.005214	34	472
LGALS4	3.30801e-12	-2.05006	down			AQP11	down			8	M17572	Genes down-regulated in the luminal B subtype of breast cancer.	MSigDB C2: CGP Curated Gene Sets (v6.0)	1.04e-64	1.464e-61	148	562						18	C0022661	Kidney Failure, Chronic	DisGeNET Curated	2.122e-05	0.00679	28	359
EPB41L4B	9.00323e-11	-2.04728	down			PRAC2	down			9	19306436-TableS2a	Human Stomach Zhao09 324genes	GeneSigDB	8.63e-64	1.08e-60	111	310						19	C0687713	Gastrointestinal pain	DisGeNET BeFree	3.621e-05	0.009654	3	3
NBPF1	2.16257e-08	-2.04534	down			C1orf210	down			10	16651414-Supp2	Human Breast Bertucci06 2537genes	GeneSigDB	9.759e-62	1.099e-58	254	1624						20	C1334763	Midgut Carcinoid Tumor	DisGeNET BeFree	3.621e-05	0.009654	3	3
BTNL8	0.000160002	-2.04481	down			GPR39	down			11	M10319	Genes up-regulated in prostate cancer samples from African-American patients compared to those from the European-American patients.	MSigDB C2: CGP Curated Gene Sets (v6.0)	1.241e-61	1.27e-58	107	298						21	C3279336	Impaired gluconeogenesis	DisGeNET Curated	3.621e-05	0.009654	3	3
RDH5	2.85701e-13	-2.03967	down			TDP2	down			12	M5389	Genes whose expression increases with age in normal kidney.	MSigDB C2: CGP Curated Gene Sets (v6.0)	1.329e-57	1.247e-54	130	486						22	C0342790	Carnitine palmitoyl transferase 2 deficiency	DisGeNET BeFree	3.688e-05	0.009654	4	7
AIM1L	2.54943e-10	-2.03904	down			RMDN2	down			13	15642130-TableS1	Rat Immune Rioja04 438genes	GeneSigDB	2.898e-57	2.51e-54	107	325						23	C0014544	Epilepsy	DisGeNET Curated	3.948e-05	0.009885	55	962
MAOA	2.36617e-08	-2.03739	down			PTPRF	down			14	M5932	Genes defining inflammatory response.	MSigDB H: Hallmark Gene Sets (v6.0)	3.885e-56	3.125e-53	85	200						24	C0025517	Metabolic Diseases	DisGeNET Curated	4.614e-05	0.01107	29	395
KIAA1683	1.87395e-06	-2.03604	down			ETHE1	down			15	M2568	Genes up-regulated in lung tissue upon LPS aspiration with mechanical ventilation (MV) compared to control (PBS aspiration without MV).	MSigDB C2: CGP Curated Gene Sets (v6.0)	5.09e-56	3.821e-53	70	128						25	C0338106	Adenocarcinoma of colon	DisGeNET BeFree	4.834e-05	0.01114	22	260
CLYBL	3.664e-13	-2.03231	down			CDC14A	down			16	17174972-TableS1	Human Zola07 426genes CellDifferentiationMarkers	GeneSigDB	2.641e-55	1.858e-52	108	345
SYT8	0.000372272	-2.03006	down			OGN	down			17	M5913	Genes up-regulated in response to IFNG [GeneID=3458].	MSigDB H: Hallmark Gene Sets (v6.0)	2.05e-50	1.358e-47	80	200
FMO5	1.10394e-07	-2.02478	down			TMEM141	down			18	M4995	Genes specifically up-regulated in Cluster IIb of urothelial cell carcinom (UCC) tumors.	MSigDB C2: CGP Curated Gene Sets (v6.0)	2.482e-50	1.553e-47	109	390
TCEA3	5.45722e-13	-2.02397	down			GLOD5	down			19	18245496-SuppTable2	Human Prostate Wallace08 489genes	GeneSigDB	4.332e-50	2.567e-47	109	392
HOXA5	1.43634e-10	-2.0219	down			FOXD2	down			20	12446012-Table2	Mouse Immune Carmody02 151genes	GeneSigDB	1.978e-47	1.114e-44	60	112
C2orf82	1.52315e-08	-2.02143	down			NIPAL1	down			21	16166618-SuppTable3	Mouse Lung not cancer Woodruff05 2037genes	GeneSigDB	4.554e-46	2.442e-43	199	1301
EGFL8	7.72438e-12	-2.02105	down			VIL1	down			22	M8513	Genes up-regulated in the normal-like subtype of breast cancer.	MSigDB C2: CGP Curated Gene Sets (v6.0)	5.051e-46	2.466e-43	115	476
CYP2J2	3.664e-13	-2.01959	down			CHST6	down			23	M4482	Genes down-regulated in comparison of naive B cells versus unstimulated neutrophils.	MSigDB C7: Immunologic Signatures (v6.0)	5.255e-46	2.466e-43	76	200
ATP2C2	9.94811e-11	-2.01758	down			NAALADL1	down			24	M5950	Genes up-regulated during transplant rejection.	MSigDB H: Hallmark Gene Sets (v6.0)	5.255e-46	2.466e-43	76	200
CLDN15	2.0316e-13	-2.01472	down			NPY1R	down			25	19658189-TableS4	Human EmbryonicStemCell Xu09 1801genes	GeneSigDB	7.387e-46	3.327e-43	210	1430
TTLL6	1.26296e-08	-2.01384	down			SPR	down			MicroRNA
DNASE1	2.48566e-10	-2.00975	down			PEX11A	down				ID	Name	Source	pValue	FDR B&H	Genes from Input	Genes in Annotation
KLK4	8.22364e-06	-2.00904	down			SLC22A23	down			1	hsa-miR-26b-5p:Functional MTI (Weak)	Functional MTI (Weak)	miRTarbase	1.851e-65	1.002e-61	160	1874
MCOLN3	1.55919e-07	-2.00759	down			CFTR	down			2	hsa-miR-4254:mirSVR lowEffct	hsa-miR-4254:mirSVR nonconserved lowEffect-0.1-0.5	MicroRNA.org	1.052e-59	2.848e-56	156	1959
ASPA	2.03212e-07	-2.00123	down			MYBPC1	down			3	hsa-miR-24:mirSVR lowEffct	hsa-miR-24:mirSVR conserved lowEffect-0.1-0.5	MicroRNA.org	8.767e-55	1.582e-51	151	2000
MATN2	1.47868e-14	-2.00103	down			C9orf152	down			4	hsa-miR-124-3p:Functional MTI (Weak)	Functional MTI (Weak)	miRTarbase	2.421e-52	3.277e-49	126	1446
ADAMTS13	3.51242e-09	-1.99968	down			SLC25A23	down			5	hsa-miR-3151:mirSVR lowEffct	hsa-miR-3151:mirSVR nonconserved lowEffect-0.1-0.5	MicroRNA.org	3.554e-50	3.848e-47	139	1848
CFD	4.73475e-10	-1.99964	down			ACAT1	down			6	hsa-miR-325-3p:TargetScan	hsa-miR-325-3p	TargetScan	1.148e-47	1.036e-44	131	1727
UCN3	9.78891e-07	-1.99708	down			GGT6	down			7	hsa-miR-1270:mirSVR lowEffct	hsa-miR-1270:mirSVR nonconserved lowEffect-0.1-0.5	MicroRNA.org	1.793e-47	1.386e-44	134	1814
C16orf89	1.79389e-06	-1.9963	down			ENTPD8	down			8	hsa-miR-576-3p:mirSVR lowEffct	hsa-miR-576-3p:mirSVR nonconserved lowEffect-0.1-0.5	MicroRNA.org	9.769e-47	6.61e-44	139	1979
CDK20	1.4048e-12	-1.99611	down			FZD5	down			9	hsa-miR-874:mirSVR lowEffct	hsa-miR-874:mirSVR conserved lowEffect-0.1-0.5	MicroRNA.org	3.298e-46	1.983e-43	120	1493
ABCC8	2.82288e-08	-1.99551	down			SIAE	down			10	hsa-miR-3125:mirSVR highEffct	hsa-miR-3125:mirSVR nonconserved highEffect-0.5	MicroRNA.org	1.38e-44	7.472e-42	127	1734
CAMK2N1	8.65348e-13	-1.99395	down			GUCY2C	down			11	hsa-miR-3184:mirSVR lowEffct	hsa-miR-3184:mirSVR nonconserved lowEffect-0.1-0.5	MicroRNA.org	4.503e-44	2.216e-41	132	1891
ANKDD1B	7.71178e-09	-1.99259	down			CCNJL	down			12	hsa-miR-1226*:mirSVR lowEffct	hsa-miR-1226*:mirSVR nonconserved lowEffect-0.1-0.5	MicroRNA.org	9.908e-44	4.469e-41	134	1961
RIMKLA	8.2945e-08	-1.9922	down			TCEA3	down			13	hsa-let-7i:mirSVR lowEffct	hsa-let-7i:mirSVR conserved lowEffect-0.1-0.5	MicroRNA.org	2.186e-43	9.104e-41	133	1947
PLXNA2	9.495e-14	-1.99183	down			CNNM4	down			14	hsa-let-7e:mirSVR lowEffct	hsa-let-7e:mirSVR conserved lowEffect-0.1-0.5	MicroRNA.org	3.732e-43	1.409e-40	134	1985
PPP1R1B	2.15228e-13	-1.99175	down			SLC46A1	down			15	hsa-let-7f:mirSVR lowEffct	hsa-let-7f:mirSVR conserved lowEffect-0.1-0.5	MicroRNA.org	3.905e-43	1.409e-40	127	1790
RASSF10	0.000560477	-1.99096	down			WFDC2	down			16	hsa-miR-708:mirSVR lowEffct	hsa-miR-708:mirSVR conserved lowEffect-0.1-0.5	MicroRNA.org	4.955e-43	1.676e-40	123	1685
METTL7B	9.31091e-13	-1.98898	down			SMPDL3B	down			17	hsa-let-7g:mirSVR lowEffct	hsa-let-7g:mirSVR conserved lowEffect-0.1-0.5	MicroRNA.org	1.499e-42	4.767e-40	130	1897
AQP11	7.08476e-13	-1.98857	down			NAGS	down			18	hsa-miR-3138:mirSVR lowEffct	hsa-miR-3138:mirSVR nonconserved lowEffect-0.1-0.5	MicroRNA.org	1.585e-42	4.767e-40	130	1898
CRIP1	6.05148e-07	-1.98499	down			LRRC75A	down			19	hsa-miR-33b:mirSVR lowEffct	hsa-miR-33b:mirSVR conserved lowEffect-0.1-0.5	MicroRNA.org	2.193e-42	6.247e-40	133	1989
RP11-77K12.7	7.99546e-10	-1.98178	down			PLCD1	down			20	hsa-miR-532-3p:mirSVR lowEffct	hsa-miR-532-3p:mirSVR nonconserved lowEffect-0.1-0.5	MicroRNA.org	3.648e-42	9.872e-40	130	1913
VSIG10	2.24015e-12	-1.97961	down			SUCLG2	down			21	hsa-let-7b:mirSVR lowEffct	hsa-let-7b:mirSVR conserved lowEffect-0.1-0.5	MicroRNA.org	4.217e-42	1.087e-39	131	1944
PLCE1	1.03229e-09	-1.97762	down			NUPR1L	down			22	hsa-miR-541:mirSVR lowEffct	hsa-miR-541:mirSVR nonconserved lowEffect-0.1-0.5	MicroRNA.org	1.334e-41	3.283e-39	122	1713
CNNM2	7.29256e-11	-1.97539	down			GAL3ST4	down			23	hsa-miR-432*:mirSVR lowEffct	hsa-miR-432*:mirSVR nonconserved lowEffect-0.1-0.5	MicroRNA.org	2.062e-41	4.853e-39	113	1479
GALNT12	3.95943e-10	-1.97267	down			ADGRA3	down			24	hsa-miR-4314:mirSVR lowEffct	hsa-miR-4314:mirSVR nonconserved lowEffect-0.1-0.5	MicroRNA.org	3.477e-41	7.841e-39	127	1869
TMEM82	2.44215e-05	-1.97175	down			SETD9	down			25	hsa-miR-484:mirSVR lowEffct	hsa-miR-484:mirSVR nonconserved lowEffect-0.1-0.5	MicroRNA.org	4.641e-41	1.005e-38	126	1846
HOXA3	1.81874e-09	-1.96733	down			WDR78	down			Drug
AKR1B10	3.73484e-07	-1.96559	down			APBA1	down				ID	Name	Source	pValue	FDR B&H	Genes from Input	Genes in Annotation
SYT13	1.17873e-10	-1.96527	down			MS4A8	down			1	ctd:C088658	zoledronic acid	CTD	1.656e-68	6.664e-64	253	1472
ANGPTL1	0.000482987	-1.96337	down			SYT17	down			2	ctd:D014302	Trinitrobenzenesulfonic Acid	CTD	2.125e-62	4.275e-58	125	405
HSD11B2	9.46766e-09	-1.9624	down			TST	down			3	ctd:D017632	Asbestos, Serpentine	CTD	4.185e-56	5.613e-52	125	454
SLC23A3	4.79278e-08	-1.95988	down			SPON1	down			4	ctd:C029938	nickel sulfate	CTD	4.844e-51	4.872e-47	237	1610
ETHE1	7.44597e-12	-1.9568	down			CBLN2	down			5	ctd:D004128	Dimethylnitrosamine	CTD	2.158e-49	1.736e-45	165	873
CAPN9	6.84633e-07	-1.95648	down			CIPC	down			6	ctd:D002737	Chloroprene	CTD	4.204e-49	2.819e-45	211	1355
SEMA3D	6.41483e-05	-1.95584	down			GPA33	down			7	CID000004792	phorbol acetate myristate	Stitch	1.739e-48	9.994e-45	214	1400
SATB2	2.37828e-07	-1.95201	down			ABAT	down			8	ctd:D015058	1-Naphthylisothiocyanate	CTD	9.143e-48	4.598e-44	163	877
AATK	1.1668e-05	-1.94992	down			CLDN23	down			9	ctd:D004137	Dinitrochlorobenzene	CTD	6.224e-47	2.782e-43	105	383
FCGRT	5.54692e-12	-1.94634	down			RAVER2	down			10	ctd:D010126	Ozone	CTD	4.616e-46	1.857e-42	201	1302
C2orf88	4.99698e-06	-1.94534	down			FGFR3	down			11	ctd:C041786	palm oil	CTD	5.63e-46	2.059e-42	239	1742
FRZB	3.28342e-12	-1.94475	down			COBL	down			12	ctd:D017638	Asbestos, Crocidolite	CTD	9.563e-46	3.207e-42	195	1242
ADPRHL1	8.15575e-10	-1.94354	down			MCOLN2	down			13	ctd:D058185	Magnetite Nanoparticles	CTD	2.998e-44	9.277e-41	200	1326
PDK2	3.704e-10	-1.94048	down			HPDL	down			14	ctd:D019821	Simvastatin	CTD	1.937e-43	5.566e-40	125	581
TEN1-CDK3	0.000106196	-1.93723	down			ZNF575	down			15	ctd:D014118	Toxins, Biological	CTD	1.877e-42	5.036e-39	130	638
TEF	9.55202e-09	-1.93688	down			MARVELD3	down			16	ctd:C057693	troglitazone	CTD	4.148e-41	1.043e-37	195	1333
CYP2B6	0.000146087	-1.93657	down			C19orf33	down			17	ctd:D003520	Cyclophosphamide	CTD	1.531e-40	3.624e-37	125	617
TBX10	0.000656447	-1.93431	down			STMND1	down			18	ctd:D052638	Particulate Matter	CTD	2.094e-40	4.681e-37	229	1752
ERN2	1.00991e-13	-1.9334	down			GATA6	down			19	ctd:C029297	vinylidene chloride	CTD	5.594e-40	1.185e-36	206	1485
WNK4	6.58991e-09	-1.92905	down			ZNF613	down			20	ctd:D003474	Curcumin	CTD	1.345e-39	2.623e-36	148	853
ANO5	3.72647e-06	-1.9289	down			C1orf226	down			21	CID000003003	Betamethasone-d5	Stitch	1.369e-39	2.623e-36	193	1342
TREH	5.78447e-07	-1.92755	down			STAP2	down			22	ctd:D004113	Succimer	CTD	8.014e-39	1.466e-35	186	1278
SLC51A	1.60735e-05	-1.9252	down			ABLIM2	down			23	ctd:D015054	Zymosan	CTD	8.43e-38	1.475e-34	64	172
BCAT2	8.04796e-16	-1.92515	down			ASB13	down			24	CID000019920	LS109	Stitch	1.176e-36	1.972e-33	87	338
CLDN23	6.79046e-07	-1.92498	down			TMED6	down			25	ctd:D000395	Air Pollutants, Occupational	CTD	2.782e-36	4.477e-33	130	725
PGAP3	4.44141e-16	-1.92282	down			HOXA13	down			Disease
ZDHHC11	0.000547064	-1.92269	down			CD9	down				ID	Name	Source	pValue	FDR B&H	Genes from Input	Genes in Annotation
P2RY1	6.00756e-06	-1.92236	down			GPD1L	down			1	C0003873	Rheumatoid Arthritis	DisGeNET Curated	1.574e-58	1.343e-54	285	1640
NHSL1	1.15861e-09	-1.91741	down			KLHL13	down			2	C0003864	Arthritis	DisGeNET Curated	4.985e-50	2.126e-46	152	606
ILDR1	2.63271e-09	-1.91441	down			PHYH	down			3	C0004364	Autoimmune Diseases	DisGeNET Curated	1.433e-48	4.073e-45	203	1038
MTMR11	3.97311e-08	-1.91367	down			UGDH	down			4	C0013595	Eczema	DisGeNET Curated	3.565e-45	7.601e-42	122	438
C11orf52	7.71178e-09	-1.91348	down			HIGD1A	down			5	C0004096	Asthma	DisGeNET Curated	1.843e-44	3.143e-41	209	1155
ACKR2	2.29548e-05	-1.91205	down			BCAT2	down			6	C0032285	Pneumonia	DisGeNET Curated	4.817e-44	6.846e-41	126	476
TMEM220	2.19988e-07	-1.91051	down			IMPA2	down			7	C0009324	Ulcerative Colitis	DisGeNET Curated	3.389e-43	4.128e-40	162	762
EFCAB5	0.000113508	-1.90898	down			CNKSR3	down			8	C0011615	Dermatitis, Atopic	DisGeNET Curated	8.721e-43	9.297e-40	115	411
C11orf86	5.40469e-07	-1.90801	down			FCGRT	down			9	C0021390	Inflammatory Bowel Diseases	DisGeNET Curated	8.415e-42	7.974e-39	158	747
SH2D7	0.000907038	-1.90713	down			MT-ND3	down			10	C0011854	Diabetes Mellitus, Insulin-Dependent	DisGeNET Curated	2.109e-41	1.799e-38	169	845
CHRNA7	0.000222081	-1.90613	down			NMNAT3	down			11	C0003850	Arteriosclerosis	DisGeNET Curated	7.903e-41	6.127e-38	193	1067
RAB3B	1.1888e-07	-1.90552	down			CHPT1	down			12	C0024141	Lupus Erythematosus, Systemic	DisGeNET Curated	3.769e-40	2.678e-37	179	951
ADGRA3	5.12195e-09	-1.90285	down			TMEM212	down			13	C0004153	Atherosclerosis	DisGeNET Curated	5.299e-40	3.476e-37	190	1053
RAB17	1.19244e-07	-1.90189	down			CDK20	down			14	C0023893	Liver Cirrhosis, Experimental	DisGeNET Curated	1.143e-39	6.966e-37	157	767
TMEM171	2.11412e-09	-1.90083	down			REP15	down			15	C0029408	Degenerative polyarthritis	DisGeNET Curated	3.718e-39	2.114e-36	172	904
TRPM4	4.80854e-12	-1.89883	down			SYBU	down			16	C0026769	Multiple Sclerosis	DisGeNET Curated	1.082e-38	5.769e-36	173	920
FAM195A	1.20094e-08	-1.89855	down			CAMK1D	down			17	C0033860	Psoriasis	DisGeNET Curated	3.726e-36	1.869e-33	134	623
GPRIN2	5.52351e-08	-1.89822	down			PGAP3	down			18	C0010346	Crohn Disease	DisGeNET Curated	2.179e-34	1.032e-31	143	722
CACNA1A	4.45889e-06	-1.89753	down			BDH1	down			19	C0243026	Sepsis	DisGeNET Curated	4.764e-34	2.138e-31	115	498
WNK2	7.19888e-12	-1.89706	down			SNX30	down			20	C0009319	Colitis	DisGeNET Curated	9.243e-33	3.941e-30	122	569
LGALS2	1.57637e-05	-1.89666	down			CTH	down			21	C0036690	Septicemia	DisGeNET Curated	3.364e-32	1.366e-29	106	450
C6orf136	7.099e-13	-1.89377	down			VANGL2	down			22	C0034069	Pulmonary Fibrosis	DisGeNET Curated	3.748e-30	1.416e-27	93	375
CTSV	3.99031e-09	-1.89333	down			CPT1A	down			23	C0042769	Virus Diseases	DisGeNET Curated	3.82e-30	1.416e-27	153	879
AVPI1	3.5139e-10	-1.89205	down			C2orf72	down			24	C0948089	Acute Coronary Syndrome	DisGeNET Curated	1.674e-28	5.947e-26	67	213
CACNA2D2	1.03993e-07	-1.89101	down			HNF4A	down			25	C0014070	Encephalomyelitis	DisGeNET BeFree	6.503e-28	2.218e-25	86	347
WFDC2	0.000223285	-1.89031	down			PLCE1	down
ACAT1	2.39788e-11	-1.88492	down			XRCC6BP1	down
ACOT11	1.33585e-14	-1.88468	down			CTDSPL	down
SLC22A4	5.1937e-05	-1.88231	down			HNF1B	down
TFCP2L1	2.97897e-08	-1.88075	down			SCG5	down
OVOL2	1.22493e-12	-1.87876	down			GFRA3	down
GLDN	0.00091607	-1.87746	down			EPN3	down
GPC2	7.99417e-07	-1.87537	down			CHDH	down
FOXD2	2.11182e-13	-1.87323	down			HIST1H3H	down
SPACA4	0.00051303	-1.87061	down			ZSWIM5	down
GDF15	2.09535e-05	-1.87041	down			ERBB2	down
SYTL2	1.82747e-06	-1.86944	down			MIER3	down
AK5	4.5351e-05	-1.86933	down			FCER1A	down
IMPA2	2.94711e-16	-1.86854	down			CYP27A1	down
ANK3	0.00026769	-1.86747	down			TMEM38A	down
C9orf172	1.45392e-10	-1.86424	down			RAB3B	down
LRRC31	0.000157732	-1.86378	down			CYP2B6	down
ACSM2A	0.000414565	-1.86231	down			RAPGEFL1	down
SOWAHA	3.95427e-07	-1.86129	down			AKR1B10	down
RETSAT	4.15514e-09	-1.85998	down			CDX1	down
MOGAT2	7.08247e-08	-1.85968	down			PTPRN	down
CHCHD10	1.71418e-08	-1.85736	down			GOLT1A	down
NUPR1L	2.52243e-05	-1.85621	down			ZNRF3	down
CCNJL	7.80031e-11	-1.85573	down			KBTBD11	down
ADAMTSL1	1.23233e-06	-1.85546	down			AVPI1	down
BTNL3	0.000148128	-1.85545	down			EIF4EBP3	down
EVPL	2.89054e-11	-1.85538	down			NRG4	down
EIF4EBP3	1.28767e-06	-1.85304	down			HSD11B2	down
LRRC75A	4.20041e-14	-1.85283	down			TREH	down
GPR39	3.07243e-15	-1.85211	down			GNG4	down
HOXA13	0.000191551	-1.84869	down			GP2	down
PDCD4	4.81773e-08	-1.84652	down			NRARP	down
ASB13	1.22715e-10	-1.84623	down			TINAG	down
RAVER2	9.23068e-09	-1.8455	down			DEGS2	down
PRAC1	3.34189e-05	-1.84481	down			NOV	down
TLDC2	2.41993e-19	-1.84387	down			C7orf31	down
ARHGAP8	7.37241e-11	-1.84348	down			TMEM220	down
RPS6KA6	2.89303e-06	-1.84342	down			MYO1A	down
TST	3.26885e-09	-1.84317	down			SERINC2	down
CMBL	1.53153e-07	-1.83995	down			MNX1	down
COL4A6	3.37801e-05	-1.83564	down			ZNF57	down
CDX2	3.78989e-08	-1.8341	down			SEMA4G	down
RNF128	8.12115e-11	-1.83407	down			KLF5	down
HSBP1L1	5.29744e-13	-1.83364	down			CTSV	down
GJB1	1.04404e-12	-1.83336	down			SHROOM2	down
ARHGAP44	3.2914e-07	-1.83199	down			TESK2	down
STMND1	4.09312e-07	-1.83114	down			MT-CO3	down
SRI	4.55383e-10	-1.82546	down			TRIM36	down
CHST6	2.04325e-05	-1.82499	down			SMIM6	down
ZNF334	1.64295e-05	-1.82369	down			CPT2	down
MCOLN2	2.40727e-05	-1.82362	down			RIPK4	down
LCN12	1.05605e-08	-1.82201	down			GLP2R	down
MACROD1	9.8294e-08	-1.822	down			NDRG2	down
RIMBP2	4.57635e-05	-1.82112	down			TPSG1	down
CFTR	6.09617e-07	-1.82099	down			MPST	down
RCN3	2.48817e-08	-1.82022	down			MT-CO1	down
ALDH3A1	3.15536e-08	-1.8187	down			SCTR	down
PLA2R1	6.22335e-08	-1.81789	down			ACSM3	down
ABCA2	4.74971e-11	-1.81768	down			ALDH1A1	down
MIER3	8.40525e-05	-1.81383	down			SYT7	down
ADORA3	1.24941e-05	-1.8128	down			CNFN	down
DDAH2	5.52989e-11	-1.81251	down			OVOL1	down
CDHR3	9.37616e-10	-1.81231	down			ALDH3A1	down
APBA1	6.96587e-06	-1.81166	down			OVOL2	down
HIST1H2BG	5.20919e-07	-1.81135	down			MGAT4B	down
SLC29A4	8.82019e-09	-1.81048	down			ANXA13	down
RMDN2	1.18949e-07	-1.80974	down			FAM47E	down
NAGS	8.62779e-06	-1.80884	down			GLTP	down
ZNF711	6.21579e-11	-1.80592	down			TPRG1L	down
PRSS36	8.04767e-07	-1.80512	down			FTH1	down
DQX1	4.76262e-09	-1.80485	down			KLK3	down
ZNF577	6.12207e-09	-1.80417	down			TLE2	down
ANXA13	2.65877e-07	-1.80327	down			AOC1	down
PNPLA7	7.39294e-07	-1.80066	down			RBBP8NL	down
C1orf226	3.90806e-07	-1.80044	down			SEMA6A	down
GNRH1	4.36398e-06	-1.8001	down			RAP1GAP	down
TSEN2	7.79014e-16	-1.7993	down			PTGDR	down
CYP2D6	1.76966e-05	-1.7991	down			AKR1C2	down
HIST1H2BH	2.69645e-08	-1.79899	down			AMN	down
KCNK5	2.10735e-10	-1.7989	down			FGFR2	down
ZNF57	2.26406e-12	-1.79799	down			COX5B	down
AHCYL2	0.000504427	-1.7972	down			DDAH2	down
SCUBE2	1.73157e-05	-1.79659	down			SLC44A3	down
C8orf33	2.0008e-11	-1.7965	down			SLC20A2	down
PHLDB1	5.05426e-15	-1.79595	down			SUCLG1	down
SEMA5A	2.59851e-05	-1.79538	down			COX4I1	down
MAMDC4	1.29179e-07	-1.79278	down			AAMDC	down
NEURL1B	2.55272e-06	-1.79084	down			TMPRSS4	down
CNTNAP2	2.22832e-06	-1.79047	down			ECH1	down
TMC4	3.82199e-08	-1.78952	down			TNFAIP8L3	down
NMNAT3	3.89012e-13	-1.78801	down			MOCS1	down
ZNF219	8.73136e-15	-1.78801	down			CDHR5	down
B3GALT1	7.08543e-07	-1.78794	down			APPL2	down
AMY2B	1.48665e-09	-1.78708	down			ST6GALNAC6	down
TMEM141	3.01485e-10	-1.78635	down			SLC29A4	down
LAMTOR4	1.49974e-09	-1.78592	down			ACOT11	down
ESPN	5.8954e-05	-1.78582	down			PDXP	down
EDIL3	9.8836e-07	-1.78526	down			USP30	down
C19orf33	7.03897e-07	-1.78466	down			SPINT1	down
ARL14	5.16391e-06	-1.78448	down			CELF3	down
LTBP4	2.69083e-15	-1.7844	down			RAB17	down
LRRC19	8.71588e-05	-1.7831	down			NEDD4L	down
SLC22A23	3.25474e-07	-1.78289	down			CHN2	down
PBLD	0.000162001	-1.7807	down			FRZB	down
TINAG	9.35142e-09	-1.78069	down			KIF26A	down
PEX11A	2.31939e-10	-1.78013	down			PCK2	down
NOVA1	4.16406e-09	-1.77764	down			CYP4F12	down
YBX2	1.02785e-05	-1.77638	down			ZNF844	down
SCG2	1.69044e-05	-1.77579	down			ETFDH	down
QTRT1	1.56434e-08	-1.7755	down			AGXT	down
ATP6V1C2	1.43141e-10	-1.77476	down			ZDHHC23	down
NDRG2	1.57335e-11	-1.77365	down			PRSS36	down
CBLC	3.45301e-13	-1.77354	down			RGMB	down
SLC16A5	3.52422e-10	-1.77325	down			MPND	down
PEG10	2.52183e-05	-1.77157	down			ENTPD2	down
C9orf152	3.61671e-10	-1.77135	down			RBP4	down
SPIRE2	1.11862e-10	-1.77091	down			PMM1	down
SRCIN1	3.03417e-06	-1.76846	down			TLDC2	down
PMM1	4.10812e-10	-1.76244	down			ALKBH7	down
NR1I2	9.09432e-06	-1.76172	down			HES2	down
OPLAH	1.21615e-11	-1.76053	down			C11orf86	down
SI	0.000702843	-1.75924	down			TLN2	down
SETD9	4.87424e-06	-1.75727	down			THSD4	down
FABP5	1.89869e-08	-1.75713	down			CRIP1	down
ECHDC2	7.55824e-13	-1.75493	down			SMIM22	down
HNF1B	1.13112e-10	-1.75386	down			SLC7A4	down
GRB7	6.46329e-10	-1.75337	down			TXNIP	down
KLHL13	2.73406e-05	-1.75117	down			AKAP1	down
ARL4D	8.53596e-09	-1.75008	down			ACVR2A	down
RAP1GAP	2.26124e-08	-1.74963	down			COX6C	down
PHYH	1.33464e-11	-1.74743	down			LAMTOR4	down
HES1	4.38812e-12	-1.74728	down			RDH5	down
ZNF91	4.93585e-09	-1.7461	down			SUGCT	down
HOXB5	9.88845e-09	-1.7455	down			AP3S2	down
EPN3	1.72403e-09	-1.74528	down			PLA2G10	down
SOSTDC1	0.000154958	-1.74517	down			NDUFB9	down
MYL5	3.45022e-09	-1.74502	down			CHODL	down
PON3	1.24284e-09	-1.74501	down			NR1I2	down
CNFN	8.73526e-05	-1.74408	down			CLDN3	down
TMEM100	0.000778102	-1.74269	down			CACNA2D2	down
SULT1A3	0.000152094	-1.74205	down			CFDP1	down
RBBP8NL	6.35262e-05	-1.73947	down			PRSS3	down
IGFBP3	5.9358e-09	-1.73871	down			GIPC1	down
KIF26A	1.54486e-06	-1.73514	down			CAPN9	down
PLEKHH1	3.20735e-07	-1.73511	down			TSTD1	down
NHEJ1	2.78094e-08	-1.73473	down			SERF1B	down
GLOD5	3.57993e-06	-1.73322	down			TTLL6	down
NOXA1	1.54114e-10	-1.73283	down			MLF1	down
IL11RA	2.1171e-08	-1.73173	down			C6orf222	down
THSD4	7.2719e-09	-1.73051	down			LFNG	down
MYO1D	3.13207e-07	-1.7304	down			WNK4	down
ELMO3	1.53371e-11	-1.73026	down			ZNF703	down
SMIM6	1.09887e-06	-1.72748	down			AIFM3	down
MT-CO3	9.02238e-11	-1.72639	down			CHCHD10	down
MT-ND3	2.69697e-10	-1.72606	down			MACROD1	down
CDX1	6.54492e-12	-1.72439	down			CISD3	down
CHPT1	6.39653e-12	-1.72428	down			CST3	down
MAPRE3	2.98091e-09	-1.72273	down			ADAMTSL1	down
IP6K2	9.02279e-14	-1.72148	down			PPARGC1B	down
BDH1	2.15188e-10	-1.72131	down			GRTP1	down
CDC14A	0.000487738	-1.72124	down			RORC	down
SEMA3B	1.66009e-12	-1.72105	down			SLC30A4	down
C2orf72	6.34061e-08	-1.72099	down			GCNT2	down
TLN2	8.7428e-07	-1.71951	down			STRADB	down
CD163L1	5.1383e-07	-1.71817	down			GAREML	down
SCIN	0.000207793	-1.71807	down			HOXD1	down
CMTM4	5.19879e-09	-1.71644	down			ACOT8	down
GLB1L2	1.95635e-11	-1.71611	down			HIST1H2AE	down
NEK3	1.13098e-10	-1.71024	down			TMC4	down
CYP27A1	9.16435e-09	-1.70959	down			SLC2A10	down
C1orf210	1.13384e-09	-1.70773	down			HPCA	down
SFRP1	0.000978542	-1.70773	down			ANKRD9	down
GNG4	2.26976e-07	-1.70742	down			MESP1	down
ZNF793	8.75216e-06	-1.70673	down			NGEF	down
CCDC17	9.13441e-05	-1.70503	down			MATN2	down
CDK18	1.35242e-09	-1.70466	down			DTX4	down
ZNF704	5.8286e-05	-1.70466	down			ZNF350	down
PLAC9	3.2322e-06	-1.70391	down			ESRP1	down
SLC46A1	3.34501e-08	-1.70284	down			ACY1	down
ENPP6	2.83031e-06	-1.7022	down			ZNF219	down
SYT7	3.92785e-06	-1.70215	down			HNF1A	down
RHBDL1	3.23876e-07	-1.70119	down			FAM161B	down
PRPH	0.000290789	-1.70114	down			BLCAP	down
MAATS1	0.000793864	-1.70101	down			TRAPPC6A	down
MAST2	2.64483e-08	-1.6996	down			PNKD	down
CHKA	1.01416e-09	-1.69819	down			ECI1	down
CCDC64B	2.44397e-09	-1.69661	down			CBLC	down
GP2	0.000651948	-1.69505	down			PON3	down
SMPDL3B	7.56666e-15	-1.69427	down			GLB1L2	down
OPHN1	1.09778e-08	-1.69412	down			NCBP2-AS2	down
SORBS3	2.20366e-12	-1.69298	down			C1orf53	down
SLC44A3	2.23903e-11	-1.69269	down			ANGPTL1	down
TESK2	6.77267e-07	-1.69224	down			MAGIX	down
MGAT4B	8.23776e-13	-1.69206	down			CCL15	down
RP11-793H13.10	1.00562e-07	-1.69148	down			AUTS2	down
USH1C	2.93263e-12	-1.6907	down			EFCAB5	down
OVOL1	4.49264e-08	-1.68853	down			PWWP2B	down
NGEF	6.1048e-07	-1.6869	down			NEURL1	down
ANKRD9	2.36751e-09	-1.68602	down			ERBB3	down
COBL	9.06239e-07	-1.68586	down			IL17D	down
CRACR2B	2.35598e-09	-1.68573	down			ZNF69	down
MLF1	1.66667e-06	-1.68338	down			PRR26	down
ABCC3	3.21508e-08	-1.68282	down			ACAA1	down
C1orf53	5.70526e-07	-1.68233	down			SORBS3	down
ZNF703	3.81807e-11	-1.68181	down			AIM1L	down
TRIM3	3.49367e-08	-1.68086	down			RP5-862P8.2	down
KLF5	1.89133e-07	-1.6799	down			PLEKHG3	down
PLA2G10	4.83116e-06	-1.67904	down			IGF2BP2	down
ZNF608	1.38041e-08	-1.6788	down			PLXNA2	down
AK1	9.36431e-07	-1.67784	down			PLEKHJ1	down
IL17RE	7.95574e-11	-1.67708	down			EDIL3	down
GCNT2	2.24741e-06	-1.67458	down			NR6A1	down
CACNB3	9.7796e-13	-1.67367	down			KLF4	down
RNF112	1.27244e-05	-1.67338	down			KRTCAP3	down
CNNM4	3.41006e-05	-1.67219	down			C1orf106	down
TMEM56	0.000286925	-1.67174	down			ELL3	down
FAM189A2	2.82801e-07	-1.67162	down			EPHX1	down
CHGB	1.68012e-05	-1.67155	down			BAD	down
RNF223	0.000166543	-1.67101	down			ATP2C2	down
NAAA	3.7102e-06	-1.67094	down			NMT2	down
HPCA	7.15086e-05	-1.67048	down			ACSS2	down
MPST	3.24012e-08	-1.67034	down			GRM8	down
ZNF662	1.80666e-06	-1.67009	down			FAM195A	down
WDR78	0.000211131	-1.66697	down			AP1M2	down
NEURL1	1.58275e-07	-1.66558	down			FXYD1	down
APPL2	0.00022105	-1.66393	down			GDF15	down
DDX26B	3.02769e-07	-1.66369	down			C2orf82	down
ACOT8	3.85774e-11	-1.66366	down			VILL	down
TPSG1	3.96053e-05	-1.66319	down			SYP	down
GRTP1	2.46214e-11	-1.6623	down			ZNF91	down
MB	0.000188102	-1.66099	down			MAST2	down
PLEKHG3	4.65985e-15	-1.66055	down			QTRT1	down
MPZ	2.65961e-07	-1.66026	down			SYTL2	down
SEMA6A	0.000177872	-1.65979	down			HES1	down
TRIL	0.000241501	-1.65885	down			C6orf136	down
RGMB	3.40666e-06	-1.65744	down			OPHN1	down
PWWP2B	5.00014e-13	-1.65602	down			AGPAT2	down
TRIM36	0.000171963	-1.6554	down			GSTO2	down
KRTCAP3	1.94702e-09	-1.65465	down			NUDT6	down
CATSPERG	1.12407e-05	-1.65392	down			SEMA3D	down
ACOX1	1.86429e-07	-1.65367	down			ASPA	down
DDTL	9.70267e-09	-1.65342	down			ADAP1	down
ARHGEF26	2.16252e-07	-1.65123	down			OPLAH	down
SPR	5.52383e-11	-1.65011	down			MMEL1	down
AAMDC	5.29954e-07	-1.64866	down			PLA2R1	down
NT5DC3	1.3991e-05	-1.64786	down			SLC27A4	down
PCSK4	8.14699e-06	-1.6475	down			PCCA	down
CIPC	1.72098e-06	-1.64747	down			HIST1H2BG	down
AMT	9.7931e-11	-1.64729	down			SPDEF	down
CENPV	2.28728e-12	-1.64715	down			LEAP2	down
HR	3.14372e-07	-1.64659	down			USH1C	down
ST6GALNAC2	2.41711e-06	-1.64639	down			ANKDD1B	down
SERF1B	1.26296e-08	-1.64444	down			ADORA3	down
CAPS	3.8581e-08	-1.64384	down			SEPW1	down
SUCLG1	1.15658e-13	-1.64285	down			CACNA1A	down
MPND	1.00203e-06	-1.64157	down			PPFIA3	down
FAM229A	2.09426e-05	-1.64155	down			SCUBE2	down
SERINC2	1.13331e-09	-1.64078	down			ATP5D	down
PPFIA3	1.48696e-07	-1.64078	down			ACOX2	down
CHDH	8.57882e-08	-1.64077	down			BAIAP2L2	down
NAT2	7.85138e-07	-1.64038	down			IGSF8	down
GIPC2	1.11022e-08	-1.63982	down			ELMO3	down
LPIN3	1.1481e-06	-1.63946	down			HSBP1L1	down
TDP2	7.87762e-08	-1.63895	down			CDHR3	down
CTDSPL	4.20143e-14	-1.6388	down			DHRS4L2	down
HNF1A	5.46644e-08	-1.6375	down			RNF223	down
SHROOM1	1.28228e-07	-1.63673	down			SYNE2	down
ABLIM2	1.32693e-06	-1.63631	down			CATSPERG	down
ZNF90	0.00039482	-1.63623	down			SCAP	down
BEND5	0.00016701	-1.63605	down			ATG4D	down
C15orf52	0.000256631	-1.63604	down			PROS1	down
GFRA2	1.83482e-06	-1.63507	down			RIMS3	up
NVL	2.03388e-10	-1.63447	down			CARHSP1	up
SUCLG2	1.12198e-08	-1.63434	down			SORD	up
MSH5-SAPCD1	9.02088e-06	-1.63316	down			CDC6	up
EPS8L2	8.16088e-11	-1.63299	down			GALNT2	up
GUCY2C	1.01315e-05	-1.6322	down			SGMS1	up
GGT7	2.56617e-11	-1.6311	down			ADAM9	up
ROGDI	1.87828e-13	-1.63097	down			DLL4	up
AUTS2	0.000209372	-1.63079	down			AGO2	up
ETFDH	1.02033e-08	-1.63072	down			ECT2	up
NUDT6	7.16581e-10	-1.63028	down			AUNIP	up
VDR	9.70147e-08	-1.63007	down			GK	up
TMCC3	0.00015324	-1.62956	down			PYCR1	up
ZDHHC23	0.000108626	-1.62827	down			ZG16B	up
FASTKD1	2.20835e-11	-1.6277	down			PRDX4	up
TMPRSS4	2.78381e-09	-1.6267	down			TMEM110	up
SLC22A18	2.61044e-08	-1.62667	down			RNF145	up
ME3	9.11485e-10	-1.62664	down			SLC7A1	up
MOGAT3	1.30403e-07	-1.62642	down			SPCS3	up
TMEM133	2.68321e-05	-1.62581	down			DIAPH3	up
PRR26	4.41327e-07	-1.62577	down			SEC24A	up
TRPV1	1.55405e-06	-1.62462	down			PANX1	up
CATSPER2	3.82643e-05	-1.62447	down			FAM46C	up
HAAO	2.19909e-06	-1.62372	down			SERPINA1	up
SLC30A4	1.18433e-07	-1.62367	down			ALOX5AP	up
ATP6AP1L	0.000190748	-1.6235	down			HOPX	up
MT-CO1	1.41149e-06	-1.62311	down			PSTPIP2	up
CTTNBP2	0.000429631	-1.62182	down			SSR4	up
SNX30	7.83052e-05	-1.62179	down			DLGAP5	up
GPA33	3.05901e-06	-1.62129	down			HSPA5	up
STRADB	1.41204e-06	-1.62014	down			CD82	up
ACSM3	1.87148e-06	-1.61923	down			AC013461.1	up
PCK2	2.76396e-11	-1.618	down			STAT3	up
ADCY6	0.000329981	-1.61707	down			CDYL2	up
SLC2A10	1.53347e-09	-1.61707	down			TMC5	up
CH507-9B2.9	4.08792e-10	-1.61705	down			AKIRIN2	up
SYP	3.94409e-07	-1.61695	down			MRAP2	up
MLXIPL	8.32296e-07	-1.61668	down			USP18	up
CNIH2	4.20142e-05	-1.61639	down			CKLF	up
ZNF613	1.6595e-07	-1.61552	down			MTHFD2	up
VIL1	0.000201807	-1.61503	down			RAB8B	up
CFDP1	8.40993e-11	-1.61433	down			SEC24D	up
HES2	1.31462e-06	-1.6142	down			SLC5A1	up
CCDC24	2.21125e-09	-1.61348	down			CDCA2	up
DHRS4L2	7.00859e-10	-1.61253	down			TRAFD1	up
CYP2R1	1.24382e-12	-1.60967	down			TNFRSF1B	up
NIPAL1	0.000982324	-1.60954	down			FAXDC2	up
GSTM5	0.000102532	-1.60875	down			LAP3	up
C6orf222	0.000371873	-1.60862	down			AMOTL2	up
ADHFE1	0.00010876	-1.60812	down			MYO1B	up
ZNF404	0.000126155	-1.60804	down			OTUB2	up
SCG5	1.34673e-06	-1.60795	down			PIK3AP1	up
ZNRF3	6.74075e-06	-1.60789	down			HSPA13	up
COX4I1	4.72754e-08	-1.60717	down			CHST12	up
CEP126	6.44134e-05	-1.60694	down			ASPHD2	up
NMT2	7.20744e-09	-1.60679	down			FAM83D	up
ARHGEF10L	1.15139e-11	-1.60673	down			NUCB2	up
TSTD1	2.11933e-09	-1.60639	down			RASGEF1B	up
PTPRF	3.51817e-06	-1.60514	down			CENPA	up
COX5B	1.36679e-08	-1.60307	down			PDIA4	up
SPIB	0.000664381	-1.60256	down			FNDC3B	up
GATA6	2.18229e-08	-1.60204	down			KDELR3	up
PHLDB3	1.69309e-09	-1.60196	down			ATP6V1E2	up
AP3S2	2.84011e-06	-1.60146	down			HYOU1	up
SHROOM2	2.04549e-07	-1.60099	down			TNFSF15	up
SUGCT	0.000518187	-1.59977	down			SQLE	up
NRARP	0.000491225	-1.5993	down			FAM129A	up
ACSS2	2.72678e-09	-1.59927	down			ASRGL1	up
NCBP2-AS2	9.16454e-11	-1.59785	down			IFFO2	up
SNX32	8.50143e-05	-1.59713	down			CTSL	up
CPT2	2.53689e-10	-1.59652	down			DPY19L1	up
POLE	5.96702e-09	-1.59641	down			CHRM3	up
ATG4D	1.59326e-10	-1.5961	down			KIF18A	up
NEDD4L	2.99633e-08	-1.59585	down			SKIL	up
ABAT	6.13808e-05	-1.59569	down			RAB29	up
XK	9.0612e-05	-1.59486	down			ANXA5	up
TRAPPC6A	2.21007e-06	-1.59275	down			KIAA1524	up
B4GALNT4	0.000342912	-1.59269	down			FCHSD2	up
AKR1C2	0.000246793	-1.59261	down			KIT	up
MIPOL1	8.14443e-05	-1.59245	down			TMEM173	up
ENTPD2	2.32274e-06	-1.59227	down			BUB1	up
GPR160	5.4581e-05	-1.59194	down			TPM4	up
NOV	6.29461e-05	-1.59183	down			FHL2	up
PPT2-EGFL8	0.000284825	-1.59153	down			CTSB	up
AP3B2	0.000441429	-1.59099	down			SLC2A5	up
HIF3A	0.000515118	-1.59062	down			LPGAT1	up
HIST1H2AE	0.000112891	-1.58913	down			MYBL2	up
ZC2HC1C	5.11865e-07	-1.58847	down			APH1B	up
AKAP1	7.45786e-07	-1.58779	down			MMP14	up
TACC2	4.35424e-11	-1.58776	down			JAK2	up
MUTYH	1.2365e-12	-1.58675	down			CEP55	up
ALDH1A1	2.55648e-07	-1.58622	down			AC234582.1	up
HIST1H3H	0.000199934	-1.58539	down			SEC11C	up
NPNT	3.33277e-09	-1.58431	down			PGM3	up
ACAA1	1.23282e-13	-1.58251	down			IFI6	up
SLC18A1	0.000229753	-1.58193	down			INSIG1	up
GRM8	7.9112e-05	-1.58121	down			ERP27	up
ABHD11	4.36359e-13	-1.58069	down			CREB3L2	up
D2HGDH	1.27247e-09	-1.58065	down			GIMAP6	up
SLC7A4	5.79506e-06	-1.58047	down			ERCC6L	up
TMEM38A	5.47308e-09	-1.58029	down			CTXN1	up
ISL1	0.000207703	-1.58018	down			OAS3	up
ZNF844	9.0371e-05	-1.57946	down			MMRN1	up
NR6A1	2.39506e-06	-1.57861	down			LIPM	up
ZACN	7.17937e-05	-1.57859	down			CNN2	up
SH3BGRL2	1.46379e-05	-1.57766	down			LINC00694	up
RP11-644F5.10	0.000428919	-1.57744	down			SCD	up
LLGL2	1.75669e-10	-1.57743	down			DHRS9	up
UGDH	0.000209452	-1.57669	down			EDEM1	up
ZGLP1	0.000413471	-1.57618	down			HM13	up
ELL3	6.63355e-05	-1.57607	down			FAM19A5	up
BLCAP	5.0288e-14	-1.57597	down			HPSE	up
ECH1	6.01918e-13	-1.57586	down			TXNDC15	up
HIGD1A	1.98577e-07	-1.57533	down			PCNX	up
MRM1	7.20163e-10	-1.57521	down			TMEM165	up
ESRP1	7.40457e-10	-1.57509	down			ANLN	up
MAGIX	1.30105e-05	-1.57482	down			KIAA0895	up
PTPN3	9.90115e-13	-1.57471	down			CALU	up
ZSWIM5	0.000499457	-1.57333	down			HK2	up
NECAB3	1.93445e-12	-1.57228	down			CRTAM	up
GAREML	0.000214404	-1.57213	down			LATS2	up
CAMK1D	2.31601e-05	-1.57179	down			AKAP2	up
SMIM22	0.0001455	-1.57149	down			ISG15	up
RP5-862P8.2	4.08241e-05	-1.56999	down			KIF20A	up
ZNF525	1.78882e-06	-1.56907	down			ARFGAP3	up
TMEM212	0.000119075	-1.56852	down			GPT2	up
ALKBH7	4.09927e-06	-1.56795	down			PHTF1	up
ST6GALNAC6	5.8249e-07	-1.56761	down			SIRPA	up
SLC25A23	1.39112e-06	-1.56706	down			SOD2	up
IGF2BP2	2.19263e-07	-1.56699	down			FAM72B	up
ECI1	1.2725e-08	-1.56639	down			PMAIP1	up
ADAM32	0.000807519	-1.56633	down			CD68	up
CST3	2.44895e-08	-1.56589	down			PMEPA1	up
RORC	5.12459e-08	-1.56581	down			TNFAIP8	up
GIPC1	1.96008e-09	-1.56428	down			HKDC1	up
TLE6	0.000386139	-1.56425	down			TMPRSS3	up
NDUFV1	2.75001e-08	-1.56392	down			FICD	up
CD9	5.06562e-07	-1.56374	down			UCP2	up
FAM161B	0.000326762	-1.56282	down			VWA1	up
ERBB2	2.00992e-07	-1.56246	down			GIMAP2	up
XRCC6BP1	1.75147e-06	-1.56198	down			VSNL1	up
RP11-231C14.4	2.67459e-06	-1.56157	down			TEAD4	up
FGFR2	0.000130007	-1.56127	down			AZGP1	up
TPRG1L	4.40374e-17	-1.56099	down			LHX6	up
AGPAT2	1.33851e-07	-1.56098	down			LMO2	up
DGKQ	1.15924e-07	-1.56086	down			SNX10	up
CPT1A	4.00316e-05	-1.56061	down			CHPF	up
ZNF415	7.06526e-05	-1.5596	down			SDF2L1	up
MARVELD3	7.50007e-06	-1.55953	down			ASPM	up
PLEKHJ1	1.39017e-08	-1.55937	down			GIMAP7	up
EPHX1	1.729e-13	-1.5587	down			SLC1A4	up
REP15	0.000127303	-1.55816	down			DNAJB9	up
KLC4	9.63278e-10	-1.55708	down			TRAM2	up
SYBU	8.37694e-06	-1.55708	down			LIMK1	up
STAB1	1.56422e-06	-1.55637	down			ADPRH	up
DEGS2	7.44496e-07	-1.55562	down			IRAK2	up
CISD3	1.57598e-07	-1.55556	down			HELZ2	up
KLF4	0.000209599	-1.55519	down			DDIAS	up
LFNG	2.37561e-10	-1.55483	down			CHSY1	up
PPP1R32	3.31927e-05	-1.55471	down			LRG1	up
RTKN	6.39653e-12	-1.55393	down			TSPAN18	up
FLNB	4.55661e-10	-1.55331	down			BATF2	up
ATP5D	0.000151448	-1.55308	down			TPST2	up
ADAP1	7.12183e-12	-1.55291	down			JCHAIN	up
CHRNA3	0.00099077	-1.55225	down			IL12RB2	up
CNKSR3	0.000200097	-1.55179	down			APIP	up
SEPW1	3.31076e-10	-1.55126	down			SLC9A7	up
PPARGC1B	0.000909126	-1.55112	down			B9D1	up
ZNF350	1.6013e-06	-1.54988	down			ROR2	up
SLC20A2	9.28903e-06	-1.54971	down			TAP1	up
TMEM38B	0.000228682	-1.54963	down			PEA15	up
TNFAIP8L3	8.16753e-05	-1.54948	down			TRIB3	up
SLC26A6	3.23118e-09	-1.54946	down			PIK3R3	up
ZNF69	1.31217e-06	-1.5492	down			KIF14	up
PEX26	0.000186661	-1.54865	down			PLA2G2A	up
PCCA	6.62138e-09	-1.54861	down			TMEM206	up
SLC25A27	0.00028824	-1.54832	down			CEACAM6	up
RP11-192H23.4	1.63152e-05	-1.54706	down			GNGT2	up
ASAP3	1.38995e-09	-1.54702	down			ADRBK2	up
KIF22	2.2296e-09	-1.54605	down			CARD16	up
ERBB3	1.94421e-06	-1.54598	down			CCDC71L	up
TMEM238	0.000148349	-1.54563	down			RIPK2	up
FAM47E-STBD1	1.0457e-05	-1.54455	down			CASP10	up
NR5A2	5.24658e-05	-1.54369	down			SERPINB8	up
RIPK4	0.000137286	-1.54326	down			OLFM2	up
COG1	2.37561e-10	-1.54317	down			DUSP7	up
KBTBD11	8.35468e-06	-1.54126	down			SH3BP5	up
ZNF814	1.0767e-08	-1.54124	down			HLA-F	up
FZD5	4.99162e-05	-1.54098	down			TIFA	up
CH507-9B2.3	2.07378e-07	-1.54043	down			ST3GAL2	up
AOC1	5.5678e-05	-1.54009	down			ADRA2A	up
GGT6	4.6918e-06	-1.54001	down			TRIM15	up
ACY1	4.00994e-11	-1.53995	down			CASP4	up
TMEM52	1.73391e-05	-1.53983	down			TEK	up
NDUFB9	4.9909e-09	-1.53857	down			PIM3	up
IL17D	3.49089e-06	-1.53825	down			ACOXL	up
C7orf31	0.000119512	-1.53676	down			MR1	up
HOXB9	1.64595e-07	-1.5367	down			TLR1	up
SYNE2	0.000120188	-1.53599	down			SRD5A3	up
USP30	1.35038e-07	-1.53583	down			LYZ	up
SLC27A4	7.31302e-09	-1.53524	down			CXCR3	up
IL17RB	2.46841e-06	-1.53483	down			FASLG	up
POLRMT	2.69602e-05	-1.53377	down			ELK3	up
MAP1LC3A	6.72677e-08	-1.53355	down			C1orf54	up
VANGL2	0.000253388	-1.53353	down			TPK1	up
LRRC75B	6.84646e-07	-1.53296	down			CTSH	up
GLTP	2.14946e-13	-1.53279	down			DUSP10	up
ACVR2A	1.65879e-06	-1.53059	down			ENTPD3	up
PPP1R16A	1.56516e-07	-1.53052	down			MANF	up
SPDEF	2.72486e-07	-1.53034	down			STS	up
CDHR5	0.000128552	-1.53019	down			DNM3	up
HNF4A	1.48619e-05	-1.52995	down			SEC14L1	up
TINAGL1	1.66823e-10	-1.52978	down			TYRP1	up
COX6C	3.04303e-08	-1.52889	down			BICD1	up
FAM160A2	3.77815e-10	-1.52785	down			LMCD1	up
IGSF8	1.339e-17	-1.52695	down			LYN	up
SCX	0.000475326	-1.52647	down			CCDC109B	up
EPHA10	0.000163799	-1.52628	down			LBH	up
OXER1	0.000302866	-1.52618	down			S100A11	up
CCDC153	0.000156894	-1.52575	down			KIF21B	up
PPP2R3A	0.000886125	-1.52456	down			TNFRSF12A	up
HSPB1	4.85248e-05	-1.52388	down			CALCRL	up
LILRB5	2.20421e-05	-1.52282	down			CCR5	up
BAD	2.96421e-08	-1.52243	down			BNIP3	up
DECR2	7.82786e-09	-1.52227	down			CD2	up
PPFIBP2	8.80599e-11	-1.52226	down			ANKRD22	up
DTX4	1.91489e-07	-1.5217	down			TTYH3	up
GPD1L	3.32964e-05	-1.52094	down			VAMP5	up
TPPP3	4.47437e-05	-1.52061	down			MAP9	up
CNTD1	4.42457e-05	-1.52028	down			ACSL1	up
PLCH2	0.000787771	-1.51948	down			EPSTI1	up
CLDN3	1.55932e-06	-1.519	down			TAP2	up
SPINT1	1.0894e-08	-1.51898	down			ACPP	up
SFXN4	4.99737e-08	-1.51885	down			TRIM69	up
GSTO2	3.95415e-08	-1.51868	down			GIMAP4	up
SYT17	7.42917e-06	-1.51822	down			CLCN4	up
ENTPD8	0.000581824	-1.51802	down			SAMHD1	up
SSH3	5.52902e-12	-1.51782	down			ARHGDIB	up
NUDT13	8.52154e-05	-1.51663	down			FUT8	up
CHN2	3.90167e-05	-1.51597	down			RRM2	up
LGMN	8.40314e-09	-1.5156	down			SYTL3	up
CTH	2.23878e-05	-1.51532	down			TBXAS1	up
SIRT6	3.7594e-10	-1.51497	down			GLRX	up
CRYGS	1.83237e-05	-1.51491	down			GPRC5B	up
VILL	9.1784e-10	-1.5145	down			IMPDH1	up
MOCS1	1.60835e-05	-1.51404	down			FLI1	up
PROS1	5.93754e-06	-1.51227	down			ME1	up
PRRT1	5.75925e-07	-1.51074	down			SLC16A14	up
DHRS1	1.38675e-08	-1.51007	down			GPX7	up
EPS8L3	4.46767e-06	-1.50969	down			ST8SIA4	up
RBP4	7.21941e-05	-1.50785	down			MTHFD1L	up
C1orf106	1.35209e-07	-1.50727	down			IQCD	up
SCAP	9.9154e-13	-1.50691	down			TIE1	up
PDSS1	3.00936e-08	-1.50659	down			GBP2	up
ZBTB48	1.01315e-05	-1.50641	down			ERRFI1	up
CAPS2	4.62959e-06	-1.50593	down			PARVB	up
PRSS3	1.6754e-06	-1.50509	down			RNF24	up
POLR2H	8.73136e-15	-1.50507	down			KIAA1462	up
OCEL1	3.8708e-06	-1.50441	down			FYB	up
AP1M2	2.13819e-06	-1.5041	down			CECR1	up
KLHDC9	1.12121e-05	-1.5028	down			PLN	up
TXNIP	7.69509e-05	-1.50277	down			IRF1	up
SIAE	2.35685e-05	-1.5023	down			AJUBA	up
MAGI2	4.93069e-05	-1.50183	down			RPS6KA2	up
CCL15	2.59048e-05	-1.50177	down			ERG	up
FTH1	3.87806e-09	-1.50172	down			SYT11	up
REEP2	3.56959e-05	-1.50167	down			LAMC2	up
RAB40C	9.36491e-14	-1.50131	down			MCTP1	up
CRYAB	0.000161726	-1.50085	down			GPRIN1	up
PNKD	6.644e-10	-1.5003	down			XBP1	up
PSTPIP2	0.000621398	1.50023	up			HLA-DRA	up
NR2F1	8.92002e-05	1.50032	up			PARP14	up
ERLEC1	6.52542e-08	1.50033	up			TMPRSS13	up
PGM3	3.57141e-06	1.50155	up			RASSF5	up
NFATC1	0.000566283	1.502	up			IRF9	up
CD300LB	0.000807721	1.5021	up			C1orf95	up
RILPL2	8.7072e-10	1.50294	up			CADM1	up
IRF9	2.08745e-09	1.50332	up			ARID3A	up
C1orf216	1.81391e-06	1.50455	up			MAD2L2	up
NUP210	0.00074567	1.50464	up			SIGLEC14	up
CHST12	3.10228e-13	1.50517	up			PARP9	up
ATP6V1E2	0.000350237	1.50648	up			CLEC14A	up
RAB29	0.000139261	1.50711	up			CDR2L	up
SH3RF3	1.07192e-05	1.50715	up			GRINA	up
HLA-DMA	1.43345e-08	1.50742	up			C17orf107	up
UHRF1	0.000489939	1.50794	up			STARD4	up
SERPING1	7.55691e-08	1.50803	up			ENPP2	up
ECT2	0.000222007	1.50832	up			DOCK8	up
KIAA0101	4.20551e-05	1.50839	up			XDH	up
CECR1	4.27107e-07	1.50885	up			LDB2	up
CORO1A	0.000458424	1.50965	up			ADARB1	up
AMOT	0.000724867	1.50999	up			GIMAP8	up
MUC5B	0.000604836	1.51058	up			PRKCB	up
CRIP2	2.98299e-07	1.51099	up			UBASH3B	up
GPRC5B	2.06446e-07	1.51102	up			SLC38A5	up
ADAMTS14	0.000582923	1.51206	up			STAT1	up
PCNX	0.000110399	1.51229	up			RILPL2	up
IL27RA	4.9697e-05	1.51275	up			CMKLR1	up
AC013461.1	0.00092209	1.51404	up			CYBB	up
PCOLCE	2.02238e-06	1.51429	up			APCDD1	up
ARHGEF15	0.000671181	1.51531	up			IL33	up
C1orf54	2.50461e-07	1.51601	up			IFI16	up
FUT2	2.65038e-05	1.51607	up			FBXO6	up
FLI1	1.56586e-05	1.51631	up			S1PR1	up
HSPA5	2.41042e-06	1.51695	up			S100A2	up
SSR3	1.52277e-12	1.51773	up			MB21D1	up
CLDN12	0.000216571	1.518	up			ITGA2	up
HM13	2.55178e-07	1.51883	up			CYTIP	up
CARHSP1	4.09059e-12	1.51912	up			KLK11	up
GCA	2.18066e-05	1.51925	up			C9orf116	up
IMPDH1	1.44576e-10	1.51978	up			BTN3A3	up
RAB8B	0.000843805	1.51988	up			RAMP2	up
EID3	6.4653e-05	1.52027	up			GMPR	up
ASPH	2.69265e-05	1.52103	up			NFATC1	up
DOCK8	6.37092e-05	1.52164	up			ASAP1	up
SDF2L1	8.37174e-05	1.52177	up			TM4SF18	up
STAT4	0.000158254	1.52203	up			GPR141	up
HLA-F	4.80509e-06	1.52328	up			RUNX3	up
HYOU1	2.43536e-05	1.52382	up			BLVRA	up
IGFLR1	9.89401e-07	1.52497	up			PLXNA1	up
MMP14	4.75959e-06	1.52539	up			SPECC1L-ADORA2A	up
TNFRSF1B	3.51239e-09	1.52594	up			ELMO1	up
ANP32E	2.11347e-06	1.52604	up			APBA2	up
GZMA	0.000193643	1.52705	up			APLNR	up
BNIP3L	2.5629e-05	1.52713	up			LY6E	up
ZNF281	0.000458074	1.52721	up			PLEKHF1	up
SULF1	0.000322235	1.52837	up			RHOH	up
PLCG2	0.000870145	1.53078	up			NKG7	up
PIK3R5	0.000374604	1.53088	up			CEACAM3	up
LDB2	0.000256631	1.53176	up			EAF2	up
HOPX	3.85967e-05	1.53193	up			CRELD2	up
STMN3	1.95965e-07	1.53202	up			DUSP14	up
AMOTL2	0.000371385	1.53233	up			SERPINI1	up
CMTM7	3.13328e-07	1.53243	up			PALMD	up
IFIT5	8.50832e-06	1.53247	up			CD3D	up
P2RY8	0.00055223	1.53326	up			CCL18	up
FAM129A	0.000915837	1.53334	up			CD226	up
PML	4.08787e-10	1.53432	up			CD34	up
GRK5	1.52721e-06	1.53541	up			NUP210	up
GMDS	1.85548e-06	1.53684	up			CSRP2	up
ADARB1	2.09525e-05	1.53785	up			PPP1R16B	up
PLAC8	2.42615e-05	1.53897	up			BHLHE40	up
GIMAP7	5.55612e-05	1.53928	up			HLX	up
DUSP10	3.48546e-08	1.53947	up			DPEP1	up
ROR2	9.17073e-06	1.53991	up			RGS18	up
ADPRH	3.69408e-06	1.54002	up			NLRC4	up
ASPM	0.000885731	1.54014	up			TMEM92	up
ALOX5AP	1.88623e-06	1.54092	up			SCARA3	up
SGOL1	0.000205123	1.54203	up			IL27RA	up
TNFRSF17	0.000118408	1.5425	up			GRHL1	up
CDCA2	0.000206335	1.54404	up			NCKAP1L	up
ANXA4	2.13822e-05	1.54445	up			IFNAR2	up
EFNA2	0.000881143	1.54499	up			CD74	up
FBXO16	0.000205453	1.54589	up			SHCBP1	up
FGD2	0.000867431	1.54592	up			PSMB9	up
CKLF	4.3615e-11	1.54652	up			MSN	up
VCAM1	0.000428936	1.54696	up			TMEM106A	up
DTX3L	2.07382e-06	1.54702	up			HIF1A	up
RAMP2	1.06905e-08	1.54719	up			GPSM3	up
CD74	1.67435e-09	1.54727	up			CYYR1	up
TNFSF13B	8.51434e-05	1.54807	up			CRIP2	up
SKIL	0.000894719	1.54821	up			AFAP1L1	up
GMFG	1.79242e-06	1.54885	up			CD86	up
TNFAIP8	3.69586e-06	1.54917	up			PML	up
CCDC109B	5.58599e-08	1.5492	up			LSAMP	up
SEMA4D	8.53279e-06	1.54965	up			LAYN	up
TMEM173	9.12768e-09	1.5498	up			IL2RB	up
CTSL	3.65426e-07	1.55021	up			LCP1	up
NABP1	8.95407e-05	1.55036	up			TIFAB	up
TNFAIP2	5.73191e-07	1.55065	up			APBB1IP	up
SACS	2.52042e-06	1.55105	up			UBTD1	up
AFAP1L1	6.51249e-05	1.55134	up			STMN3	up
FKBP5	0.000458216	1.55137	up			TNFRSF17	up
DLGAP5	0.000342136	1.55152	up			BCL3	up
PIF1	0.000330538	1.55327	up			IL15RA	up
GIMAP8	2.13822e-05	1.55364	up			CPNE5	up
CENPA	1.32505e-05	1.55398	up			FBXO16	up
SSR4	8.55084e-09	1.55413	up			SCIMP	up
MX2	2.93987e-05	1.55631	up			FAM101B	up
CDR2L	1.23017e-06	1.5564	up			HCK	up
KIF21B	0.000479609	1.55646	up			PHGDH	up
GPSM3	1.93053e-07	1.55701	up			P2RY8	up
DHRS9	0.000210634	1.55742	up			RAC2	up
SCARA3	1.04595e-05	1.55848	up			CEBPB	up
LDHA	6.72677e-08	1.55879	up			RAB38	up
ELMO1	0.000156367	1.5591	up			RAB39B	up
COL1A2	5.51479e-07	1.55947	up			GPX8	up
SAMHD1	4.97002e-07	1.5595	up			LY96	up
PYHIN1	0.000982502	1.56201	up			SASH3	up
CSRP2	3.6227e-06	1.56228	up			BTN3A1	up
SSR1	4.99805e-06	1.56272	up			ADM2	up
SLC37A1	2.65752e-06	1.56286	up			WIPF1	up
JCHAIN	0.000213545	1.56422	up			ETV7	up
RHOQ	1.02292e-05	1.5651	up			EPHX3	up
CDYL2	0.000172477	1.566	up			CCDC69	up
IFI16	8.15895e-08	1.56634	up			MLKL	up
AKIRIN2	5.61857e-09	1.56764	up			CTSC	up
TMEM110	1.22363e-06	1.56788	up			IL1RL1	up
TMEM156	0.000438504	1.56811	up			C1orf216	up
CEACAM3	0.000960075	1.56818	up			GPR65	up
HLX	1.08518e-09	1.56916	up			CXorf36	up
PCED1B	7.71551e-05	1.57019	up			ARHGAP25	up
PRDX4	4.39781e-09	1.57068	up			TXNDC5	up
BCL3	1.81184e-07	1.57211	up			VCAM1	up
CREB3L2	3.37791e-06	1.57233	up			DYRK3	up
TMEM71	0.000366637	1.57244	up			SLFN5	up
CD300LF	4.23354e-07	1.57258	up			APOBEC3G	up
TRAFD1	1.11022e-08	1.57313	up			FCER1G	up
ITGA8	0.000187188	1.57397	up			CD44	up
RNF145	1.69369e-07	1.57527	up			CXCR6	up
FICD	5.39327e-07	1.57598	up			DOCK4	up
USP18	1.18865e-05	1.57643	up			CEP19	up
TRAF1	8.46212e-05	1.57646	up			RAB31	up
AGO2	0.000225797	1.5773	up			IFI30	up
INSIG1	0.000475326	1.57804	up			SH2D2A	up
MFSD2A	0.000339346	1.57862	up			SLC2A6	up
SIRPA	3.76998e-07	1.579	up			CCDC129	up
PLEKHO1	1.06905e-08	1.5795	up			PLEKHO2	up
NCKAP1L	0.000113393	1.58419	up			ARHGAP30	up
PLXNA1	0.000571769	1.58492	up			BACE2	up
CERCAM	1.58275e-07	1.58493	up			CBR3	up
RHEBL1	0.000227489	1.58522	up			RASA4B	up
PLSCR1	1.22188e-05	1.58524	up			SEMA4D	up
SH2D3C	3.41209e-06	1.58596	up			SEMA4A	up
ARHGAP30	1.54104e-06	1.58705	up			HLA-DMA	up
BTN3A1	0.000418153	1.58877	up			SHH	up
CASP4	5.24357e-12	1.58883	up			FHL3	up
TMEM106A	7.29193e-06	1.589	up			MFSD2A	up
DBNDD1	1.16527e-05	1.59065	up			CSGALNACT1	up
CD2	1.07354e-06	1.59079	up			CCL20	up
TXNDC15	7.66535e-16	1.59083	up			RGS19	up
LY6E	1.5898e-06	1.59119	up			GZMH	up
MLKL	1.95965e-07	1.5919	up			BIRC3	up
GPT2	6.00452e-06	1.59213	up			EVI2B	up
FCHSD2	0.000323853	1.59237	up			PDK1	up
MB21D1	3.03226e-07	1.59258	up			TAGAP	up
CEACAM21	0.000103415	1.5929	up			SLC1A3	up
RIPK2	1.96153e-07	1.59329	up			CMTM7	up
SPON2	5.78378e-08	1.5933	up			SPON2	up
PHTF1	2.37769e-07	1.59351	up			ADM	up
CD34	1.09601e-06	1.59413	up			ITPRIPL1	up
IL1R1	0.000654363	1.59445	up			SPOCK2	up
MYBL2	3.6722e-06	1.59478	up			SERPINF2	up
FHL3	2.2751e-10	1.59498	up			EID3	up
MANF	1.09942e-07	1.59562	up			GMFG	up
SLC16A3	7.31691e-10	1.59587	up			IFIT3	up
LBH	4.56494e-05	1.59589	up			CARD6	up
GIMAP6	0.000193081	1.59613	up			DOK2	up
DOK2	9.26895e-11	1.59619	up			CORO1A	up
SEC11C	4.47267e-13	1.59833	up			ASS1	up
TMEM206	6.00452e-06	1.59897	up			SELPLG	up
LRRC32	1.10361e-06	1.59926	up			PTPRC	up
LAYN	3.55716e-07	1.59936	up			CYP7B1	up
CXCR3	3.80667e-08	1.59942	up			TMTC1	up
TPM4	2.94661e-05	1.60046	up			HCLS1	up
RIMS3	3.9668e-05	1.60211	up			VEGFC	up
AUNIP	2.64118e-05	1.6028	up			TNFSF13B	up
SYT11	2.55671e-05	1.60326	up			PYHIN1	up
MAP9	0.00094678	1.60644	up			CDC42EP2	up
C1S	1.86429e-07	1.60719	up			KMO	up
TGFBI	4.76621e-08	1.60731	up			TAS1R3	up
BLVRA	3.26954e-12	1.60743	up			CSGALNACT2	up
UCP2	1.1873e-09	1.60841	up			DUSP4	up
PIM3	1.4157e-06	1.60845	up			CBX2	up
LMAN1	8.33319e-05	1.60885	up			PITPNC1	up
PIK3CD	0.000228812	1.60937	up			PRF1	up
INSC	0.000288425	1.61019	up			PRDM1	up
CBR3	6.25178e-05	1.61021	up			LRRC8C	up
CD300C	8.55323e-06	1.61069	up			IKBIP	up
RASGEF1B	7.19857e-07	1.61132	up			LRRC25	up
GIMAP2	1.77486e-05	1.61236	up			FEZ1	up
PYCR1	1.16825e-07	1.61334	up			PTAFR	up
CCR5	2.02509e-06	1.61383	up			ENTPD1	up
APBB1IP	5.89986e-06	1.61387	up			SH2D3C	up
CLEC1A	0.000634096	1.61414	up			ALPK3	up
MTHFD1L	7.25755e-06	1.61455	up			CEP112	up
BICD1	9.05896e-05	1.61456	up			SLC41A1	up
ANXA5	5.92835e-10	1.61489	up			HEG1	up
ARHGDIB	7.56512e-08	1.61608	up			KLK12	up
LAP3	5.0932e-11	1.61613	up			MX2	up
BTK	2.95195e-05	1.61843	up			PCED1B	up
EDEM1	2.47085e-05	1.61871	up			NAMPT	up
PALMD	9.04385e-06	1.61886	up			CD93	up
UNC13D	2.82957e-07	1.61903	up			ADGRL4	up
PARVB	1.50299e-11	1.61916	up			SAMSN1	up
CNN2	3.05778e-09	1.6194	up			TESC	up
RNF213	1.45266e-05	1.6195	up			ARHGAP23	up
CHPF	4.0572e-12	1.61968	up			CEACAM21	up
SP6	2.08339e-05	1.62023	up			ACSL4	up
KIF18A	7.96005e-05	1.62028	up			ORAI2	up
NRROS	6.47959e-07	1.62073	up			ECSCR	up
DLL4	2.76946e-07	1.62108	up			GPR85	up
FAM179A	0.000152941	1.62237	up			NCOA7	up
TNFSF13	1.04772e-08	1.62266	up			CD180	up
NDUFA4L2	1.04732e-08	1.62275	up			ERO1A	up
CD82	1.87464e-06	1.62408	up			TMEM156	up
SLPI	0.000636627	1.62459	up			NR2F1	up
ENG	5.67777e-11	1.6248	up			ELOVL5	up
DNAJC10	0.000180856	1.62507	up			XKR9	up
ST3GAL5	3.01854e-06	1.62584	up			IGSF6	up
SLC9A7	0.000214404	1.6262	up			SLC9B2	up
2018-09-06	3.1251e-06	1.6265	up			RHOQ	up
ELK3	5.48116e-05	1.62698	up			CCR2	up
FNDC4	1.21906e-06	1.62715	up			TIGIT	up
ITGB6	4.38403e-05	1.62752	up			BASP1	up
B9D1	1.2338e-09	1.62787	up			OAS2	up
RPS6KA2	2.29817e-06	1.6297	up			PLCG2	up
CA8	3.90619e-05	1.63047	up			NT5DC2	up
TIFAB	0.000391683	1.63071	up			ANK1	up
TIE1	2.66871e-06	1.63087	up			LUM	up
NUCB2	2.5727e-12	1.63291	up			SH3RF3	up
SIRPG	3.41543e-05	1.63378	up			CA9	up
CMKLR1	2.18284e-07	1.63587	up			SH2B2	up
HLA-DRA	5.07583e-11	1.63743	up			ABCC1	up
TSPAN18	2.89051e-05	1.63752	up			CD300C	up
RGS19	2.18229e-08	1.6384	up			TRIM22	up
MR1	3.73797e-06	1.63949	up			APOL2	up
APCDD1	7.94198e-05	1.6396	up			IL1R1	up
OLFM2	9.65253e-05	1.64069	up			CCR1	up
GPRIN1	0.000458194	1.64091	up			RASGRP1	up
PANX1	1.06147e-06	1.64121	up			CASS4	up
FHL2	9.69949e-08	1.64155	up			SIRPG	up
KIF20A	0.000493552	1.6434	up			PIK3R5	up
NCS1	7.44425e-05	1.64398	up			SACS	up
SIGLEC7	9.22251e-08	1.64519	up			SIGLEC7	up
CEBPB	2.18703e-06	1.64606	up			UNC13D	up
PDIA4	9.93926e-09	1.64641	up			PLAUR	up
SYTL3	4.84987e-07	1.64707	up			CYP27B1	up
SPCS3	3.77636e-10	1.6493	up			PLEKHO1	up
WIPF1	0.000214133	1.64983	up			SEC14L2	up
DUSP5	0.000195365	1.64987	up			SERPINB9	up
SERPINI1	3.00691e-05	1.65106	up			GRIN3A	up
VAMP5	1.43753e-09	1.6514	up			DRAM1	up
IQCD	2.68755e-09	1.65208	up			PIK3CD	up
ARHGAP25	1.09149e-06	1.65267	up			UBE2L6	up
RUNX3	4.09714e-06	1.65278	up			CST7	up
F3	0.000108872	1.65288	up			ARHGEF15	up
C3orf67	0.000204996	1.65291	up			GRK5	up
CTSB	1.61829e-10	1.65324	up			CD300LF	up
GNGT2	3.30209e-09	1.65336	up			CASP1	up
HCLS1	2.18199e-08	1.65421	up			MADCAM1	up
GJC1	2.45701e-06	1.65438	up			CD53	up
PIK3AP1	0.000107483	1.65453	up			NFAM1	up
FAM19A5	0.000570322	1.65455	up			LDLRAD3	up
TBXAS1	3.39441e-11	1.65604	up			SH2D1A	up
GIMAP4	1.04857e-07	1.65651	up			CD300A	up
CTSC	6.242e-12	1.65692	up			LHFP	up
SLC2A6	8.04809e-07	1.65859	up			GALNT14	up
APBA2	1.99782e-05	1.65873	up			CLEC4A	up
ASPHD2	1.31748e-09	1.66004	up			P2RY6	up
FAM46C	8.88885e-07	1.66096	up			PF4	up
CD53	2.09417e-06	1.66167	up			CLEC1A	up
MSC	1.39871e-06	1.66298	up			MAP3K8	up
ABCC1	1.37549e-05	1.66367	up			MME	up
GPR132	1.07729e-05	1.66704	up			RP11-330H6.5	up
CD3D	5.91249e-05	1.66747	up			IGFBP7	up
MFAP2	7.27023e-06	1.66792	up			ELL2	up
BNIP3	7.46842e-08	1.66885	up			ADGRG6	up
STAT3	1.0082e-05	1.669	up			ROBO4	up
TRIM15	2.57577e-05	1.66998	up			CHST11	up
ERCC6L	0.000841196	1.67048	up			NXPE3	up
SEMA4A	8.43346e-08	1.67056	up			PPP1R18	up
NCF1	3.77653e-07	1.67212	up			SLCO4A1	up
GALNT2	2.12934e-10	1.67613	up			G0S2	up
WAS	3.25474e-07	1.67633	up			BCL6B	up
LMCD1	1.44116e-07	1.67689	up			SLA	up
CCDC69	5.05343e-08	1.67825	up			DUSP5	up
ST8SIA4	8.55323e-06	1.67871	up			CSTA	up
MAD2L2	4.87911e-12	1.67899	up			KLHL5	up
TMEM165	2.60761e-06	1.67996	up			TMEM108	up
SPOCD1	0.000878187	1.68104	up			TG	up
GCLM	0.000203902	1.68242	up			P2RY13	up
CD86	2.75309e-07	1.68306	up			SLC25A37	up
TPST2	5.15951e-17	1.68326	up			NUGGC	up
SH2D2A	1.19231e-08	1.68336	up			ITGB2	up
SH3BP5	0.000132077	1.68474	up			CD28	up
PLEKHG2	3.61504e-06	1.68493	up			RGL4	up
LIPM	0.00079969	1.68499	up			FAIM2	up
APH1B	8.01069e-11	1.6854	up			MRAS	up
LPGAT1	0.000103054	1.68593	up			TNFSF8	up
CSGALNACT2	0.000112896	1.686	up			GABRP	up
DUSP14	1.50045e-06	1.68601	up			MEOX1	up
SASH3	2.63151e-06	1.68644	up			IL5RA	up
SERPINB8	1.18929e-05	1.68646	up			FSCN1	up
GLUL	8.33543e-05	1.68652	up			SLAMF8	up
HSPA6	2.62776e-05	1.68661	up			ROBO1	up
LATS2	0.000325564	1.68665	up			SFMBT2	up
LMO2	1.98182e-11	1.68718	up			FSTL1	up
C9orf116	1.76273e-05	1.68865	up			LST1	up
MXRA5	0.000247274	1.69002	up			CYP4X1	up
CYBB	1.85764e-06	1.69009	up			KLHL29	up
CCL28	7.62766e-06	1.69029	up			TTC9	up
MMP19	0.000326475	1.69137	up			SIGLEC10	up
TWIST1	0.000250273	1.69251	up			IGFLR1	up
ASRGL1	1.82202e-09	1.69276	up			CCL24	up
FAM101B	6.06331e-10	1.69309	up			PLEKHS1	up
CCDC88B	6.2942e-07	1.69316	up			ADAM12	up
SEC24D	0.000353724	1.69328	up			PECAM1	up
ENPP2	0.000414064	1.69399	up			FNDC4	up
FNDC3B	2.88788e-07	1.69433	up			SPI1	up
FEZ1	5.74708e-10	1.69445	up			TMEM71	up
RNF24	4.1488e-07	1.69619	up			PTGFR	up
FYB	8.7752e-05	1.6968	up			CDH5	up
TMEM255B	1.75959e-05	1.69729	up			SLAMF6	up
MYO1B	9.89998e-06	1.6975	up			PTGER1	up
S100A11	2.74239e-08	1.69771	up			GUCY1A3	up
TAS1R3	1.46084e-05	1.69781	up			RASGRP4	up
CD27	6.62834e-07	1.6982	up			VMO1	up
CIITA	1.00307e-05	1.69826	up			CERCAM	up
CD68	6.13489e-09	1.69967	up			GPR132	up
APOL6	1.62056e-06	1.70049	up			PTGES	up
TRIM22	0.000122719	1.70092	up			IFITM3	up
PXDN	0.00015324	1.70164	up			SULF1	up
CDC6	0.000301337	1.70262	up			NRROS	up
KIFC3	1.77194e-08	1.70448	up			EBI3	up
RHOH	0.000300225	1.7047	up			SIGLEC9	up
NFAM1	1.59151e-07	1.70562	up			CD27	up
DIAPH3	4.2236e-05	1.70591	up			LPIN1	up
LIMK1	6.27171e-09	1.70611	up			NABP1	up
MCTP1	0.000628849	1.70632	up			COL4A2	up
RHBDF2	3.65956e-06	1.70651	up			FAM49A	up
ALDH1L1	0.000108621	1.70823	up			ISG20	up
OAS3	0.000128093	1.70896	up			CDC25B	up
SAMD14	8.87886e-07	1.7094	up			CD300LB	up
CLEC14A	5.41166e-11	1.7099	up			ENG	up
SLC7A1	6.31124e-05	1.70998	up			MGP	up
CTSH	2.77877e-09	1.71145	up			STAT4	up
ALOX5	3.94452e-05	1.71281	up			CEP128	up
PTPN7	1.24884e-06	1.71364	up			ARNTL2	up
LHFP	1.57999e-07	1.71559	up			PTPN7	up
FILIP1L	0.000715188	1.71584	up			SRGN	up
DNM3	0.000174805	1.71714	up			SERPING1	up
AKAP2	0.000130974	1.71856	up			SBNO2	up
SIGLEC10	4.19108e-07	1.7189	up			ITGA8	up
MADCAM1	0.000746609	1.71904	up			ARID5A	up
SLC9B2	0.000231026	1.721	up			GLCCI1	up
IGFBP7	9.79236e-11	1.72152	up			RHBDF2	up
EGLN3	5.72933e-05	1.72168	up			ADGRG5	up
ITGA11	0.000667998	1.72226	up			TMEM163	up
CEP55	2.18958e-05	1.72362	up			PLA2G7	up
SEC14L1	8.28233e-10	1.72524	up			LPAR3	up
TNFSF15	0.000209372	1.7256	up			ST3GAL5	up
KCP	7.87214e-07	1.72596	up			CDH11	up
GPR65	1.52172e-06	1.72687	up			IFITM1	up
ANLN	0.000109745	1.72772	up			S1PR4	up
PHOSPHO1	0.000623206	1.72872	up			SLC28A3	up
SGMS1	1.88853e-06	1.73084	up			ADORA1	up
IFIT2	7.80693e-05	1.7313	up			SNX20	up
MAPK11	5.36623e-08	1.73172	up			BTK	up
DDIAS	0.000139559	1.73227	up			RNF213	up
LUM	1.01422e-08	1.73282	up			SPARC	up
ESCO2	0.000736501	1.73335	up			TNFSF9	up
DOCK4	0.0008074	1.7344	up			FILIP1L	up
STARD4	0.000204289	1.73548	up			SP140	up
NLRC4	1.4365e-07	1.73583	up			LRRK2	up
SEC24A	0.000346746	1.73625	up			IL18R1	up
LSAMP	0.000172227	1.73822	up			CCDC88B	up
SH2D1A	0.000222007	1.73874	up			MUC5B	up
KIAA1524	0.000342319	1.7391	up			FMO3	up
SLC1A4	1.20127e-09	1.73939	up			TRAF1	up
SLC2A5	3.35109e-05	1.74007	up			FAM65B	up
PHGDH	1.88947e-09	1.74011	up			CD40	up
TEK	0.000843805	1.74023	up			ALDH1L2	up
IRAK2	4.30105e-05	1.74029	up			NCF1	up
CRELD2	2.37561e-10	1.74129	up			LGI2	up
GFPT2	7.23359e-05	1.7469	up			RAMP3	up
P2RY6	6.55694e-09	1.74821	up			CD79A	up
BUB1	6.78845e-05	1.74869	up			ADAM19	up
CSTA	3.89471e-05	1.74911	up			SEMA7A	up
SESTD1	6.73076e-05	1.74924	up			PTP4A3	up
EAF2	4.8729e-09	1.75073	up			GNLY	up
COL5A2	9.19735e-06	1.75169	up			SAMD14	up
HELZ2	2.47641e-05	1.75231	up			NFKBIZ	up
SQLE	0.000206326	1.75247	up			ADGRF5	up
PLEKHO2	2.60284e-13	1.75284	up			RHEBL1	up
CTXN1	0.000102727	1.75293	up			PCDH17	up
VMO1	0.000205453	1.7531	up			SUCNR1	up
SHH	1.61735e-06	1.75365	up			TM4SF1	up
DPY19L1	0.000183139	1.7543	up			EHD3	up
JSRP1	2.16576e-11	1.75563	up			TGFBI	up
MTHFD2	2.88012e-07	1.75609	up			TRIM29	up
RP11-330H6.5	0.000304691	1.75704	up			TBX21	up
APOBEC3G	3.22269e-09	1.75759	up			FADS1	up
FAXDC2	1.55167e-06	1.75785	up			KCNA3	up
MRAS	5.56406e-06	1.75811	up			ALOX15	up
EDNRA	0.000107806	1.76016	up			CHST3	up
CYYR1	3.28598e-07	1.76031	up			RGCC	up
DUSP7	9.63278e-10	1.76084	up			HP	up
CHSY1	1.24909e-05	1.76102	up			CRABP2	up
TMPRSS3	4.34681e-06	1.76239	up			DNAJC5B	up
FSCN1	2.0112e-09	1.76312	up			CCL22	up
TNFRSF12A	0.000852889	1.76333	up			ADA	up
NT5DC2	4.99876e-11	1.76353	up			KDR	up
APOL3	2.2284e-11	1.76376	up			WAS	up
YPEL2	1.99772e-05	1.76436	up			GREM1	up
IFFO2	9.87927e-07	1.76509	up			TWIST1	up
TMPRSS13	1.26487e-06	1.76624	up			KCNJ8	up
RASGRP4	8.60035e-09	1.7677	up			LCP2	up
ARFGAP3	9.59738e-08	1.7704	up			SMOX	up
SELPLG	2.00678e-12	1.7711	up			PFKFB3	up
JAK2	4.85577e-05	1.77162	up			ITGA11	up
KIT	2.92775e-05	1.77186	up			WARS	up
PTGER1	0.00044117	1.77346	up			TUBB3	up
FCER1G	1.84176e-11	1.77596	up			OSCAR	up
FASLG	1.32405e-05	1.77614	up			PDZK1IP1	up
LRRC8C	2.03654e-05	1.77666	up			C1S	up
LPIN1	6.34237e-06	1.77686	up			PDCD1LG2	up
SLC41A1	6.22615e-06	1.77765	up			SIRPB2	up
ARHGAP23	0.000338385	1.77781	up			GJA4	up
EVA1A	1.22856e-06	1.77793	up			PHOSPHO1	up
ASAP1	0.000335833	1.7788	up			PLA1A	up
ARID5A	1.2646e-09	1.78057	up			LIPG	up
DYRK3	2.20421e-05	1.78167	up			SAMD9L	up
ISG15	3.89212e-05	1.78208	up			ALOX5	up
PGF	1.41622e-09	1.78462	up			AGPAT4	up
HCK	1.69443e-11	1.78477	up			TGFB2	up
COL12A1	7.43186e-05	1.78602	up			FHL5	up
ADORA1	3.26563e-07	1.78665	up			F3	up
ST3GAL2	7.76696e-08	1.78684	up			IL12RB1	up
VEGFC	1.02324e-08	1.78757	up			SELL	up
SLAMF8	8.44855e-12	1.78782	up			LRRC32	up
CALCRL	0.000972891	1.78794	up			MCAM	up
FMNL1	6.15702e-07	1.78878	up			GNA15	up
DNAJB9	6.7302e-07	1.78948	up			APOBEC1	up
PPP1R18	3.7594e-10	1.78975	up			GFPT2	up
BTN3A3	6.52985e-06	1.79006	up			BCL6	up
SFMBT2	3.4884e-05	1.79117	up			TENM4	up
TEAD4	3.08527e-08	1.79376	up			SLAMF1	up
SPOCK2	5.8213e-06	1.79412	up			AIM2	up
S1PR1	4.54079e-05	1.7942	up			GPR176	up
CYTH4	4.01669e-09	1.79647	up			PKHD1L1	up
HSPA13	8.45152e-06	1.79706	up			ZNF385D	up
RASSF5	1.6595e-07	1.79718	up			CLEC7A	up
TRAM2	5.62646e-07	1.79721	up			FKBP11	up
KLHL29	2.1178e-05	1.79958	up			APOL3	up
SPI1	3.23345e-12	1.79977	up			ADAMTS5	up
SMOX	1.69094e-07	1.80013	up			STX11	up
ADRBK2	1.86953e-06	1.80019	up			NID1	up
RGCC	3.59089e-10	1.80022	up			ADGRE1	up
ADAM19	4.76919e-06	1.80062	up			IRAK3	up
KIF14	0.000328393	1.80089	up			TLR2	up
CD300A	1.50625e-10	1.80136	up			SNPH	up
KDELR3	1.14254e-08	1.8024	up			FMNL1	up
SLC38A5	8.60035e-09	1.80272	up			FAM167B	up
NUGGC	0.000413679	1.80298	up			FCGR2A	up
TM4SF1	1.15964e-05	1.80358	up			C5AR1	up
TMTC1	0.000308069	1.80404	up			CSF2RB	up
BHLHE22	2.80034e-05	1.80549	up			PGF	up
CALU	8.51922e-07	1.80802	up			PDE4B	up
ANKRD22	5.2818e-06	1.81024	up			UBD	up
MSN	2.39835e-07	1.81043	up			TNFRSF9	up
CD28	0.000334298	1.81279	up			TFEC	up
GRINA	8.38147e-17	1.81349	up			THBD	up
TIGIT	9.20276e-05	1.81515	up			MTCL1	up
IGDCC4	4.03113e-06	1.81567	up			FAM26F	up
PLEKHF1	9.6233e-14	1.81679	up			INHBB	up
MOCOS	2.25705e-05	1.81755	up			PDCD1	up
PMAIP1	8.84924e-06	1.81806	up			TLR8	up
LST1	5.74708e-10	1.81943	up			COL5A2	up
COL18A1	1.69853e-10	1.82616	up			DEFA6	up
CEP112	1.23603e-09	1.82619	up			PHLDA1	up
SIGLEC9	1.6595e-07	1.82989	up			PXDN	up
CGREF1	0.000175672	1.83046	up			KIFC3	up
CCL2	3.55841e-06	1.83055	up			STOM	up
IL33	8.24591e-05	1.83092	up			APOL1	up
CHRM3	8.71588e-05	1.83128	up			F2R	up
LRRC25	1.9909e-12	1.83158	up			RELT	up
MGP	2.55306e-08	1.83222	up			RBPMS	up
OSBPL3	1.05027e-07	1.83342	up			CCDC3	up
CD180	1.66667e-06	1.83391	up			COL12A1	up
LY96	4.82314e-11	1.83476	up			PCOLCE	up
TM4SF18	0.000130021	1.83477	up			SPNS2	up
TNFRSF18	5.96702e-09	1.83542	up			SLAMF7	up
PMEPA1	1.0234e-08	1.83853	up			MFAP2	up
SP140	5.14629e-06	1.83866	up			FAP	up
PPP1R16B	3.77563e-05	1.83931	up			LPCAT1	up
CCDC71L	2.84785e-11	1.83956	up			EVA1A	up
TRIB3	7.95574e-11	1.83966	up			SLC6A6	up
DDIT4	2.54906e-06	1.83978	up			CTSK	up
MYO1F	5.23538e-09	1.8402	up			DAPP1	up
AJUBA	2.13616e-06	1.84048	up			CCR10	up
SCIMP	1.39309e-07	1.84061	up			WNT5A	up
FOXS1	0.000152001	1.8429	up			MYO1F	up
ERRFI1	0.000368355	1.84721	up			CASP5	up
CEP19	4.83654e-08	1.84756	up			C19orf38	up
ROBO1	0.000644679	1.85027	up			SRPX2	up
GBP2	9.22993e-14	1.85045	up			PCBP3	up
TFEC	3.97596e-07	1.85137	up			BATF	up
LPAR3	1.32351e-05	1.85174	up			OSBPL3	up
CRTAM	0.000120967	1.85693	up			COL1A2	up
EVI2B	4.35906e-06	1.85694	up			CHST15	up
IFNAR2	5.09505e-13	1.8572	up			ADAMTS9	up
APLNR	1.52042e-09	1.86015	up			CFP	up
ADGRF5	0.000110445	1.86152	up			DOK3	up
TXNDC5	1.56236e-10	1.86178	up			CYTH4	up
TNFSF9	0.000830042	1.86288	up			GIMAP1-GIMAP5	up
CXorf36	6.49311e-09	1.86497	up			MSC	up
BCL6B	1.40713e-06	1.86597	up			LIN7A	up
ECSCR	7.69011e-10	1.86622	up			GUCY1B3	up
COL1A1	2.6868e-07	1.86696	up			PSAT1	up
IFI30	2.14711e-11	1.86729	up			KCP	up
BHLHE40	1.34578e-06	1.86784	up			CYSLTR2	up
ADGRG7	0.000517859	1.86928	up			MXRA5	up
THEMIS2	4.33827e-10	1.86988	up			SLC7A11	up
TC2N	3.67179e-05	1.8699	up			LAMP3	up
ACOXL	8.56289e-08	1.87002	up			MEDAG	up
OTUB2	3.54697e-07	1.87053	up			THEMIS2	up
TTYH3	3.99023e-08	1.87188	up			DYSF	up
PEA15	2.89796e-14	1.87196	up			GJC1	up
SNX20	5.01711e-10	1.87245	up			BHLHE22	up
TAP2	1.30732e-09	1.87252	up			IGDCC4	up
GK	3.0453e-06	1.87274	up			ST3GAL1	up
INPP4B	2.01151e-06	1.87409	up			CIITA	up
CYTIP	4.88246e-08	1.87438	up			SNCAIP	up
VASN	1.15433e-11	1.87565	up			TACSTD2	up
PCBP3	2.52676e-07	1.87662	up			ADAM8	up
IFI6	2.95868e-06	1.88128	up			SOX18	up
ORAI2	7.28647e-08	1.88187	up			LAG3	up
PRR16	1.23646e-06	1.88222	up			MIXL1	up
CLEC7A	3.70686e-07	1.88279	up			MAPK11	up
NID1	3.95523e-05	1.88379	up			IFITM2	up
P2RY13	1.04857e-07	1.88414	up			C2	up
ERP27	2.71322e-05	1.88485	up			NCF2	up
UBTD1	1.10104e-11	1.88592	up			OLR1	up
LHX6	1.77211e-06	1.88637	up			ICOS	up
BASP1	2.54935e-08	1.88712	up			GAL	up
ADAMTS9	5.49515e-07	1.88864	up			CETP	up
SPECC1L-ADORA2A	0.000584147	1.88898	up			C17orf96	up
RBPMS	1.19168e-13	1.88987	up			C2CD4B	up
FAM83D	9.0337e-06	1.89004	up			C1R	up
C4B	1.36186e-06	1.8911	up			GJA5	up
ERG	7.01243e-06	1.89373	up			IL4I1	up
SLCO4A1	1.96008e-09	1.89688	up			OLFML2B	up
HEG1	0.000276986	1.89698	up			CLEC12A	up
CDH11	0.000602369	1.89721	up			IGLL5	up
APIP	6.5345e-09	1.89758	up			TMEM158	up
C1orf95	0.00011426	1.90182	up			REG4	up
ARID3A	1.42971e-07	1.90196	up			ART3	up
UBASH3B	6.72074e-06	1.90345	up			LTBP2	up
GPX7	6.96659e-08	1.90539	up			LPL	up
SH2B2	1.43364e-10	1.90698	up			PLEK	up
CCR2	1.84327e-07	1.90735	up			VNN2	up
BATF2	2.26866e-10	1.90823	up			ADGRF1	up
KIAA0895	6.38506e-05	1.90824	up			CCL13	up
COL7A1	1.07477e-05	1.90977	up			NDUFA4L2	up
COL4A2	8.70531e-08	1.90982	up			PRRX2	up
ENTPD7	2.57163e-05	1.91023	up			PRR16	up
SORD	3.62523e-07	1.91183	up			EDNRA	up
FUT8	3.71414e-10	1.91325	up			PNOC	up
ELOVL5	4.4475e-06	1.91335	up			PRRX1	up
ADGRL4	3.80821e-08	1.91376	up			ITGA5	up
RASA4B	8.33792e-06	1.9151	up			CLC	up
RELT	1.79464e-07	1.91642	up			SERPINB5	up
ADGRG5	3.67336e-08	1.91648	up			RTEL1	up
ME1	4.34681e-06	1.9175	up			IL21R	up
RAB39B	7.32501e-06	1.91897	up			LAMP5	up
RAC2	2.41666e-10	1.92078	up			ADAMTS12	up
MTCL1	8.81799e-06	1.92105	up			CR1	up
ITPRIPL1	3.87914e-08	1.92161	up			SLC2A3	up
ADAM8	8.51524e-09	1.92233	up			LILRB4	up
CARD6	5.32942e-07	1.92369	up			THY1	up
ITGB2	6.46899e-11	1.92437	up			HTRA3	up
PLA2G7	1.89494e-08	1.92612	up			PCSK9	up
ADA	1.27888e-12	1.92635	up			IL18RAP	up
GLCCI1	2.90629e-05	1.93145	up			CHST2	up
KIAA1462	4.08394e-08	1.93211	up			TRIB2	up
CDC25B	7.42097e-14	1.93319	up			CFI	up
SNX10	2.77975e-06	1.9334	up			GPR25	up
CASP10	1.6612e-09	1.9385	up			CATSPERB	up
C4A	6.76549e-07	1.93953	up			GBP4	up
RGS18	1.1659e-06	1.93987	up			FGD2	up
SLC25A48	2.51996e-06	1.94117	up			RGS5	up
TLR1	1.85805e-05	1.94213	up			CCL3	up
ITGA5	1.18749e-06	1.94295	up			TYMP	up
PARP14	3.93439e-07	1.94331	up			TRIM40	up
LDLRAD3	2.94241e-06	1.94537	up			LILRA2	up
GMPR	7.68491e-12	1.94658	up			GLYATL1	up
IL2RB	1.24884e-06	1.95018	up			PTGDS	up
CPNE5	1.78108e-12	1.95105	up			SOCS1	up
CD44	2.11674e-13	1.95179	up			LAIR2	up
CBX2	4.17445e-06	1.95272	up			VASN	up
CCR10	8.98969e-05	1.95335	up			ANGPTL2	up
IL4I1	3.7531e-08	1.95513	up			CCL2	up
SLC1A3	0.000542586	1.95567	up			MEI1	up
RAB38	1.74687e-07	1.9599	up			HGF	up
ADRA2A	9.26895e-11	1.96073	up			CD70	up
GIMAP1-GIMAP5	9.56759e-06	1.96155	up			SPHK1	up
PHLDA1	3.32371e-05	1.96274	up			CHI3L2	up
HTRA3	4.24432e-10	1.96423	up			MEFV	up
LCP1	1.31346e-07	1.96535	up			BHLHA15	up
CCL22	1.7268e-05	1.96616	up			TIMP1	up
PTGES	5.23898e-11	1.96621	up			KLHDC7B	up
EPSTI1	1.57033e-06	1.96956	up			ANXA1	up
IGSF6	1.20716e-08	1.96957	up			ICAM1	up
IL12RB1	1.44757e-10	1.97078	up			KYNU	up
C17orf107	6.78454e-09	1.97124	up			S100A3	up
SHCBP1	5.94968e-07	1.97139	up			OSMR	up
CD40	1.78197e-09	1.97241	up			SNAI1	up
ADAMTS5	3.18527e-05	1.97376	up			TMEM132A	up
NKG7	1.34883e-07	1.97404	up			COL1A1	up
AIM2	1.35771e-06	1.977	up			FADS2	up
FAM65B	0.000189235	1.97826	up			TNF	up
PIK3R3	9.34625e-13	1.9784	up			MNDA	up
CXCR6	4.78008e-08	1.9795	up			CCL4	up
CASS4	9.72466e-06	1.97961	up			JSRP1	up
CARD16	1.92717e-16	1.98247	up			IGFBP5	up
PITPNC1	3.5e-14	1.98405	up			GBP1	up
CEACAM5	2.99549e-07	1.98567	up			L1TD1	up
TMC5	2.34144e-12	1.98576	up			TMEM255B	up
ADAMTS12	1.67247e-05	1.98594	up			NOD2	up
ADM2	1.19356e-14	1.98822	up			TNFRSF18	up
MCAM	3.53915e-07	1.98953	up			CCL17	up
IL15RA	3.31917e-16	1.99006	up			CD80	up
CSGALNACT1	1.05209e-06	1.99184	up			POU2AF1	up
EBI3	7.60213e-10	1.99186	up			SELP	up
RGL4	1.6757e-05	1.99417	up			COX4I2	up
PTPRC	0.000221128	1.99427	up			NOTCH3	up
HPSE	7.26037e-13	1.99474	up			MMP25	up
IKBIP	2.58705e-14	1.99527	up			SPP1	up
ACE2	5.52088e-09	1.99605	up			FFAR2	up
BATF3	6.95584e-08	1.99718	up			GPR4	up
PRRX2	2.68023e-09	1.998	up			ZC3H12A	up
SPARC	1.04552e-08	2.00004	up			TNFAIP6	up
CCL13	0.000332476	2.00208	up			IRF4	up
C1R	6.09627e-17	2.0027	up			MYEOV	up
ENTPD3	0.000160748	2.00475	up			SIGLEC5	up
MAP3K8	1.66933e-07	2.00509	up			IGF2BP3	up
SERPINB9	3.37112e-06	2.00761	up			FCGR1A	up
RASGRP1	9.46493e-05	2.00896	up			ADAMTS2	up
PRF1	1.01355e-09	2.01258	up			FAM179A	up
FCGR2A	2.17603e-06	2.01299	up			KCNJ10	up
JAK3	2.31554e-06	2.01302	up			SPINK4	up
LTBP2	1.19917e-06	2.01708	up			ANGPT2	up
SLC2A3	9.72393e-07	2.01837	up			TNFAIP2	up
CATSPERB	6.45401e-07	2.02113	up			SLC7A5	up
SLAMF6	1.6918e-06	2.02134	up			ALDH1A2	up
PTAFR	1.29931e-11	2.02251	up			NNMT	up
VWA1	3.2893e-17	2.0236	up			TREML2	up
TAGAP	9.67693e-06	2.02408	up			LILRA6	up
RRM2	1.27484e-06	2.02721	up			CCNO	up
VSNL1	6.29179e-10	2.02811	up			RGS16	up
EPHX3	1.93608e-08	2.02864	up			VWF	up
S1PR4	2.536e-08	2.02897	up			CTHRC1	up
GUCY1A3	5.78565e-05	2.02953	up			CD55	up
PTGIR	7.44956e-09	2.03388	up			TNFRSF4	up
SNCAIP	1.17763e-06	2.03452	up			ACKR4	up
IL18RAP	2.18881e-06	2.03587	up			BCL2A1	up
GPR176	1.0441e-06	2.03623	up			PIF1	up
COX4I2	0.000900128	2.03783	up			CD38	up
ROBO4	1.45171e-09	2.04273	up			SLC4A11	up
PTGDS	0.000205786	2.04294	up			FOXS1	up
ADAM9	5.50527e-07	2.04423	up			C4B	up
PRDM1	3.37112e-06	2.04595	up			UNC5CL	up
PRKCB	7.03897e-07	2.04623	up			LAX1	up
MEI1	2.77625e-12	2.04666	up			MMP19	up
RAMP3	3.47081e-13	2.04796	up			CLDN1	up
CD93	1.20606e-07	2.04954	up			LRP8	up
TENM4	0.000846291	2.05305	up			KLK10	up
CFP	3.24012e-08	2.05602	up			PLEKHG2	up
SERPINF2	9.56424e-10	2.05633	up			INSC	up
SOX18	1.68067e-11	2.05807	up			TGM2	up
CDC42EP2	2.37003e-12	2.05851	up			GBP5	up
TIFA	4.48384e-06	2.05866	up			LYPD5	up
SAMSN1	1.10488e-10	2.0594	up			COL18A1	up
SLC25A37	6.45499e-12	2.05971	up			LOXL2	up
TPK1	2.47321e-13	2.06027	up			STEAP4	up
CD226	0.000422193	2.06083	up			FOXP3	up
TAP1	1.01043e-12	2.06212	up			HSPA6	up
PDCD1LG2	1.14626e-08	2.06447	up			FAM25G	up
IL18R1	1.57033e-06	2.06449	up			KCNN3	up
CHST11	7.02082e-08	2.06553	up			VNN3	up
CST7	8.88136e-09	2.06611	up			TSPO2	up
FAM65C	4.07279e-06	2.06627	up			C4A	up
CHST3	4.09741e-08	2.06715	up			BATF3	up
FBXO6	3.59479e-16	2.06987	up			RNASE2	up
NOTCH3	4.95584e-05	2.07085	up			SIRPB1	up
PDK1	2.10832e-10	2.07197	up			JAK3	up
KMO	2.64864e-08	2.07279	up			ODF3B	up
SIRPB2	0.000169609	2.07388	up			LILRB1	up
TMEM108	2.42721e-05	2.07512	up			SPOCD1	up
FSTL1	2.77433e-08	2.07724	up			LILRB2	up
TMEM163	0.000209164	2.07776	up			ENKUR	up
ACSL1	2.15057e-08	2.07801	up			FCGR1B	up
PLN	2.46466e-06	2.07863	up			MLC1	up
NOD2	5.39313e-08	2.07885	up			TSHR	up
LCP2	4.1138e-09	2.08065	up			CD274	up
SCD	1.88853e-06	2.08127	up			IL1RN	up
IL5RA	0.000134907	2.08201	up			DERL3	up
C5AR1	4.75265e-07	2.08214	up			ZBTB32	up
LILRB1	5.21935e-08	2.08358	up			COL4A1	up
RAB31	1.15892e-11	2.08555	up			ITLN2	up
LILRB4	2.8742e-11	2.086	up			SPAG4	up
WNT5A	2.31554e-06	2.08726	up			IL19	up
SLC40A1	3.87914e-08	2.08982	up			CFB	up
DRAM1	4.87911e-12	2.0943	up			HSD11B1	up
TUBB3	1.66089e-08	2.09696	up			COL6A3	up
OSCAR	1.33464e-11	2.09793	up			FAM20A	up
FAM20A	2.0062e-08	2.09894	up			ANGPTL4	up
APOL2	1.16906e-17	2.09993	up			DSG3	up
HKDC1	1.38004e-08	2.10033	up			FGR	up
TESC	2.56539e-10	2.10042	up			MMP9	up
ITGA2	7.3274e-05	2.10047	up			VNN1	up
FAM49A	1.19601e-08	2.10097	up			RNF183	up
DOK3	5.52088e-09	2.10137	up			ZBED2	up
LGI2	3.6909e-05	2.10223	up			TNFRSF10C	up
PTGFR	4.10232e-06	2.10369	up			FOXQ1	up
CCL18	2.45489e-05	2.10394	up			COL23A1	up
SLFN5	7.20066e-07	2.10537	up			ADGRE2	up
CD79A	2.72486e-07	2.10668	up			CTLA4	up
LIN7A	0.000100113	2.11572	up			FGF10	up
CDH5	7.34257e-09	2.12119	up			CEMIP	up
MME	3.5462e-06	2.12842	up			HRH2	up
NXPE3	8.70486e-10	2.12889	up			FJX1	up
ISG20	2.7776e-12	2.13392	up			PADI4	up
INHBB	0.000210485	2.1345	up			LILRB3	up
ODF3B	3.21013e-12	2.1346	up			PRSS22	up
ALDH1L2	2.53031e-05	2.13905	up			TNC	up
IRF1	8.58285e-13	2.14007	up			APOBEC3A	up
OLFML2B	3.42625e-11	2.14043	up			PTGIR	up
TNFSF8	0.000190047	2.14227	up			GZMB	up
BCL6	1.62433e-06	2.14251	up			KRT80	up
HGF	1.69984e-05	2.14679	up			GRHL3	up
OSMR	1.74064e-06	2.14717	up			ADGRE3	up
SERPINA1	4.09134e-14	2.14772	up			CHAC1	up
THBD	2.59814e-07	2.15074	up			RTEL1-TNFRSF6B	up
SLC6A6	3.36722e-06	2.15492	up			SLC26A4	up
SLAMF1	2.65017e-10	2.15626	up			KRT7	up
ENTPD1	2.85144e-10	2.15847	up			EGFL6	up
FMO3	0.000556647	2.15978	up			ADAMTS14	up
COL5A3	5.85076e-08	2.16231	up			COL5A3	up
TNF	2.01094e-06	2.16267	up			DOC2B	up
CLEC4A	7.19888e-12	2.16332	up			MZB1	up
GUCY1B3	3.7739e-07	2.16384	up			SERPINA3	up
SLA	3.8729e-09	2.1664	up			PTGS2	up
TRIB2	2.90109e-09	2.1669	up			DEFA5	up
TRIM69	1.93445e-12	2.16901	up			RND1	up
ANGPTL2	1.40132e-09	2.17036	up			IL21	up
SLAMF7	3.02883e-13	2.17183	up			LYPD1	up
DNAJC5B	7.76696e-08	2.17389	up			APOBEC3H	up
CLEC12A	1.30336e-07	2.17578	up			BGN	up
GPX8	2.5547e-10	2.17831	up			FIBIN	up
PDCD1	2.67459e-06	2.18344	up			IL23A	up
TMEM132A	3.1939e-12	2.18352	up			PLEKHN1	up
DUSP4	6.28429e-07	2.18402	up			IL1A	up
SEC14L2	1.78294e-07	2.18707	up			FCGR3A	up
LRRK2	2.50057e-05	2.19072	up			CDH3	up
HK2	3.17538e-09	2.19278	up			SPRR1A	up
SRPX2	1.8003e-08	2.19365	up			LILRA1	up
LYZ	5.37716e-07	2.19428	up			STRIP2	up
ZG16B	1.39999e-09	2.1953	up			BEAN1	up
MRAP2	7.08476e-13	2.20414	up			KCND3	up
GPR85	1.84989e-05	2.20483	up			PLAU	up
ETV7	4.32062e-13	2.20659	up			ZBP1	up
FAM72B	0.000622707	2.20792	up			IL2RA	up
ICOS	1.06087e-06	2.2096	up			AGT	up
ALPK3	0.000160773	2.21019	up			PIM2	up
COL6A3	9.66242e-08	2.2107	up			SLC6A20	up
TLR2	2.22865e-08	2.21513	up			FAM132B	up
KLK11	3.7525e-08	2.21695	up			CPZ	up
PARP9	3.2838e-13	2.21835	up			GPR84	up
ACSL4	6.54596e-07	2.2184	up			KRT17	up
SBNO2	1.24292e-11	2.21858	up			HAPLN3	up
GNLY	8.57592e-06	2.22186	up			SGIP1	up
CYP27B1	6.05148e-07	2.22491	up			TDO2	up
TG	2.42877e-06	2.22575	up			FCRL5	up
ADGRG6	4.99805e-06	2.2262	up			FOSL1	up
EHD3	9.46766e-09	2.22853	up			F2RL2	up
OAS2	2.52198e-10	2.22917	up			PERM1	up
TNFRSF4	1.15282e-10	2.24273	up			MDFI	up
F2R	6.2782e-08	2.24344	up			CXCL10	up
CLCN4	1.74403e-07	2.24451	up			CD1B	up
KDR	1.87464e-06	2.24835	up			CPXM1	up
IFITM2	1.34978e-10	2.25103	up			HK3	up
GLRX	2.64226e-16	2.25378	up			C6orf223	up
STAT1	1.33288e-09	2.25444	up			IL1B	up
SEMA7A	4.20216e-06	2.25763	up			ALPL	up
CCR1	4.59651e-10	2.26396	up			SLC11A1	up
SLC5A1	4.42541e-12	2.26708	up			LILRA5	up
FAM167B	3.78246e-14	2.26962	up			RUFY4	up
GBP4	2.28728e-12	2.27522	up			CXCL9	up
IL12RB2	0.00092117	2.27631	up			CLEC4E	up
ADAMTS2	2.24617e-10	2.27695	up			SOCS3	up
TBX21	1.7667e-09	2.27771	up			ITGAX	up
RTEL1-TNFRSF6B	9.68033e-09	2.27914	up			SPRR3	up
LAMC2	7.01018e-08	2.27953	up			LCN2	up
XBP1	1.42795e-16	2.28493	up			CXCL6	up
BATF	1.25282e-10	2.28844	up			STC1	up
C19orf38	2.51624e-14	2.28965	up			NOS2	up
MMRN1	8.13934e-06	2.30355	up			SERPINE1	up
AC234582.1	9.89873e-05	2.30376	up			CXCL11	up
PLAUR	1.06043e-09	2.30604	up			C2CD4A	up
MEOX1	4.87908e-12	2.31131	up			CLEC5A	up
TTC9	1.25243e-09	2.3145	up			IL11	up
PRRX1	3.11136e-05	2.3167	up			CXCL2	up
FHL5	0.000100213	2.32209	up			MMP12	up
HIST1H2BC	4.69731e-11	2.32316	up			DUOXA1	up
MMP25	5.66268e-10	2.32751	up			INHBA	up
CSF2RB	5.35764e-09	2.33005	up			GLT1D1	up
SLC16A14	4.35835e-09	2.33523	up			MUC5AC	up
ANK1	0.000111745	2.33717	up			CCR3	up
PNOC	3.65487e-10	2.3409	up			VSTM1	up
RUFY4	1.39112e-06	2.34256	up			FAM65C	up
SRGN	3.46867e-12	2.34473	up			ADGRG3	up
PSMB9	1.07316e-15	2.34608	up			NFE2	up
WARS	1.11639e-11	2.34615	up			CEACAM4	up
PTP4A3	4.71349e-13	2.34703	up			FAM92B	up
AZGP1	2.74864e-08	2.34861	up			CXCL3	up
RGS16	1.62032e-08	2.35008	up			PDPN	up
IRF4	4.48454e-09	2.35032	up			IDO1	up
IFITM1	3.95649e-17	2.35435	up			CSF3R	up
CTSK	2.41364e-15	2.35915	up			FCN1	up
ADAM12	1.94403e-05	2.36069	up			COL7A1	up
CHST15	1.69895e-11	2.36667	up			DEFB4B	up
SELL	8.026e-06	2.37584	up			FAM3B	up
IFITM3	9.6947e-18	2.37733	up			SELE	up
CYP7B1	3.95269e-05	2.37863	up			SFRP2	up
LAG3	2.99332e-11	2.37865	up			C4BPB	up
TGFB2	0.0002602	2.38822	up			CCL11	up
SNAI1	5.58341e-07	2.38858	up			CARD17	up
ART3	1.55522e-08	2.39541	up			PGLYRP1	up
TNFAIP6	0.000365188	2.40073	up			KRT6A	up
KCNA3	6.57663e-06	2.40124	up			OLFM4	up
SPHK1	6.54303e-12	2.40335	up			CXCL1	up
ITGAX	3.24012e-08	2.40778	up			CHRDL2	up
KLHL5	1.21547e-09	2.40818	up			PI3	up
STX11	8.41806e-08	2.41489	up			IL13RA2	up
CRABP2	0.000493552	2.42259	up			CLDN14	up
VWF	1.46651e-13	2.42304	up			ADAMTS4	up
LOXL2	1.03374e-11	2.42462	up			DMBT1	up
PECAM1	2.15188e-10	2.42812	up			C4BPA	up
IGLL5	2.42988e-08	2.43728	up			SLCO1B3	up
KLK10	0.000924929	2.43945	up			IL6	up
PLEKHN1	3.80821e-08	2.44268	up			SPRR2A	up
IRAK3	2.58058e-08	2.44425	up			WISP1	up
SOD2	9.74506e-14	2.46346	up			PLA2G3	up
GJA4	2.91192e-12	2.46616	up			FPR1	up
PTGS2	0.000214027	2.46887	up			FCN3	up
FADS1	6.94994e-11	2.46897	up			IFNG	up
LAIR2	6.93719e-05	2.47148	up			CXCL8	up
LYN	4.99876e-11	2.47674	up			CD300E	up
ALOX15	4.52133e-05	2.48372	up			CMTM2	up
NNMT	5.21935e-08	2.48662	up			FAM83A	up
TLR8	1.93974e-08	2.48747	up			PRSS2	up
GRHL1	1.20229e-06	2.48977	up			CTD-3214H19.16	up
PDE4B	1.00471e-06	2.49207	up			IL26	up
MEFV	3.04108e-08	2.49537	up			VSIG1	up
C2	1.40616e-16	2.50013	up			CLEC4D	up
CR1	7.15086e-05	2.50428	up			XXbac-BPG116M5.17	up
SIGLEC14	2.61873e-06	2.50868	up			CXCR2	up
NCOA7	1.2188e-08	2.51069	up			KCNJ15	up
OLR1	2.76342e-06	2.51262	up			CLDN2	up
COL23A1	5.17872e-11	2.51627	up			MMP1	up
SRD5A3	6.59125e-17	2.52144	up			OSM	up
GPR141	0.000359204	2.52736	up			S100A9	up
TYMP	1.27633e-14	2.52826	up			IL22	up
FAM26F	8.03117e-13	2.53177	up			FCAR	up
CCDC3	1.07106e-10	2.53353	up			FPR2	up
TRIM29	9.67236e-08	2.53777	up			SLC6A14	up
CEP128	1.87882e-08	2.54185	up			PPBP	up
LILRA2	7.43473e-09	2.54656	up			LY6D	up
HIF1A	8.98383e-08	2.55009	up			CSF2	up
SIGLEC5	0.000728267	2.56028	up			KRT6B	up
TMEM92	6.63246e-13	2.56502	up			HCAR2	up
IL1RL1	0.000286592	2.56603	up			ABCA12	up
CCDC129	0.000576457	2.56708	up			DUOX2	up
PCDH17	2.81638e-09	2.56976	up			TNFRSF6B	up
BIRC3	2.67949e-10	2.57555	up			IL17A	up
PERM1	0.000101679	2.57583	up			TREM1	up
PLA2G2A	1.74578e-06	2.58155	up			TNIP3	up
MIXL1	5.09815e-10	2.58281	up			MCEMP1	up
CYSLTR2	3.08829e-08	2.58372	up			CXCL17	up
ST3GAL1	6.25859e-10	2.58713	up			CSF3	up
LAMP5	2.37688e-11	2.58908	up			TCN1	up
ANXA1	9.1742e-10	2.59272	up			MMP7	up
POU2AF1	9.9412e-12	2.61316	up			CXCL5	up
GZMH	1.0246e-05	2.61445	up			FCGR3B	up
ELL2	4.91093e-12	2.61719	up			HCAR3	up
DYSF	1.70807e-14	2.62059	up			SERPINB4	up
LAMP3	1.38514e-08	2.63587	up			SPRR1B	up
LILRB2	2.34085e-13	2.63774	up			S100A7	up
PKHD1L1	6.29461e-05	2.64021	up			CXCR1	up
THY1	1.58484e-12	2.64308	up			S100A8	up
G0S2	3.67583e-09	2.65009	up			MMP10	up
IFIT3	3.16469e-11	2.6522	up			PROK2	up
GABRP	5.5436e-06	2.66706	up			SERPINB3	up
ACPP	1.52268e-11	2.68147	up			SAA4	up
KCNJ8	1.76186e-10	2.68453	up			CHI3L1	up
FKBP11	8.80546e-20	2.68649	up			REG3A	up
CCL3	6.7446e-07	2.69224	up			AQP9	up
DAPP1	6.644e-10	2.69521	up			REG1B	up
IL21R	7.05891e-09	2.69634	up			MMP3	up
S100A2	0.000121045	2.69685	up			DUOXA2	up
TMEM158	5.32732e-14	2.69985	up			SAA2-SAA4	up
LRG1	2.82151e-15	2.70248	up			SERPINB7	up
MYEOV	1.7563e-08	2.70427	up			SAA2	up
UBE2L6	6.55201e-19	2.70434	up			S100A12	up
TREML2	3.67193e-06	2.71398	up			REG1A	up
XDH	9.55343e-10	2.71679	up			SAA1	up
SGIP1	3.06732e-06	2.72406	up			DEFB4A	up
LPCAT1	1.94048e-22	2.72543	up
FAP	5.35764e-09	2.72625	up
ZBTB32	9.28412e-08	2.73449	up
SPAG4	7.68457e-12	2.73469	up
CEACAM6	2.57692e-13	2.73512	up
PFKFB3	1.62032e-08	2.73535	up
RGS5	2.39992e-09	2.73946	up
FCGR1A	1.04552e-08	2.74176	up
LPL	2.24877e-09	2.74887	up
PLA1A	1.75711e-08	2.75006	up
SAMD9L	1.43364e-10	2.75851	up
SLC28A3	5.91692e-08	2.76387	up
ICAM1	5.97866e-11	2.76861	up
PCSK1	2.95601e-07	2.76997	up
CASP1	9.34493e-20	2.77247	up
NCF2	1.48292e-13	2.77263	up
NFKBIZ	4.26177e-10	2.78098	up
TNFRSF9	7.58691e-07	2.78446	up
CADM1	2.54338e-13	2.78947	up
PSAT1	4.94213e-12	2.79129	up
LINC00694	1.51123e-05	2.79145	up
F2RL2	6.36024e-07	2.7971	up
SPNS2	1.81896e-14	2.80181	up
FJX1	6.50781e-08	2.80366	up
CHST2	1.87469e-15	2.80758	up
ANGPT2	8.16635e-11	2.81225	up
ARNTL2	1.22013e-09	2.81486	up
STOM	5.77103e-16	2.82502	up
ADGRE1	3.664e-13	2.83832	up
LILRB3	4.69896e-11	2.84078	up
GNA15	5.72211e-21	2.84176	up
C17orf96	9.28552e-14	2.84584	up
PRSS22	1.16226e-06	2.84974	up
ADGRE2	7.42178e-09	2.85557	up
AGPAT4	1.09103e-10	2.86041	up
PLEK	1.38047e-11	2.86974	up
BACE2	6.10468e-16	2.87064	up
LRP8	1.22437e-07	2.87694	up
DERL3	5.12672e-14	2.87899	up
RTEL1	4.14137e-21	2.88945	up
TIMP1	3.62935e-13	2.89275	up
CCL4	9.94407e-08	2.89295	up
SUCNR1	6.74508e-08	2.89309	up
UNC5CL	1.58684e-12	2.90926	up
STEAP4	7.27534e-07	2.93455	up
KLHDC7B	6.54292e-11	2.9421	up
ANGPTL4	8.57257e-10	2.94503	up
FOXP3	5.9443e-13	2.94566	up
CTLA4	1.70419e-09	2.95398	up
IGF2BP3	8.24987e-05	2.9637	up
FCRL5	1.14408e-11	2.98019	up
ASS1	7.40778e-14	2.98628	up
CTHRC1	7.26037e-13	2.98933	up
APOBEC3H	3.80677e-06	3.00203	up
LIPG	4.4599e-11	3.00299	up
GPR25	1.10125e-06	3.01904	up
GPR4	1.30953e-10	3.02084	up
CETP	4.20921e-06	3.02656	up
CD80	4.69648e-07	3.02661	up
FADS2	8.48031e-08	3.03818	up
CA9	5.51388e-05	3.04371	up
VNN2	4.27672e-13	3.0447	up
COL4A1	8.17129e-10	3.04613	up
TNC	2.8817e-07	3.04813	up
UBD	1.0038e-09	3.05573	up
GALNT14	8.57099e-06	3.05832	up
CCL24	4.32297e-11	3.06015	up
GBP1	1.08295e-10	3.07928	up
FAM132B	3.26186e-06	3.09585	up
SERPINB5	4.3329e-06	3.09896	up
STS	2.74343e-14	3.10146	up
LILRA6	1.14293e-07	3.12024	up
APOL1	8.80546e-20	3.12195	up
SPP1	2.15924e-08	3.12869	up
XKR9	3.1495e-11	3.14357	up
MNDA	8.09195e-18	3.14819	up
HSD11B1	6.76206e-07	3.14949	up
BGN	2.84502e-17	3.15912	up
PCSK9	6.41517e-08	3.16228	up
CHI3L2	9.11485e-10	3.16278	up
FAIM2	1.12271e-10	3.17456	up
GRIN3A	1.53445e-08	3.1754	up
ADM	5.60709e-16	3.18426	up
S100A3	2.23895e-07	3.18914	up
SLC7A11	2.94113e-11	3.20899	up
C2CD4B	5.76502e-12	3.22264	up
CCL17	0.000641848	3.23252	up
MEDAG	8.9687e-05	3.2332	up
ZNF385D	9.8836e-07	3.27743	up
FGR	2.21555e-16	3.28097	up
LAX1	1.35898e-12	3.28437	up
MMP9	4.30948e-11	3.28811	up
GREM1	9.17073e-06	3.29121	up
IL11	9.82039e-07	3.29622	up
CYP4X1	1.37964e-11	3.32588	up
CFI	1.57448e-16	3.3683	up
BHLHA15	3.07018e-06	3.37358	up
ADAMTS4	2.73148e-05	3.37486	up
TSHR	6.21435e-09	3.38025	up
ERO1A	7.38296e-16	3.3892	up
SELP	2.31989e-14	3.39139	up
GBP5	2.89209e-14	3.39647	up
SNPH	1.9726e-14	3.39719	up
DPEP1	7.50007e-06	3.4278	up
HAPLN3	2.85701e-13	3.4356	up
FCGR1B	2.22029e-06	3.43591	up
KCNJ10	4.67256e-08	3.44223	up
CLC	5.89505e-07	3.44796	up
REG4	1.37527e-06	3.454	up
IGFBP5	4.09059e-12	3.47718	up
HK3	8.04796e-16	3.47953	up
IL2RA	3.61354e-09	3.48413	up
PIM2	3.19133e-19	3.50579	up
TYRP1	0.000252822	3.51059	up
ALDOB	1.92119e-05	3.51065	up
MZB1	2.69083e-15	3.51412	up
[truncated: 218 more rows]

## Sheet: IEC UC GSEA
1125 Differentialy expressed genes in UC IEC that overlapped with PROTECT genes
Gene	IEC and PROTECT [UC] vs [Not IBD]
AAED1	up			Functional annotation enrichment of the 970 IEC UC up-regulated genes														Functional annotation enrichment of the IEC UC 155 down-regulated genes
ABCA12	up			GO: Molecular Function														GO: Molecular Function
ABCC1	up				ID	Name	Source	pValue	FDR B&H	Genes from Input	Genes in Annotation								ID	Name	Source	pValue	FDR B&H	Genes from Input	Genes in Annotation
ABCC9	up			1	GO:0005102	signaling receptor binding		4.974e-17	8.148e-14	173	1601							1	GO:0048037	cofactor binding		6.307e-07	0.0005051	14	277
ACCS	up			2	GO:0060089	molecular transducer activity		1.103e-14	9.037e-12	174	1708							2	GO:0016491	oxidoreductase activity		1.256e-06	0.0005051	23	749
ACKR4	up			3	GO:0004871	signal transducer activity		7.91e-14	4.319e-11	177	1786							3	GO:0033293	monocarboxylic acid binding		1.243e-05	0.003327	7	79
ACSL1	up			4	GO:0005539	glycosaminoglycan binding		1.81e-13	7.412e-11	44	219							4	GO:0050662	coenzyme binding		2.04e-05	0.003327	10	192
ACSL4	up			5	GO:0005125	cytokine activity		1.261e-12	4.132e-10	43	222							5	GO:0016616	oxidoreductase activity, acting on the CH-OH group of donors, NAD or NADP as acceptor		2.421e-05	0.003327	8	120
ACTA2	up			6	GO:0038023	signaling receptor activity		5.275e-12	1.44e-09	145	1436							6	GO:0031406	carboxylic acid binding		2.584e-05	0.003327	11	240
ACVR1	up			7	GO:0004888	transmembrane signaling receptor activity		7.586e-11	1.775e-08	133	1327							7	GO:0043177	organic acid binding		2.897e-05	0.003327	11	243
ADA	up			8	GO:0030246	carbohydrate binding		2.407e-10	4.929e-08	46	289							8	GO:0008509	anion transmembrane transporter activity		3.835e-05	0.003854	12	297
ADAM12	up			9	GO:0004896	cytokine receptor activity		7.904e-10	1.438e-07	23	90							9	GO:0008514	organic anion transmembrane transporter activity		8.29e-05	0.006545	9	183
ADAM19	up			10	GO:0061134	peptidase regulator activity		1.088e-09	1.782e-07	38	222							10	GO:0005504	fatty acid binding		9.433e-05	0.006545	5	47
ADAM8	up			11	GO:0005518	collagen binding		2.055e-09	2.987e-07	20	72							11	GO:0004776	succinate-CoA ligase (GDP-forming) activity		9.659e-05	0.006545	2	2
ADAMTS12	up			12	GO:0050839	cell adhesion molecule binding		2.188e-09	2.987e-07	36	208							12	GO:0016614	oxidoreductase activity, acting on CH-OH group of donors		9.779e-05	0.006545	8	146
ADAMTS14	up			13	GO:0005178	integrin binding		3.601e-09	4.538e-07	26	121							13	GO:0004774	succinate-CoA ligase activity		0.0001058	0.006545	3	10
ADAMTS4	up			14	GO:0045236	CXCR chemokine receptor binding		4.736e-09	5.541e-07	10	17							14	GO:0004174	electron-transferring-flavoprotein dehydrogenase activity		0.0002851	0.01528	2	3
ADAMTS5	up			15	GO:0019838	growth factor binding		6.977e-09	7.619e-07	28	142							15	GO:0016649	oxidoreductase activity, acting on the CH-NH group of donors, quinone or similar compound as acceptor		0.0002851	0.01528	2	3
ADAMTS7	up			16	GO:0098772	molecular function regulator		1.734e-08	1.775e-06	132	1430							16	GO:0016406	carnitine O-acyltransferase activity		0.0003695	0.01729	4	35
ADAMTS8	up			17	GO:0061135	endopeptidase regulator activity		2.124e-08	2.046e-06	31	177							17	GO:0015075	ion transmembrane transporter activity		0.0003738	0.01729	20	873
ADAMTS9	up			18	GO:0005126	cytokine receptor binding		2.271e-08	2.066e-06	42	289							18	GO:0016405	CoA-ligase activity		0.000387	0.01729	3	15
ADCY4	up			19	GO:0030414	peptidase inhibitor activity		3.185e-08	2.746e-06	31	180							19	GO:0046943	carboxylic acid transmembrane transporter activity		0.0004872	0.01752	7	141
ADGRE1	up			20	GO:0004866	endopeptidase inhibitor activity		3.436e-08	2.814e-06	30	171							20	GO:0015293	symporter activity		0.0005301	0.01752	7	143
ADGRE2	up			21	GO:0008201	heparin binding		7.302e-08	5.696e-06	29	167							21	GO:0005496	steroid binding		0.0005333	0.01752	6	103
ADGRE3	up			22	GO:0030234	enzyme regulator activity		1.404e-07	1.045e-05	99	1023							22	GO:0005342	organic acid transmembrane transporter activity		0.0005526	0.01752	7	144
ADGRF1	up			23	GO:0005031	tumor necrosis factor-activated receptor activity		3.305e-07	2.256e-05	10	24							23	GO:0008289	lipid binding		0.0005542	0.01752	17	701
ADGRF5	up			24	GO:0005035	death receptor activity		3.305e-07	2.256e-05	10	24							24	GO:0003985	acetyl-CoA C-acetyltransferase activity		0.0005665	0.01752	2	4
ADGRG3	up			25	GO:1901681	sulfur compound binding		7.52e-07	4.927e-05	36	260							25	GO:0004095	carnitine O-palmitoyltransferase activity		0.0005665	0.01752	2	4
ADGRG5	up			GO: Biological Process														GO: Biological Process
ADGRL4	up				ID	Name	Source	pValue	FDR B&H	Genes from Input	Genes in Annotation								ID	Name	Source	pValue	FDR B&H	Genes from Input	Genes in Annotation
ADPRH	up			1	GO:0006955	immune response		1.428e-65	1.08e-61	271	1572							1	GO:0019752	carboxylic acid metabolic process		4.813e-13	1.368e-09	38	1003
ADRBK2	up			2	GO:0006952	defense response		6.562e-61	2.481e-57	271	1651	many CXCR/CXCL						2	GO:0006082	organic acid metabolic process		9.361e-13	1.368e-09	40	1131
AEBP1	up			3	GO:0006954	inflammatory response		2.912e-58	7.34e-55	167	711							3	GO:0032787	monocarboxylic acid metabolic process		2.367e-12	1.913e-09	29	617
AGPAT4	up			4	GO:0022610	biological adhesion		4.588e-54	8.672e-51	249	1542							4	GO:0043436	oxoacid metabolic process		2.618e-12	1.913e-09	39	1114
AGT	up			5	GO:0007155	cell adhesion		1.444e-53	2.183e-50	247	1530							5	GO:0055114	oxidation-reduction process		1.655e-10	8.081e-08	34	996
AHR	up			6	GO:0002682	regulation of immune system process		1.419e-52	1.788e-49	243	1506							6	GO:0006631	fatty acid metabolic process		1.659e-10	8.081e-08	21	379
ALDH1A2	up			7	GO:0001775	cell activation		1.815e-52	1.961e-49	192	1001							7	GO:0006629	lipid metabolic process		3.904e-10	1.63e-07	40	1377
ALDH1A3	up			8	GO:0002684	positive regulation of immune system process		1.166e-49	1.102e-46	185	976							8	GO:0044255	cellular lipid metabolic process		3.605e-09	1.317e-06	33	1064
ALOX5	up			9	GO:0016477	cell migration		1.504e-45	1.263e-42	211	1300							9	GO:0009812	flavonoid metabolic process		3.265e-07	0.000106	6	29
ALOX5AP	up			10	GO:0040011	locomotion		2.16e-44	1.633e-41	249	1735							10	GO:0006811	ion transport		3.886e-07	0.0001136	38	1627
ALPK2	up			11	GO:0051674	localization of cell		3.939e-41	2.482e-38	215	1428							11	GO:0019395	fatty acid oxidation		5.68e-07	0.0001509	9	99
ALPK3	up			12	GO:0048870	cell motility		3.939e-41	2.482e-38	215	1428							12	GO:0034440	lipid oxidation		6.738e-07	0.0001641	9	101
ALPL	up			13	GO:0030334	regulation of cell migration		7.326e-41	4.261e-38	146	742							13	GO:0015711	organic anion transport		7.369e-07	0.0001657	18	462
AMICA1	up			14	GO:0045321	leukocyte activation		2.164e-39	1.101e-36	153	828							14	GO:0006820	anion transport		1.412e-06	0.0002947	21	641
AMOTL1	up			15	GO:0040012	regulation of locomotion		2.185e-39	1.101e-36	157	866							15	GO:0072329	monocarboxylic acid catabolic process		2.682e-06	0.0005154	9	119
ANGPT2	up			16	GO:2000145	regulation of cell motility		3.161e-39	1.494e-36	149	793							16	GO:0006105	succinate metabolic process		2.821e-06	0.0005154	4	11
ANGPTL2	up			17	GO:0051270	regulation of cellular component movement		1.494e-38	6.645e-36	155	860							17	GO:0044242	cellular lipid catabolic process		4.305e-06	0.0007403	11	198
ANK1	up			18	GO:0050776	regulation of immune response		2.456e-37	1.032e-34	157	899							18	GO:0009062	fatty acid catabolic process		4.734e-06	0.0007687	8	96
ANKRD44	up			19	GO:0043207	response to external biotic stimulus		2.572e-36	9.725e-34	164	986							19	GO:0006063	uronic acid metabolic process		8.507e-06	0.001202	5	29
ANOS1	up			20	GO:0051707	response to other organism		2.572e-36	9.725e-34	164	986							20	GO:0019585	glucuronate metabolic process		8.507e-06	0.001202	5	29
ANXA1	up			21	GO:0006928	movement of cell or subcellular component		2.837e-36	1.021e-33	245	1882							21	GO:0030258	lipid modification		8.634e-06	0.001202	12	255
ANXA6	up			22	GO:0009611	response to wounding		2.971e-36	1.021e-33	162	967							22	GO:0016042	lipid catabolic process		9.81e-06	0.001303	13	303
APBA2	up			23	GO:0050900	leukocyte migration		1.657e-35	5.448e-33	96	386							23	GO:0045333	cellular respiration		1.075e-05	0.001366	10	178
APBB1IP	up			24	GO:0001816	cytokine production		1.736e-35	5.47e-33	133	700							24	GO:0006122	mitochondrial electron transport, ubiquinol to cytochrome c		1.132e-05	0.001378	4	15
APLNR	up			25	GO:0009607	response to biotic stimulus		1.239e-34	3.746e-32	165	1027							25	GO:0051186	cofactor metabolic process		1.322e-05	0.001545	15	409
APOBEC3H	up			GO: Cellular Component														GO: Cellular Component
APOL1	up				ID	Name	Source	pValue	FDR B&H	Genes from Input	Genes in Annotation								ID	Name	Source	pValue	FDR B&H	Genes from Input	Genes in Annotation
AQP9	up			1	GO:0005615	extracellular space		2.584e-36	1.806e-33	206	1449							1	GO:0005739	mitochondrion		1.634e-11	5.359e-09	48	1769
ARFGAP3	up			2	GO:0009986	cell surface		1.571e-32	5.491e-30	145	873							2	GO:0044429	mitochondrial part		2.619e-10	4.295e-08	33	987
ARHGAP25	up			3	GO:0031012	extracellular matrix		5.988e-28	1.395e-25	92	444							3	GO:0005903	brush border		4.451e-08	4.866e-06	11	129
ARHGAP29	up			4	GO:0005578	proteinaceous extracellular matrix		1.21e-25	2.114e-23	81	379							4	GO:0005743	mitochondrial inner membrane		8.883e-08	7.188e-06	20	507
ARHGAP30	up			5	GO:0009897	external side of plasma membrane		4.655e-23	6.507e-21	69	310							5	GO:0019866	organelle inner membrane		1.096e-07	7.188e-06	21	564
ARHGAP9	up			6	GO:0098552	side of membrane		3.495e-22	4.072e-20	90	510							6	GO:0005740	mitochondrial envelope		1.507e-07	8.24e-06	24	736
ARHGDIB	up			7	GO:0031226	intrinsic component of plasma membrane		1.403e-19	1.401e-17	189	1714							7	GO:0031966	mitochondrial membrane		2.108e-07	9.876e-06	23	694
ARHGEF17	up			8	GO:0005887	integral component of plasma membrane		3.49e-19	3.049e-17	183	1651							8	GO:0098862	cluster of actin-based cell projections		9.811e-07	4.023e-05	11	175
ARID5A	up			9	GO:0044420	extracellular matrix component		7.89e-14	6.128e-12	35	141							9	GO:0005759	mitochondrial matrix		3.373e-06	0.0001229	16	425
ARL10	up			10	GO:0045121	membrane raft		8.97e-13	5.7e-11	56	343							10	GO:0031967	organelle envelope		1.782e-05	0.0005731	27	1169
ARL4C	up			11	GO:0098857	membrane microdomain		8.97e-13	5.7e-11	56	343							11	GO:0031975	envelope		1.922e-05	0.0005731	27	1174
ARMCX2	up			12	GO:0098589	membrane region		2.612e-11	1.522e-09	130	1267							12	GO:0005902	microvillus		2.297e-05	0.0006278	7	89
ARNTL2	up			13	GO:0005788	endoplasmic reticulum lumen		3.35e-11	1.801e-09	39	207							13	GO:0042709	succinate-CoA ligase complex		9.155e-05	0.002052	2	2
ART3	up			14	GO:0005604	basement membrane		5.797e-11	2.894e-09	27	109							14	GO:0045244	succinate-CoA ligase complex (GDP-forming)		9.155e-05	0.002052	2	2
ASAP1	up			15	GO:0005581	collagen trimer		4.813e-10	2.243e-08	23	88							15	GO:0098798	mitochondrial protein complex		9.383e-05	0.002052	8	149
ASPN	up			16	GO:0042611	MHC protein complex		5.963e-10	2.605e-08	13	27							16	GO:0042579	microbody		0.000434	0.008373	7	142
ASRGL1	up			17	GO:0098797	plasma membrane protein complex		1.233e-08	5.069e-07	64	532							17	GO:0005777	peroxisome		0.000434	0.008373	7	142
ASS1	up			18	GO:0031410	cytoplasmic vesicle		1.352e-08	5.156e-07	127	1355							18	GO:0016323	basolateral plasma membrane		0.0005778	0.01053	9	244
ATHL1	up			19	GO:0098644	complex of collagen trimers		1.414e-08	5.156e-07	11	23							19	GO:0097440	apical dendrite		0.0006287	0.01085	3	18
ATP11A	up			20	GO:0097708	intracellular vesicle		1.475e-08	5.156e-07	127	1357							20	GO:0045177	apical part of cell		0.0008667	0.01421	12	428
ATP8B2	up			21	GO:0042613	MHC class II protein complex		4.908e-08	1.634e-06	9	16							21	GO:0098590	plasma membrane region		0.0009793	0.0153	21	1041
AZGP1	up			22	GO:0043235	receptor complex		2.927e-07	9.299e-06	44	339							22	GO:0070069	cytochrome complex		0.001495	0.02229	3	24
BACE2	up			23	GO:0098802	plasma membrane receptor complex		3.782e-07	1.149e-05	29	180							23	GO:0070469	respiratory chain		0.001715	0.02445	5	90
BANK1	up			24	GO:0098590	plasma membrane region		5.764e-07	1.679e-05	98	1041							24	GO:0030062	mitochondrial tricarboxylic acid cycle enzyme complex		0.001845	0.02522	2	7
BASP1	up			25	GO:0030054	cell junction		2.257e-06	6.311e-05	107	1200							25	GO:0044438	microbody part		0.002278	0.02789	5	96
BATF	up			Human Phenotype														Human Phenotype
BATF3	up				ID	Name	Source	pValue	FDR B&H	Genes from Input	Genes in Annotation								ID	Name	Source	pValue	FDR B&H	Genes from Input	Genes in Annotation
BCL2A1	up			1	HP:0011123	Inflammatory abnormality of the skin		6.156e-16	2.828e-12	74	416							1	HP:0004360	Abnormality of acid-base homeostasis		3.547e-07	0.0009919	22	508
BCL3	up			2	HP:0011122	Abnormality of skin physiology		2.326e-15	5.344e-12	78	464							2	HP:0001941	Acidosis		2.301e-06	0.003217	20	475
BCL6	up			3	HP:0000988	Skin rash		8.798e-13	1.347e-09	41	178							3	HP:0011015	Abnormality of blood glucose concentration		7.248e-06	0.006755	15	299
BEAN1	up			4	HP:0012649	Increased inflammatory response		1.662e-12	1.527e-09	137	1202							4	HP:0001943	Hypoglycemia		1.986e-05	0.01388	13	247
BGN	up			5	HP:0012647	Abnormal inflammatory response		1.662e-12	1.527e-09	137	1202							5	HP:0004359	Abnormality of fatty-acid metabolism		3.459e-05	0.01934	6	47
BHLHE40	up			6	HP:0003346	Abnormal immunological laboratory finding		2.837e-12	2.172e-09	58	330							6	HP:0003215	Dicarboxylic aciduria		4.958e-05	0.02311	6	50
BICC1	up			7	HP:0010978	Abnormality of immune system physiology		1.856e-11	1.218e-08	161	1554							7	HP:0001987	Hyperammonemia		5.902e-05	0.02357	7	75
BICD1	up			8	HP:0001369	Arthritis		7.317e-11	4.202e-08	58	356							8	HP:0003219	Ethylmalonic aciduria		8.073e-05	0.02522	3	7
BIRC3	up			9	HP:0004386	Gastrointestinal inflammation		1.928e-10	9.84e-08	47	261							9	HP:0010995	Abnormality of dicarboxylic acid metabolism		8.579e-05	0.02522	6	55
BLVRA	up			10	HP:0003493	Antinuclear antibody positivity		4.033e-10	1.853e-07	20	58							10	HP:0001992	Organic aciduria		9.019e-05	0.02522	8	108
BNC2	up			11	HP:0002037	Inflammation of the large intestine		5.351e-10	2.063e-07	39	198							11	HP:0010964	Abnormality of long-chain fatty-acid metabolism		0.0001564	0.03976	4	21
BNIP3	up			12	HP:0004332	Abnormal lymphocyte morphology		5.388e-10	2.063e-07	76	561							Mouse Phenotype
BOC	up			13	HP:0100281	Chronic colitis		5.367e-09	1.605e-06	29	130								ID	Name	Source	pValue	FDR B&H	Genes from Input	Genes in Annotation
BTK	up			14	HP:0002583	Colitis		5.367e-09	1.605e-06	29	130							1	MP:0010028	aciduria		8.307e-06	0.01908	6	42
BTN2A2	up			15	HP:0001581	Recurrent skin infections		5.535e-09	1.605e-06	31	146							2	MP:0000477	abnormal intestine morphology		1.663e-05	0.01908	18	498
BTN3A1	up			16	HP:0030057	Autoimmune antibody positivity		5.59e-09	1.605e-06	24	93							3	MP:0009643	abnormal urine homeostasis		2.033e-05	0.01908	17	457
BTN3A3	up			17	HP:0001945	Fever		9.198e-09	2.391e-06	66	486							4	MP:0003978	decreased circulating carnitine level		3.035e-05	0.02136	3	6
C10orf128	up			18	HP:0001370	Rheumatoid arthritis		9.367e-09	2.391e-06	34	174							5	MP:0005346	abnormal circulating aldosterone level		9.483e-05	0.04449	5	40
C11orf21	up			19	HP:0002727	Abnormal tendency to infections of the skin		1.1e-08	2.547e-06	31	150							6	MP:0003372	abnormal circulating mineralocorticoid level		9.483e-05	0.04449	5	40
C11orf96	up			20	HP:0002733	Abnormality of the lymph nodes		1.109e-08	2.547e-06	46	284							7	MP:0000490	abnormal crypts of Lieberkuhn morphology		0.0001231	0.04951	9	164
C17orf107	up			21	HP:0002715	Abnormality of the immune system		1.207e-08	2.64e-06	176	1886							Domain
C1orf216	up			22	HP:0011276	Vascular skin abnormality		1.846e-08	3.854e-06	79	639								ID	Name	Source	pValue	FDR B&H	Genes from Input	Genes in Annotation
C1orf54	up			23	HP:0002633	Vasculitis		2.181e-08	4.197e-06	38	215							1	PS00440	ACYLTRANSF C 2	PROSITE	3.169e-05	0.007424	3	7
C1orf95	up			24	HP:0100032	Immunoglobulin abnormality		2.347e-08	4.197e-06	45	281							2	IPR000542	Carn acyl trans	InterPro	3.169e-05	0.007424	3	7
C2	up			25	HP:0010701	Abnormal immunoglobulin level		2.347e-08	4.197e-06	45	281							3	PS00439	ACYLTRANSF C 1	PROSITE	3.169e-05	0.007424	3	7
C2CD4A	up			Mouse Phenotype														4	PF00755	Carn acyltransf	Pfam	3.169e-05	0.007424	3	7
C2CD4B	up				ID	Name	Source	pValue	FDR B&H	Genes from Input	Genes in Annotation							5	PF00201	UDPGT	Pfam	4.729e-05	0.007424	4	21
C3	up			1	MP:0002442	abnormal leukocyte physiology		2.901e-52	1.748e-48	275	1405							6	IPR002213	UDP glucos trans	InterPro	4.729e-05	0.007424	4	21
C4A	up			2	MP:0001819	abnormal immune cell physiology		5.612e-52	1.748e-48	278	1435							7	PS00375	UDPGT	PROSITE	4.729e-05	0.007424	4	21
C4B	up			3	MP:0002421	abnormal cell-mediated immunity		3.479e-51	7.223e-48	278	1447							8	3.40.50.720	-	Gene3D	0.0002704	0.02974	8	169
C4BPA	up			4	MP:0002420	abnormal adaptive immunity		7.002e-51	1.09e-47	280	1469							9	IPR016040	NAD(P)-bd dom	InterPro	0.0003167	0.02974	8	173
C4BPB	up			5	MP:0012382	abnormal blood cell physiology		3.165e-50	3.943e-47	285	1523							10	PS00067	3HCDH	PROSITE	0.0005682	0.02974	2	4
C5AR1	up			6	MP:0001545	abnormal hematopoietic system physiology		1.819e-45	1.889e-42	288	1629							11	PF00725	3HCDH	Pfam	0.0005682	0.02974	2	4
C5orf56	up			7	MP:0002723	abnormal immune serum protein physiology		3.197e-38	2.845e-35	210	1071							12	IPR016102	Succinyl-CoA synth-like	InterPro	0.0005682	0.02974	2	4
C6orf223	up			8	MP:0002452	abnormal professional antigen presenting cell physiology		3.833e-37	2.984e-34	197	981							13	IPR005811	CoA ligase	InterPro	0.0005682	0.02974	2	4
C9orf3	up			9	MP:0002419	abnormal innate immunity		2.499e-33	1.729e-30	143	617							14	IPR003528	Long hematopoietin rcpt CS	InterPro	0.0005682	0.02974	2	4
CACNA1C	up			10	MP:0003945	abnormal lymphocyte physiology		2.936e-32	1.829e-29	194	1033							15	IPR006176	3-OHacyl-CoA DH NAD-bd	InterPro	0.0005682	0.02974	2	4
CACNA1H	up			11	MP:0005025	abnormal response to infection		1.204e-30	6.816e-28	133	577							16	PF00549	Ligase CoA	Pfam	0.0005682	0.02974	2	4
CALCRL	up			12	MP:0001844	autoimmune response		4.593e-30	2.384e-27	108	410							17	PF02737	3HCDH N	Pfam	0.0005682	0.02974	2	4
CAPN12	up			13	MP:0005005	abnormal self tolerance		7.274e-30	3.485e-27	108	412							18	IPR006108	3HC DH C	InterPro	0.0005682	0.02974	2	4
CARD11	up			14	MP:0005000	abnormal immune tolerance		9.896e-30	4.403e-27	109	420							19	3.40.50.261	-	Gene3D	0.0005682	0.02974	2	4
CARD14	up			15	MP:0002462	abnormal granulocyte physiology		1.726e-29	7.169e-27	83	260							20	PS01352	HEMATOPO REC L F1	PROSITE	0.0005682	0.02974	2	4
CASP1	up			16	MP:0001793	altered susceptibility to infection		1.898e-29	7.389e-27	126	541							21	IPR006180	3-OHacyl-CoA DH CS	InterPro	0.0005682	0.02974	2	4
CASP10	up			17	MP:0001800	abnormal humoral immune response		2.928e-29	1.073e-26	129	565							22	IPR015152	Growth/epo recpt lig-bind	InterPro	0.0009409	0.03566	2	5
CASP5	up			18	MP:0003009	abnormal cytokine secretion		8.654e-29	2.995e-26	140	653							23	IPR003024	Na/HCO3 transpt	InterPro	0.0009409	0.03566	2	5
CASS4	up			19	MP:0001845	abnormal inflammatory response		7.799e-27	2.557e-24	207	1247							24	PS51379	4FE4S FER 2	PROSITE	0.0009409	0.03566	2	5
CATSPERB	up			20	MP:0002406	increased susceptibility to infection		2.97e-26	9.249e-24	107	444							25	IPR000586	Somatstn rcpt	InterPro	0.0009409	0.03566	2	5
CCDC102A	up			21	MP:0002463	abnormal neutrophil physiology		3.705e-26	1.099e-23	64	178							Pathway
CCDC136	up			22	MP:0001876	decreased inflammatory response		1.141e-25	3.229e-23	82	285								ID	Name	Source	pValue	FDR B&H	Genes from Input	Genes in Annotation
CCDC3	up			23	MP:0002490	abnormal immunoglobulin level		1.198e-25	3.243e-23	117	523							1	132956	Metabolic pathways	BioSystems: KEGG	1.174e-07	5.088e-05	34	1272
CCDC69	up			24	MP:0002425	altered susceptibility to autoimmune disorder		2.487e-25	6.454e-23	88	326							2	SMP00051	Fatty acid Metabolism	SMPDB	1.28e-07	5.088e-05	5	13
CCDC88B	up			25	MP:0002459	abnormal B cell physiology		4.213e-25	1.05e-22	132	644							3	1270121	The citric acid (TCA) cycle and respiratory electron transport	BioSystems: REACTOME	1.828e-07	5.088e-05	12	171
CCL11	up			Domain														4	MAP00071 Fatty acid metabolism	MAP00071 Fatty acid metabolism	GenMAPP	3.949e-07	8.244e-05	7	46
CCL20	up				ID	Name	Source	pValue	FDR B&H	Genes from Input	Genes in Annotation							5	PW:0000058	fatty acid metabolic	Pathway Ontology	3.081e-06	0.0005145	5	23
CCR1	up			1	2.60.40.10	-	Gene3D	2.258e-23	8.597e-20	108	663							6	82935	Fatty acid degradation	BioSystems: KEGG	5.381e-06	0.0007489	6	44
CCR3	up			2	IPR013783	Ig-like fold	InterPro	1.126e-22	2.143e-19	111	707							7	1270001	Metabolism of lipids and lipoproteins	BioSystems: REACTOME	8.401e-06	0.0008393	23	816
CCR4	up			3	IPR007110	Ig-like dom	InterPro	5.462e-19	6.931e-16	84	504							8	83042	PPAR signaling pathway	BioSystems: KEGG	8.711e-06	0.0008393	7	72
CCR7	up			4	PS50835	IG LIKE	PROSITE	1.751e-17	1.667e-14	80	492							9	868084	Fatty acid metabolism	BioSystems: KEGG	9.046e-06	0.0008393	6	48
CD180	up			5	SM00409	IG	SMART	2.326e-14	1.387e-11	67	421							10	1270122	Pyruvate metabolism and Citric Acid (TCA) cycle	BioSystems: REACTOME	1.022e-05	0.0008535	6	49
CD19	up			6	IPR003599	Ig sub	InterPro	2.326e-14	1.387e-11	67	421							11	PW:0000071	valine, leucine and isoleucine degradation	Pathway Ontology	2.287e-05	0.001619	4	17
CD22	up			7	IPR016187	CTDL fold	InterPro	2.55e-14	1.387e-11	31	107							12	82929	Pentose and glucuronate interconversions	BioSystems: KEGG	2.327e-05	0.001619	5	34
CD247	up			8	3.10.100.10	-	Gene3D	5.037e-13	2.397e-10	28	97							13	MAP00650 Butanoate metabolism	MAP00650 Butanoate metabolism	GenMAPP	3.666e-05	0.002355	4	19
CD248	up			9	IPR016186	C-type lectin-like/link	InterPro	8.8e-13	3.723e-10	28	99							14	SMP00073	Butyrate Metabolism	SMPDB	5.725e-05	0.003271	3	8
CD27	up			10	IPR018048	Chemokine CXC CS	InterPro	9.069e-11	3.453e-08	10	13							15	1270010	Fatty acid, triacylglycerol, and ketone body metabolism	BioSystems: REACTOME	5.876e-05	0.003271	11	253
CD274	up			11	SM00034	CLECT	SMART	1.959e-10	6.78e-08	23	84							16	1270128	Respiratory electron transport	BioSystems: REACTOME	9.004e-05	0.004699	7	103
CD300E	up			12	IPR008160	Collagen	InterPro	2.542e-10	6.911e-08	23	85							17	MAP00380 Tryptophan metabolism	MAP00380 Tryptophan metabolism	GenMAPP	0.0001039	0.005101	5	46
CD37	up			13	PS50041	C TYPE LECTIN 2	PROSITE	2.542e-10	6.911e-08	23	85							18	SMP00030	Oxidation of Branched Chain Fatty Acids	SMPDB	0.0001208	0.005606	3	10
CD38	up			14	PF01391	Collagen	Pfam	2.542e-10	6.911e-08	23	85							19	82952	Valine, leucine and isoleucine degradation	BioSystems: KEGG	0.0001276	0.005609	5	48
CD3D	up			15	IPR033899	CXC Chemokine domain	InterPro	3.01e-10	7.64e-08	10	14							20	997799	Glucuronate pathway (uronate pathway)	BioSystems: KEGG	0.0001557	0.006502	4	27
CD40	up			16	IPR001304	C-type lectin-like	InterPro	3.283e-10	7.812e-08	23	86							21	83007	Butanoate metabolism	BioSystems: KEGG	0.0001803	0.007168	4	28
CD44	up			17	PS00615	C TYPE LECTIN 1	PROSITE	4.425e-10	9.909e-08	22	80							22	1269903	Transmembrane transport of small molecules	BioSystems: REACTOME	0.0001992	0.007533	18	680
CD5	up			18	PF00059	Lectin C	Pfam	1.228e-09	2.597e-07	22	84							23	131226	Peroxisome	BioSystems: KEGG	0.0002075	0.007533	6	83
CD53	up			19	IPR001089	Chemokine CXC	InterPro	2.166e-09	4.34e-07	10	16							24	142358	isoleucine degradation	BioSystems: BIOCYC	0.0002182	0.007592	3	12
CD55	up			20	PS00471	SMALL CYTOKINES CXC	PROSITE	4.989e-09	9.497e-07	10	17							25	82927	Citrate cycle (TCA cycle)	BioSystems: KEGG	0.0002375	0.007931	4	30
CD69	up			21	IPR003598	Ig sub2	InterPro	6.507e-09	1.126e-06	38	235							Pubmed
CD72	up			22	SM00408	IGc2	SMART	6.507e-09	1.126e-06	38	235								ID	Name	Source	pValue	FDR B&H	Genes from Input	Genes in Annotation
CD74	up			23	IPR003006	Ig/MHC CS	InterPro	1.005e-07	1.664e-05	16	58							1	18614015	A mitochondrial protein compendium elucidates complex I disease biology.	Pubmed	3.004e-20	4.245e-16	36	982
CD79A	up			24	PS00290	IG MHC	PROSITE	1.688e-07	2.677e-05	16	60							2	20877624	Genetic variants in nuclear-encoded mitochondrial genes influence AIDS progression.	Pubmed	4.077e-20	4.245e-16	35	926
CD79B	up			25	IPR001003	MHC II a N	InterPro	2.346e-07	3.573e-05	6	7							3	14651853	Integrated analysis of protein composition, tissue diversity, and gene regulation in mouse mitochondria.	Pubmed	1.136e-19	7.886e-16	27	494
CD80	up			Pathway														4	12865426	Proteomic analysis of the mouse liver mitochondrial inner membrane.	Pubmed	2.545e-12	1.325e-08	13	157
CD82	up				ID	Name	Source	pValue	FDR B&H	Genes from Input	Genes in Annotation							5	23376485	Proteomic analysis of podocyte exosome-enriched fraction from normal human urine.	Pubmed	7.194e-12	2.996e-08	35	1746
CD93	up			1	M5889	Ensemble of genes encoding extracellular matrix and extracellular matrix-associated proteins	MSigDB C2 BIOCARTA (v6.0)	1.72e-36	3.504e-33	179	1028							6	27499296	Mitochondrial Protein Interaction Mapping Identifies Regulators of Respiratory Chain Function.	Pubmed	6.725e-11	2.334e-07	17	409
CDC42EP2	up			2	M5885	Ensemble of genes encoding ECM-associated proteins including ECM-affilaited proteins, ECM regulators and secreted factors	MSigDB C2 BIOCARTA (v6.0)	3.528e-21	2.462e-18	121	753							7	16916647	Substrate and functional diversity of lysine acetylation revealed by a proteomics survey.	Pubmed	4.517e-10	1.344e-06	12	191
CDH11	up			3	1269310	Cytokine Signaling in Immune system	BioSystems: REACTOME	3.626e-21	2.462e-18	122	763							8	22496890	Short-chain 3-hydroxyacyl-coenzyme A dehydrogenase associates with a protein super-complex integrating multiple metabolic pathways.	Pubmed	1.001e-09	2.605e-06	10	122
CDH3	up			4	1269203	Innate Immune System	BioSystems: REACTOME	5.913e-21	3.011e-18	174	1312							9	19056867	Large-scale proteomics and phosphoproteomics of urinary exosomes.	Pubmed	4.449e-09	1.029e-05	23	1017
CDH5	up			5	83051	Cytokine-cytokine receptor interaction	BioSystems: KEGG	4.434e-20	1.806e-17	64	270							10	20833797	Phosphoproteome analysis of functional mitochondria isolated from resting human muscle reveals extensive phosphorylation of inner membrane protein complexes and enzymes.	Pubmed	1.236e-08	2.573e-05	8	82
CDH6	up			6	1269318	Signaling by Interleukins	BioSystems: REACTOME	6.888e-19	2.338e-16	93	531							11	27689697	Mtu1-Mediated Thiouridine Formation of Mitochondrial tRNAs Is Required for Mitochondrial Translation and Is Involved in Reversible Infantile Liver Injury.	Pubmed	2.83e-08	5.358e-05	8	91
CDK14	up			7	1470923	Interleukin-4 and 13 signaling	BioSystems: REACTOME	1.308e-18	3.806e-16	39	114							12	24816252	An atlas of genetic influences on human blood metabolites.	Pubmed	7.457e-08	0.0001294	10	191
CDR2L	up			8	172846	Staphylococcus aureus infection	BioSystems: KEGG	8.749e-18	2.228e-15	27	56							13	28159809	Cardiac Med1 deletion promotes early lethality, cardiac remodeling, and transcriptional reprogramming.	Pubmed	1.811e-07	0.00029	5	25
CDYL2	up			9	1270244	Extracellular matrix organization	BioSystems: REACTOME	4.046e-17	9.158e-15	63	298							14	20734064	A large-scale candidate gene association study of age at menarche and age at natural menopause.	Pubmed	2.515e-07	0.0003741	11	275
CEBPB	up			10	200309	Rheumatoid arthritis	BioSystems: KEGG	5.496e-17	1.12e-14	33	90							15	8830050	Increased expression of carnitine palmitoyltransferase I gene is repressed by administering L-carnitine in the hearts of carnitine-deficient juvenile visceral steatosis mice.	Pubmed	5.61e-07	0.00073	3	4
CEMIP	up			11	M5884	Ensemble of genes encoding core extracellular matrix including ECM glycoproteins, collagens and proteoglycans	MSigDB C2 BIOCARTA (v6.0)	8.484e-16	1.571e-13	58	275							16	15647998	Haplotype analysis of carnitine transporters and left ventricular mass in human essential hypertension.	Pubmed	5.61e-07	0.00073	3	4
CEP112	up			12	1457780	Neutrophil degranulation	BioSystems: REACTOME	1.91e-15	3.243e-13	82	492							17	8125298	Oligo-capping: a simple method to replace the cap structure of eukaryotic mRNAs with oligoribonucleotides.	Pubmed	6.057e-07	0.0007419	28	1881
CERCAM	up			13	144181	Leishmaniasis	BioSystems: KEGG	3.02e-14	4.732e-12	27	73							18	17626619	An analysis of expression patterns of genes encoding proteins with catalytic activities.	Pubmed	1.101e-06	0.001274	6	64
CFB	up			14	83078	Hematopoietic cell lineage	BioSystems: KEGG	3.965e-14	5.77e-12	31	97							19	20370797	High frequency of ETFDH c.250G>A mutation in Taiwanese patients with late-onset lipid storage myopathy.	Pubmed	1.397e-06	0.00147	3	5
CFI	up			15	842771	Inflammatory bowel disease (IBD)	BioSystems: KEGG	9.539e-14	1.295e-11	25	65							20	23266329	Kruppel-like factor 5 controls villus formation and initiation of cytodifferentiation in the embryonic intestinal epithelium.	Pubmed	1.412e-06	0.00147	5	37
CFP	up			16	812256	TNF signaling pathway	BioSystems: KEGG	1.021e-12	1.3e-10	31	108							21	16971476	A dynamic expression survey identifies transcription factors relevant in mouse digestive tract development.	Pubmed	2.055e-06	0.002038	7	111
CH25H	up			17	83073	Complement and coagulation cascades	BioSystems: KEGG	2.126e-12	2.547e-10	26	79							22	22114352	A new role for the architecture of microvillar actin bundles in apical retention of membrane proteins.	Pubmed	2.697e-06	0.002393	5	42
CHI3L1	up			18	1470924	Interleukin-10 signaling	BioSystems: REACTOME	7.851e-12	8.884e-10	20	49							23	11001805	Genomics of the human carnitine acyltransferase genes.	Pubmed	2.783e-06	0.002393	3	6
CHI3L2	up			19	83069	Cell adhesion molecules (CAMs)	BioSystems: KEGG	4.182e-11	4.484e-09	34	145							24	19688755	LC-MS/MS as an alternative for SDS-PAGE in blue native analysis of protein complexes.	Pubmed	2.783e-06	0.002393	3	6
CHN1	up			20	1269547	Chemokine receptors bind chemokines	BioSystems: REACTOME	5.013e-11	5.105e-09	19	48							25	28378742	Fancd2 in vivo interaction network reveals a non-canonical role in mitochondrial function.	Pubmed	2.873e-06	0.002393	24	1577
CHPF	up			21	1269340	Hemostasis	BioSystems: REACTOME	8.366e-11	8.115e-09	86	640							Interaction
CHRDL2	up			22	1270245	Collagen formation	BioSystems: REACTOME	1.332e-10	1.234e-08	26	93								ID	Name	Source	pValue	FDR B&H	Genes from Input	Genes in Annotation
CHST10	up			23	1469482	Th17 cell differentiation	BioSystems: KEGG	1.437e-10	1.273e-08	28	107							1	int:COQ9	COQ9 interactions		1.532e-05	0.0329	10	181
CHST11	up			24	1269576	G alpha (i) signalling events	BioSystems: REACTOME	1.624e-10	1.379e-08	45	243							2	int:UQCRB	UQCRB interactions		4.062e-05	0.0329	6	63
CHST15	up			25	218111	Pertussis	BioSystems: KEGG	2.718e-10	2.14e-08	23	76							3	int:SUCLG1	SUCLG1 interactions		5.219e-05	0.0329	4	21
CHST2	up			Pubmed														4	int:LARS2	LARS2 interactions		5.219e-05	0.0329	4	21
CHSY1	up				ID	Name	Source	pValue	FDR B&H	Genes from Input	Genes in Annotation							5	int:UQCRH	UQCRH interactions		5.487e-05	0.0329	5	41
CIITA	up			1	20237496	New genetic associations detected in a host response study to hepatitis B vaccine.	Pubmed	6.585e-78	1.06e-72	157	825							Gene Family
CLC	up			2	28005267	Human gingiva transcriptome during wound healing.	Pubmed	1.211e-43	9.752e-39	48	107								ID	Name	Source	pValue	FDR B&H	Genes from Input	Genes in Annotation
CLCN4	up			3	20452482	Identification of fetal and maternal single nucleotide polymorphisms in candidate genes that predispose to spontaneous preterm labor with intact membranes.	Pubmed	2.665e-40	1.43e-35	57	188							1	642	Mitochondrial complex III: ubiquinol-cytochrome c reductase complex subunits	genenames.org	3.426e-07	3.015e-05	4	10
CLDN1	up			4	24006456	Extracellular matrix secretion by cardiac fibroblasts: role of microRNA-29b and microRNA-30c.	Pubmed	1.679e-39	6.76e-35	61	228							2	363	UDP glucuronosyltransferases	genenames.org	5.254e-05	0.001543	4	32
CLDN11	up			5	20673868	A genetic association study of maternal and fetal candidate genes that predispose to preterm prelabor rupture of membranes (PROM).	Pubmed	2.756e-39	8.875e-35	56	187							3	752	Solute carriers	genenames.org	5.261e-05	0.001543	11	395
CLDN2	up			6	20628624	Evaluation of candidate stromal epithelial cross-talk genes identifies association between risk of serous ovarian cancer and TERT, a cancer susceptibility "hot-spot".	Pubmed	8.486e-37	2.277e-32	52	172							4	593	Fibronectin type III domain containing|I-set domain containing|Immunoglobulin like domain containing	genenames.org	8.637e-05	0.0019	7	161
CLEC14A	up			7	24162774	The HIV-1 envelope protein gp120 impairs B cell proliferation by inducing TGF-β1 production and FcRL4 expression.	Pubmed	1.178e-35	2.71e-31	44	119							5	257	Somatostatin receptors	genenames.org	0.0004118	0.007248	2	5
CLEC2D	up			8	20406964	Risk of meningioma and common variation in genes related to innate immunity.	Pubmed	2.046e-33	4.119e-29	53	207							6	950	Gelsolin/villins	genenames.org	0.001138	0.01431	2	8
CLEC4A	up			9	19423540	Common variation in genes related to innate immunity and risk of adult glioma.	Pubmed	2.667e-33	4.771e-29	53	208							7	1097	Protein phosphatase 1 regulatory subunits|Myosins, class I	genenames.org	0.001138	0.01431	2	8
CLEC4D	up			10	20438785	Polymorphisms in innate immunity genes and risk of childhood leukemia.	Pubmed	1.781e-32	2.867e-28	52	206							8	743	Short chain dehydrogenase/reductase superfamily	genenames.org	0.001505	0.01596	4	76
CLEC4E	up			11	23128233	Host-microbe interactions have shaped the genetic architecture of inflammatory bowel disease.	Pubmed	2.392e-32	3.501e-28	65	342							9	454	Blood group antigens	genenames.org	0.001759	0.01596	3	37
CLEC5A	up			12	17703412	Genetic susceptibility to respiratory syncytial virus bronchiolitis is predominantly associated with innate immune genes.	Pubmed	2.717e-30	3.645e-26	50	207							10	41	Acyl-CoA thioesterases	genenames.org	0.001814	0.01596	2	10
CLEC7A	up			13	20503287	Interleukin-9 polymorphism in infants with respiratory syncytial virus infection: an opposite effect in boys and girls.	Pubmed	1.368e-29	1.694e-25	49	204							11	321	Receptor Tyrosine Kinases|Protein phosphatase 1 regulatory subunits	genenames.org	0.002206	0.01765	3	40
CLSTN3	up			14	19258923	Genetic susceptibility to respiratory syncytial virus bronchiolitis in preterm children is associated with airway remodeling genes and innate immune genes.	Pubmed	1.746e-29	2.008e-25	49	205							12	759	StAR related lipid transfer domain containing	genenames.org	0.004144	0.03039	2	15
CMTM2	up			15	16335952	Human plasma N-glycoproteome analysis by immunoaffinity subtraction, hydrazide chemistry, and mass spectrometry.	Pubmed	9.538e-25	1.024e-20	49	257							13	460	Carbonic anhydrases	genenames.org	0.005963	0.03831	2	18
CMTM7	up			16	23533145	In-depth proteomic analyses of exosomes isolated from expressed prostatic secretions in urine.	Pubmed	1.028e-24	1.034e-20	103	1068							14	309	Chloride channels, ATP-gated CFTR|ATP binding cassette subfamily C	genenames.org	0.006528	0.03831	1	1
CNTNAP1	up			17	27068509	Extracellular matrix remodelling in response to venous hypertension: proteomics of human varicose veins.	Pubmed	1.31e-24	1.241e-20	38	146							15	694	Protein phosphatase 1 regulatory subunits	genenames.org	0.00653	0.03831	5	181
COL12A1	up			18	12975309	The secreted protein discovery initiative (SPDI), a large-scale effort to identify novel human secreted and transmembrane proteins: a bioinformatics assessment.	Pubmed	1.736e-24	1.553e-20	98	987							16	594	Immunoglobulin like domain containing|Interleukin receptors|TIR domain containing	genenames.org	0.008499	0.04675	5	193
COL15A1	up			19	24667918	Differential effects of Tat proteins derived from HIV-1 subtypes B and recombinant CRF02 AG on human brain microvascular endothelial cells: implications for blood-brain barrier dysfunction.	Pubmed	1.922e-24	1.629e-20	33	105							Coexpression
COL18A1	up			20	21308776	DLK1 is a novel regulator of bone mass that mediates estrogen deficiency-induced bone loss in mice.	Pubmed	4.51e-24	3.631e-20	35	124								ID	Name	Source	pValue	FDR B&H	Genes from Input	Genes in Annotation
COL1A1	up			21	23383108	Modulation of cytokine release and gene expression by the immunosuppressive domain of gp41 of HIV-1.	Pubmed	5.321e-24	4.08e-20	33	108							1	19306436-TableS2b	Human Stomach Zhao09 168genes	GeneSigDB	1.238e-22	9.313e-19	23	155
COL1A2	up			22	25241761	Using an in situ proximity ligation assay to systematically profile endogenous protein-protein interactions in a pathway network.	Pubmed	1.206e-23	8.829e-20	57	371							2	15208663-SuppTable1b	Human Colon Kim04 235genes	GeneSigDB	2.643e-16	9.942e-13	18	149
COL23A1	up			23	15340161	Signal peptide prediction based on analysis of experimentally verified cleavage sites.	Pubmed	2.483e-23	1.738e-19	48	264							3	M1475	Genes down-regulated in kidney biopsies from patients with acute transplant rejection compared to the biopsies from patients with well functioning kidneys more than 1-year post transplant.	MSigDB C2: CGP Curated Gene Sets (v6.0)	6.802e-15	1.706e-11	28	546
COL4A1	up			24	23898208	Induction of IL-17 and nonclassical T-cell activation by HIV-Tat protein.	Pubmed	3.851e-23	2.583e-19	31	98							4	M14791	Genes down-regulated in colorectal adenoma compared to normal mucosa samples.	MSigDB C2: CGP Curated Gene Sets (v6.0)	3.042e-13	5.721e-10	20	291
COL4A2	up			25	20056178	Polymorphisms in innate immunity genes and patients response to dendritic cell-based HIV immuno-treatment.	Pubmed	4.964e-22	3.197e-18	35	141							5	M2108	Down-regulated genes distinguishing between two subtypes of gastric cancer: advanced (AGC) and early (EGC).	MSigDB C2: CGP Curated Gene Sets (v6.0)	4.261e-13	6.411e-10	15	138
COL4A4	up			9: Interaction [Display Chart] 999 input genes in category / 8982 annotations before applied cutoff / 17363 genes in category														6	M5936	Genes encoding proteins involved in oxidative phosphorylation.	MSigDB H: Hallmark Gene Sets (v6.0)	6.501e-13	8.151e-10	17	200
COL5A1	up				ID	Name	Source	pValue	FDR B&H	Genes from Input	Genes in Annotation							7	M5935	Genes encoding proteins involved in metabolism of fatty acids.	MSigDB H: Hallmark Gene Sets (v6.0)	3.127e-12	3.36e-09	15	158
COL5A3	up			1	int:MMP9	MMP9 interactions		6.177e-14	5.548e-10	20	44							8	M13449	Genes down-regulated in hepatoblastoma samples compared to normal liver tissue.	MSigDB C2: CGP Curated Gene Sets (v6.0)	6.831e-12	6.223e-09	18	267
COL6A1	up			2	int:LYN	LYN interactions		4.069e-12	1.828e-08	43	228							9	M18491	Genes up-regulated by ESRRA [GeneID=2101] only.	MSigDB C2: CGP Curated Gene Sets (v6.0)	7.445e-12	6.223e-09	21	388
COL6A3	up			3	int:FYN	FYN interactions		3.871e-11	1.159e-07	44	253							10	M843	Genes regulated by ESRRA [GeneID=2101] in MCF-7 cells (breast cancer).	MSigDB C2: CGP Curated Gene Sets (v6.0)	1.142e-11	8.591e-09	24	535
COL7A1	up			4	int:HCK	HCK interactions		1.158e-09	2.6e-06	23	91							11	M9433	Mitochondrial genes; based on literature and sequence annotation resources and converted to Affymetrix HG-U133A probe sets.	MSigDB C2: CGP Curated Gene Sets (v6.0)	4.87e-11	3.331e-08	21	429
COL8A1	up			5	int:SYK	SYK interactions		3.546e-09	6.37e-06	28	137							12	M9577	Mitochondrial genes	MSigDB C2: CGP Curated Gene Sets (v6.0)	1.04e-10	6.518e-08	21	447
COL9A2	up			6	int:CXCR1	CXCR1 interactions		5.108e-09	7.647e-06	10	17							13	M1678	Strongly up-regulated at 96 h during differentiation of 3T3-L1 cells (fibroblast) into adipocytes.	MSigDB C2: CGP Curated Gene Sets (v6.0)	4.715e-10	2.728e-07	14	189
CORO1A	up			7	int:LCK	LCK interactions		3.949e-08	5.067e-05	27	143							14	M4463	Genes down-regulated in comparison of monocytes cultured for 1 day versus those cultured for 7 days.	MSigDB C7: Immunologic Signatures (v6.0)	9.907e-10	4.969e-07	14	200
COX4I2	up			8	int:DCN	DCN interactions		4.687e-08	5.262e-05	13	36							15	M5905	Genes up-regulated during adipocyte differentiation (adipogenesis).	MSigDB H: Hallmark Gene Sets (v6.0)	9.907e-10	4.969e-07	14	200
CPNE7	up			9	int:MMP2	MMP2 interactions		7.935e-08	7.919e-05	16	57							16	16498405-TableS4	Mouse Kidney Takemoto06 388genes cat2	GeneSigDB	2.936e-09	1.38e-06	16	298
CPXM1	up			10	int:COL4A1	COL4A1 interactions		2.077e-07	0.0001637	12	34							17	16919171-Table4	Human Colon Ancona06 47genes	GeneSigDB	3.145e-09	1.392e-06	8	46
CR1	up			11	int:HLA-DMA	HLA-DMA interactions		2.105e-07	0.0001637	7	10							18	18318837-TableS1	Human MesenchymalStemCells Yamamoto08 1252genes	GeneSigDB	6.214e-09	2.597e-06	26	853
CREB3L2	up			12	int:CXCR2	CXCR2 interactions		2.187e-07	0.0001637	10	23							19	19843711-TableS1	Human Kidney Sallustio10 2134genes DiscriminatedARPCsFromRPTEC/MSC	GeneSigDB	6.652e-09	2.634e-06	38	1688
CREB5	up			13	int:JAK1	JAK1 interactions		2.549e-07	0.0001761	23	119							20	M17937	Top 100 probe sets contrubuting to the negative side of the 1st principal component; predominantly associated with synovial sarcoma and myxoid/round cell liposarcoma samples.	MSigDB C2: CGP Curated Gene Sets (v6.0)	8.532e-09	3.209e-06	9	74
CRMP1	up			14	int:TNFSF9	TNFSF9 interactions		2.996e-07	0.0001922	12	35							21	M4461	Genes down-regulated in comparison of monocytes cultured for 0 days versus those cultured for 7 days.	MSigDB C7: Immunologic Signatures (v6.0)	9.787e-09	3.46e-06	13	200
CSF2RB	up			15	int:CBL	CBL interactions		3.859e-07	0.0002311	37	262							22	M9788	Genes up-regulated in differentiating C2C12 cells (myoblasts) upon expression of PPARGC1A [GeneID=10891] off an adenoviral vector.	MSigDB C2: CGP Curated Gene Sets (v6.0)	1.012e-08	3.46e-06	18	420
CSF3	up			16	int:COL1A1	COL1A1 interactions		1.677e-06	0.0009412	16	70							23	19843711-TableS2	Human Kidney Sallustio10 2134genes CompleteListAnalysis	GeneSigDB	1.774e-08	5.802e-06	37	1674
CSF3R	up			17	int:PTPRC	PTPRC interactions		2.992e-06	0.001581	14	57							24	M15112	Genes that comprise the mitochondria gene module	MSigDB C2: CGP Curated Gene Sets (v6.0)	2.59e-08	8.118e-06	13	217
CSGALNACT1	up			18	int:COL1A2	COL1A2 interactions		3.59e-06	0.001792	12	43							25	M2584	Genes down-regulated in the ventricles of healthy hearts, compared to atria.	MSigDB C2: CGP Curated Gene Sets (v6.0)	2.997e-08	9.019e-06	14	261
CSRP2	up			19	int:ITGB2	ITGB2 interactions		4.312e-06	0.001984	13	51							Drug
CST7	up			20	int:FGR	FGR interactions		4.636e-06	0.001984	11	37								ID	Name	Source	pValue	FDR B&H	Genes from Input	Genes in Annotation
CSTA	up			21	int:PIK3R1	PIK3R1 interactions		4.639e-06	0.001984	33	245							1	ctd:C089730	rosiglitazone	CTD	1.554e-16	3.331e-12	49	1570
CTGF	up			22	int:DDX19B	DDX19B interactions		7.21e-06	0.002839	20	114							2	CID000000783	hydride	Stitch	8.54e-15	9.152e-11	34	835
CTHRC1	up			23	int:JAK2	JAK2 interactions		7.615e-06	0.002839	21	124							3	CID000000085	carnitine	Stitch	7.235e-13	5.169e-09	19	265
CTLA4	up			24	int:CD14	CD14 interactions		7.666e-06	0.002839	10	32							4	ctd:C500085	muraglitazar	CTD	2.559e-12	1.371e-08	23	447
CTSH	up			25	int:CD74	CD74 interactions		7.903e-06	0.002839	8	20							5	ctd:C057693	troglitazone	CTD	1.172e-11	5.023e-08	38	1333
CTSK	up			Cytoband														6	ctd:D004317	Doxorubicin	CTD	2.527e-11	9.027e-08	44	1785
CTXN1	up				ID	Name	Source	pValue	FDR B&H	Genes from Input	Genes in Annotation							7	CID000000461	palmitoylcarnitine	Stitch	4.523e-11	1.385e-07	12	102
CX3CL1	up			1	6p21.3	6p21.3		3.044e-06	0.001942	24	257							8	ctd:C076994	perfluorooctane sulfonic acid	CTD	7.664e-11	2.053e-07	41	1630
CXCL1	up			Transcription Factor Binding Site														9	ctd:D004051	Diethylhexyl Phthalate	CTD	1.695e-10	4.02e-07	41	1673
CXCL10	up				ID	Name	Source	pValue	FDR B&H	Genes from Input	Genes in Annotation							10	ctd:C501413	tesaglitazar	CTD	1.876e-10	4.02e-07	22	504
CXCL11	up			1	RYTTCCTG V$ETS2 B	RYTTCCTG V$ETS2 B		2.188e-12	1.315e-09	119	868							11	CID000000753	glycerol	Stitch	2.074e-10	4.042e-07	28	830
CXCL2	up			2	RGAGGAARY V$PU1 Q6	RGAGGAARY V$PU1 Q6		2.784e-09	8.366e-07	63	400							12	CID000002796	clofibrate	Stitch	8.491e-10	1.517e-06	17	311
CXCL3	up			3	V$NFKB Q6	V$NFKB Q6		4.537e-07	9.088e-05	37	212							13	ctd:C029297	vinylidene chloride	CTD	1.012e-09	1.668e-06	37	1485
CXCL5	up			4	V$NFKAPPAB 01	V$NFKAPPAB 01		1.139e-06	0.0001712	36	211							14	ctd:D002995	Clofibric Acid	CTD	1.854e-09	2.839e-06	25	736
CXCL6	up			5	V$AML Q6	V$AML Q6		1.92e-05	0.002308	33	210							15	CID000001060	pyruvic acid	Stitch	2.285e-09	3.22e-06	19	424
CXCL8	up			6	GGGNNTTTCC V$NFKB Q6 01	GGGNNTTTCC V$NFKB Q6 01		2.686e-05	0.00269	21	108							16	ctd:D011285	Pregnenolone Carbonitrile	CTD	2.403e-09	3.22e-06	37	1533
CXCL9	up			7	V$CREL 01	V$CREL 01		7.598e-05	0.005971	32	215							17	ctd:D003999	Dichloroacetic Acid	CTD	2.817e-09	3.552e-06	29	996
CXCR1	up			8	TGANTCA V$AP1 C	TGANTCA V$AP1 C		7.949e-05	0.005971	97	919							18	ctd:C045950	propiconazole	CTD	6.81e-09	8.11e-06	38	1668
CXCR2	up			9	TGGAAA V$NFAT Q4 01	TGGAAA V$NFAT Q4 01		9.404e-05	0.00628	145	1497							19	ctd:D000638	Amiodarone	CTD	1.125e-08	1.269e-05	35	1477
CYBB	up			10	STTTCRNTTT V$IRF Q6	STTTCRNTTT V$IRF Q6		0.0001722	0.01035	25	158							20	CID000000705	AC1Q6N7S	Stitch	1.211e-08	1.297e-05	9	76
CYP4X1	up			11	V$NFKB Q6 01	V$NFKB Q6 01		0.0001896	0.01036	28	187							21	ctd:D000517	alpha-Chlorohydrin	CTD	1.468e-08	1.498e-05	27	942
CYP7B1	up			12	TGGNNNNNNKCCAR UNKNOWN	TGGNNNNNNKCCAR UNKNOWN		0.0003586	0.01796	42	336							22	CID000000317	CoA group	Stitch	1.964e-08	1.913e-05	18	433
CYR61	up			13	TTCYNRGAA V$STAT5B 01	TTCYNRGAA V$STAT5B 01		0.0004239	0.0196	35	266							23	ctd:C023035	3,4,5,3',4'-pentachlorobiphenyl	CTD	2.245e-08	2.092e-05	31	1231
CYTH4	up			14	GGGAGGRR V$MAZ Q6	GGGAGGRR V$MAZ Q6		0.0004814	0.02066	168	1838							24	CID000000986	AC1L1AH5	Stitch	2.693e-08	2.405e-05	13	215
CYTIP	up			15	V$E47 02	V$E47 02		0.0005378	0.02155	28	199							25	ctd:D015248	Gemfibrozil	CTD	3.284e-08	2.816e-05	9	85
DAPP1	up			16	V$ETS2 B	V$ETS2 B		0.0005907	0.02205	30	220							Disease
DEFA5	up			17	V$PEA3 Q6	V$PEA3 Q6		0.0006238	0.02205	27	191								ID	Name	Source	pValue	FDR B&H	Genes from Input	Genes in Annotation
DEFA6	up			18	V$NFKAPPAB65 01	V$NFKAPPAB65 01		0.0009332	0.03116	27	196							1	C0020615	Hypoglycemia	DisGeNET Curated	8.353e-08	0.0001666	13	210
DENND3	up			19	V$STAT5B 01	V$STAT5B 01		0.001474	0.04661	27	202							2	C4020899	Autosomal recessive predisposition	DisGeNET Curated	1.069e-07	0.0001666	35	1445
DENND5A	up			Gene Family														3	C0220994	Hyperammonemia	DisGeNET Curated	2.036e-06	0.002114	6	41
DERL3	up				ID	Name	Source	pValue	FDR B&H	Genes from Input	Genes in Annotation							4	C0085584	Encephalopathies	DisGeNET Curated	1.216e-05	0.009474	10	191
DISC1	up			1	471	CD molecules|Tumor necrosis factor superfamily	genenames.org	4.141e-49	1.437e-46	102	394							5	C1865353	Ethylmalonic aciduria	DisGeNET Curated	1.554e-05	0.009685	3	6
DLC1	up			2	490	Collagens	genenames.org	6.246e-12	1.016e-09	17	46							6	C0001125	Acidosis, Lactic	DisGeNET Curated	5.522e-05	0.0233	8	142
DMBT1	up			3	594	Immunoglobulin like domain containing|Interleukin receptors|TIR domain containing	genenames.org	8.787e-12	1.016e-09	34	193							7	C0595936	Aqueous Humor Disorders	DisGeNET BeFree	5.579e-05	0.0233	6	72
DNAAF1	up			4	1298	C-type lectin domain containing	genenames.org	1.306e-10	1.133e-08	15	41							8	C0347959	Lactic acidemia	DisGeNET Curated	5.983e-05	0.0233	7	106
DNAJB5	up			5	542	Endogenous ligands	genenames.org	6.811e-10	4.727e-08	35	237							9	C0476237	Metabolic symptoms	DisGeNET BeFree	8.707e-05	0.02413	2	2
DNAJB9	up			6	741	SH2 domain containing	genenames.org	2.222e-08	1.017e-06	20	101							10	C0857112	Bilateral glaucoma	DisGeNET BeFree	8.707e-05	0.02413	2	2
DNM1	up			7	1179	Apolipoproteins|Sushi domain containing	genenames.org	2.302e-08	1.017e-06	15	57							11	C3899988	Autosomal Recessive Disorder	DisGeNET BeFree	9.757e-05	0.02413	10	244
DOC2B	up			8	591	Histocompatibility complex|C1-set domain containing	genenames.org	2.345e-08	1.017e-06	13	42							12	C0033375	Prolactinoma	DisGeNET Curated	0.0001158	0.02413	6	82
DOCK2	up			9	492	Complement system|Sushi domain containing	genenames.org	3.193e-08	1.231e-06	12	36							13	C1856438	Hypoketotic hypoglycemia	DisGeNET Curated	0.0001239	0.02413	3	11
DOCK4	up			10	602	Fibronectin type III domain containing|Interleukin receptors	genenames.org	2.194e-07	7.614e-06	12	42							14	C0700590	Increased sweating	DisGeNET Curated	0.0001239	0.02413	6	83
DPEP1	up			11	782	Tumor necrosis factor receptor superfamily	genenames.org	3.177e-07	1.002e-05	10	29							15	C0020458	Hyperhidrosis disorder	DisGeNET Curated	0.0001239	0.02413	6	83
DRAM1	up			12	739	Serpin peptidase inhibitors	genenames.org	4.513e-07	1.305e-05	11	37							16	C0038990	Sweating	DisGeNET Curated	0.0001239	0.02413	6	83
DSG3	up			13	483	Chemokine ligands|Endogenous ligands	genenames.org	5.033e-07	1.343e-05	12	45							17	C0011175	Dehydration	DisGeNET Curated	0.0001414	0.02592	6	85
DTX1	up			14	50	ADAM metallopeptidases with thrombospondin type 1 motif	genenames.org	8.362e-07	2.073e-05	8	19							18	C0231246	Failure to gain weight	DisGeNET Curated	0.0001693	0.0293	12	367
DUOX1	up			15	593	Fibronectin type III domain containing|I-set domain containing|Immunoglobulin like domain containing	genenames.org	1.038e-06	2.402e-05	23	161							19	C0021294	Infant, Premature	DisGeNET BeFree	0.0001934	0.03171	18	743
DUOX2	up			16	682	Zinc fingers FYVE-type|Pleckstrin homology domain containing|Rho guanine nucleotide exchange factors	genenames.org	2.334e-06	4.829e-05	26	206							20	C2315100	Pediatric failure to thrive	DisGeNET Curated	0.0002507	0.03387	12	383
DUOXA1	up			17	601	Interleukins|PDZ domain containing	genenames.org	2.366e-06	4.829e-05	11	43							21	C4025690	Prenatal maternal abnormality	DisGeNET Curated	0.0002572	0.03387	2	3
DUOXA2	up			18	555	Receptor Tyrosine Kinases|Fibronectin type III domain containing|V-set domain containing|Immunoglobulin like domain containing	genenames.org	3.384e-06	6.523e-05	22	160							22	C3279336	Impaired gluconeogenesis	DisGeNET Curated	0.0002572	0.03387	2	3
DUSP10	up			19	590	Receptor Tyrosine Kinases|CD molecules|V-set domain containing|I-set domain containing|Immunoglobulin like domain containing	genenames.org	4.611e-06	8.42e-05	22	163							23	C1849488	Increased serum pyruvate	DisGeNET Curated	0.0002677	0.03387	3	14
DUSP2	up			20	1160	CD molecules|Complement system|Integrin alpha subunits	genenames.org	7.882e-06	0.0001368	7	18							24	C0018802	Congestive heart failure	DisGeNET Curated	0.0002717	0.03387	18	764
DUSP4	up			21	588	Histocompatibility complex|C1-set domain containing	genenames.org	2.12e-05	0.0003503	10	44							25	C0002793	Anaplasia	DisGeNET Curated	0.0002895	0.03387	10	279
DYSF	up			22	494	C-type lectin domain family	genenames.org	3.911e-05	0.0006169	10	47
EBF1	up			23	959	Caspase recruitment domain containing	genenames.org	4.151e-05	0.0006263	8	30
EBF4	up			24	10	Vanins	genenames.org	9.753e-05	0.001354	3	3
ECM2	up			25	945	CD molecules|Selectins|Sushi domain containing|C-type lectin domain containing	genenames.org	9.753e-05	0.001354	3	3
EDNRA	up			Coexpression
EFCC1	up				ID	Name	Source	pValue	FDR B&H	Genes from Input	Genes in Annotation
EGFL6	up			1	M17471	Genes up-regulated in invasive ductal carcinoma (IDC) relative to ductal carcinoma in situ (DCIS, non-invasive).	MSigDB C2: CGP Curated Gene Sets (v6.0)	5.621e-75	6.239e-71	125	351
EGFL7	up			2	M10454	Genes up-regulated in pulpal tissue extracted from carious teeth.	MSigDB C2: CGP Curated Gene Sets (v6.0)	6.707e-71	3.722e-67	105	253
EHD2	up			3	M4995	Genes specifically up-regulated in Cluster IIb of urothelial cell carcinom (UCC) tumors.	MSigDB C2: CGP Curated Gene Sets (v6.0)	9.839e-68	3.64e-64	124	390
EHD3	up			4	M17572	Genes down-regulated in the luminal B subtype of breast cancer.	MSigDB C2: CGP Curated Gene Sets (v6.0)	3.091e-63	8.576e-60	142	562
ELK3	up			5	19306436-TableS2a	Human Stomach Zhao09 324genes	GeneSigDB	2.091e-60	4.641e-57	105	310
ELL2	up			6	M8513	Genes up-regulated in the normal-like subtype of breast cancer.	MSigDB C2: CGP Curated Gene Sets (v6.0)	4.389e-54	8.119e-51	121	476
ELOVL5	up			7	16651414-Supp2	Human Breast Bertucci06 2537genes	GeneSigDB	2.571e-52	4.077e-49	229	1624
EMID1	up			8	19658189-TableS4	Human EmbryonicStemCell Xu09 1801genes	GeneSigDB	8.374e-52	1.162e-48	212	1430
EML3	up			9	M5389	Genes whose expression increases with age in normal kidney.	MSigDB C2: CGP Curated Gene Sets (v6.0)	2.646e-51	3.263e-48	119	486
ENG	up			10	18435859-ShorterGeneList	Mouse Breast Piechocki08 558genes	GeneSigDB	3.52e-51	3.907e-48	105	376
ENKUR	up			11	M1920	Genes forming the macrophage-enriched metabolic network (MEMN) claimed to have a causal relationship with the metabolic syndrom traits.	MSigDB C2: CGP Curated Gene Sets (v6.0)	5.851e-50	5.904e-47	190	1210
ENTPD1	up			12	M5369	Genes up-regulated in atypical ductal hyperplastic tissues from patients with (ADHC) breast cancer vs those without the cancer (ADH).	MSigDB C2: CGP Curated Gene Sets (v6.0)	1.386e-49	1.282e-46	91	287
ENTPD3	up			13	16109776-TableS1	Human Leukemia Verhaak05 568genes	GeneSigDB	6.721e-49	5.739e-46	109	427
ESAM	up			14	M10319	Genes up-regulated in prostate cancer samples from African-American patients compared to those from the European-American patients.	MSigDB C2: CGP Curated Gene Sets (v6.0)	4.739e-47	3.757e-44	90	298
ETS1	up			15	15220918-TableS1a	Human Viral Wang04 1482genes	GeneSigDB	1.727e-45	1.278e-42	180	1178
EVL	up			16	11823860-SuppTable3	Human Breast van'tVeer02 2460genes Ergenes	GeneSigDB	2.329e-45	1.616e-42	239	1910
F2R	up			17	15642130-TableS1	Rat Immune Rioja04 438genes	GeneSigDB	1.667e-44	1.089e-41	91	325
F2RL2	up			18	19795415-Table1	Mouse Lung Beisiegel09 262genes	GeneSigDB	1.514e-43	9.338e-41	73	207
F3	up			19	M10027	Genes down-regulated in NK cells versus ITGAM+ [GeneID=3684] dendritic cells.	MSigDB C7: Immunologic Signatures (v6.0)	1.333e-42	7.785e-40	71	200
F5	up			20	M929	Genes up-regulated in colorectal adenoma compared to normal mucosa samples.	MSigDB C2: CGP Curated Gene Sets (v6.0)	5.338e-42	2.962e-39	60	139
FADS1	up			21	17952122-GeneList	Human Breast Vecchi08 792genes	GeneSigDB	2.364e-41	1.249e-38	114	551
FADS2	up			22	15869706-TableS2	Human Cervical Rosty05 814genes	GeneSigDB	9.246e-41	4.664e-38	122	635
FAIM2	up			23	18245496-SuppTable2	Human Prostate Wallace08 489genes	GeneSigDB	9.603e-40	4.634e-37	94	392
FAM101B	up			24	19038878-SuppTable3	Human Leukemia Lenz08 385genes	GeneSigDB	4.323e-39	1.999e-36	88	349
FAM126A	up			25	M5890	Genes regulated by NF-kB in response to TNF [GeneID=7124].	MSigDB H: Hallmark Gene Sets (v6.0)	2.049e-38	8.747e-36	67	200
FAM129A	up			MicroRNA
FAM132B	up				ID	Name	Source	pValue	FDR B&H	Genes from Input	Genes in Annotation
FAM167B	up			1	hsa-miR-324-3p:mirSVR lowEffct	hsa-miR-324-3p:mirSVR nonconserved lowEffect-0.1-0.5	MicroRNA.org	1.103e-06	0.003624	154	1917
FAM19A5	up			2	hsa-miR-1913:mirSVR lowEffct	hsa-miR-1913:mirSVR nonconserved lowEffect-0.1-0.5	MicroRNA.org	4.574e-06	0.007513	139	1735
FAM20A	up			3	hsa-miR-21:miRTarbase	hsa-miR-21:miRTarbase	miRTarbase	1.762e-05	0.01228	15	77
FAM216A	up			4	let-7b:PicTar	let-7b:PicTar	PicTar	1.79e-05	0.01228	57	579
FAM219A	up			5	hsa-miR-432*:mirSVR lowEffct	hsa-miR-432*:mirSVR nonconserved lowEffect-0.1-0.5	MicroRNA.org	1.961e-05	0.01228	119	1479
FAM26F	up			6	hsa-miR-541:mirSVR lowEffct	hsa-miR-541:mirSVR nonconserved lowEffect-0.1-0.5	MicroRNA.org	2.243e-05	0.01228	134	1713
FAM3B	up			7	hsa-miR-4254:mirSVR lowEffct	hsa-miR-4254:mirSVR nonconserved lowEffect-0.1-0.5	MicroRNA.org	3.172e-05	0.01489	149	1959
FAM65A	up			8	hsa-miR-1275:mirSVR lowEffct	hsa-miR-1275:mirSVR nonconserved lowEffect-0.1-0.5	MicroRNA.org	5.147e-05	0.01963	140	1837
FAM65B	up			9	let-7e:PicTar	let-7e:PicTar	PicTar	5.435e-05	0.01963	54	561
FAM65C	up			10	let-7c:PicTar	let-7c:PicTar	PicTar	5.975e-05	0.01963	54	563
FAM78A	up			11	hsa-miR-29c:miRecords TarBase	hsa-miR-29c:miRecords TarBase	miRecords_TarBase	9.194e-05	0.02637	6	15
FAM83A	up			12	hsa-miR-939:mirSVR lowEffct	hsa-miR-939:mirSVR nonconserved lowEffect-0.1-0.5	MicroRNA.org	9.807e-05	0.02637	121	1566
FAM92B	up			13	hsa-miR-29a:TargetScan	hsa-miR-29a:TargetScan	TargetScan	0.000124	0.02637	73	850
FAP	up			14	hsa-miR-29c:TargetScan	hsa-miR-29c:TargetScan	TargetScan	0.000124	0.02637	73	850
FCAR	up			15	hsa-miR-29b:TargetScan	hsa-miR-29b:TargetScan	TargetScan	0.000124	0.02637	73	850
FCGR2A	up			16	hsa-miR-548q:mirSVR lowEffct	hsa-miR-548q:mirSVR nonconserved lowEffect-0.1-0.5	MicroRNA.org	0.0001285	0.02637	112	1437
FCGR3A	up			17	hsa-miR-574-5p:mirSVR lowEffct	hsa-miR-574-5p:mirSVR nonconserved lowEffect-0.1-0.5	MicroRNA.org	0.0001535	0.02858	132	1755
FCHSD2	up			18	hsa-miR-410:TargetScan	hsa-miR-410:TargetScan	TargetScan	0.000157	0.02858	42	420
FCMR	up			19	let-7a:PicTar	let-7a:PicTar	PicTar	0.0001679	0.02858	52	558
FCN1	up			20	hsa-miR-133a:miRTarbase	hsa-miR-133a:miRTarbase	miRTarbase	0.0001745	0.02858	7	23
FCN3	up			21	miR-98:PicTar	miR-98:PicTar	PicTar	0.0001827	0.02858	51	546
FCRL1	up			22	hsa-miR-190b:mirSVR lowEffct	hsa-miR-190b:mirSVR conserved lowEffect-0.1-0.5	MicroRNA.org	0.000194	0.02897	124	1639
FCRL5	up			23	let-7i:PicTar	let-7i:PicTar	PicTar	0.0002089	0.02951	53	577
FDCSP	up			24	hsa-miR-29c:miRTarbase	hsa-miR-29c:miRTarbase	miRTarbase	0.0002156	0.02951	8	31
FERMT3	up			25	hsa-miR-222:miRTarbase	hsa-miR-222:miRTarbase	miRTarbase	0.0002346	0.03083	7	24
FES	up			Drug
FEZ1	up				ID	Name	Source	pValue	FDR B&H	Genes from Input	Genes in Annotation
FFAR2	up			1	ctd:C088658	zoledronic acid	CTD	1.656e-50	6.587e-46	215	1472
FGD3	up			2	CID000004792	phorbol acetate myristate	Stitch	5.62e-50	1.117e-45	208	1400
FGR	up			3	ctd:D002737	Chloroprene	CTD	2.742e-49	3.635e-45	203	1355
FHL3	up			4	ctd:D014302	Trinitrobenzenesulfonic Acid	CTD	1.621e-45	1.612e-41	103	405
FIBIN	up			5	ctd:D017632	Asbestos, Serpentine	CTD	2.972e-42	2.364e-38	105	454
FJX1	up			6	ctd:D014118	Toxins, Biological	CTD	2.25e-41	1.491e-37	124	638
FKBP10	up			7	ctd:C029938	nickel sulfate	CTD	8.794e-40	4.393e-36	207	1610
FKBP14	up			8	ctd:D015058	1-Naphthylisothiocyanate	CTD	8.837e-40	4.393e-36	145	877
FLNA	up			9	CID000003003	Betamethasone-d5	Stitch	1.625e-39	7.179e-36	185	1342
FLT1	up			10	ctd:D004237	Diuron	CTD	3.834e-38	1.525e-34	214	1742
FLT4	up			11	ctd:D019821	Simvastatin	CTD	9.837e-38	3.556e-34	113	581
FMNL1	up			12	ctd:D020849	Raloxifene Hydrochloride	CTD	1.289e-37	4.271e-34	140	860
FMNL3	up			13	ctd:D017638	Asbestos, Crocidolite	CTD	2.406e-36	7.359e-33	171	1242
FMO3	up			14	ctd:D052638	Particulate Matter	CTD	8.557e-36	2.431e-32	210	1752
FNDC1	up			15	ctd:C041786	palm oil	CTD	1.129e-35	2.992e-32	209	1742
FNDC3B	up			16	ctd:D003474	Curcumin	CTD	1.56e-35	3.879e-32	136	853
FNDC4	up			17	ctd:D004128	Dimethylnitrosamine	CTD	4.876e-35	1.141e-31	137	873
FOLH1	up			18	ctd:D012906	Smoke	CTD	1.442e-34	3.185e-31	142	938
FOXQ1	up			19	2338 UP	Mebendazole [31431-39-7]; Up 200; 13.6uM; HL60; HT HG-U133A	Broad Institute CMAP Up	2.017e-32	4.221e-29	55	158
FPR1	up			20	CID000002900	isocycloheximide	Stitch	1.349e-31	2.682e-28	134	905
FPR2	up			21	ctd:C057693	troglitazone	CTD	1.907e-31	3.611e-28	169	1333
FSCN1	up			22	ctd:D058185	Magnetite Nanoparticles	CTD	3.211e-31	5.804e-28	168	1326
FXYD5	up			23	ctd:C006703	benzo(b)fluoranthene	CTD	4.58e-31	7.919e-28	186	1564
FYB	up			24	CID000200878	P-38	Stitch	8.727e-31	1.446e-27	106	613
G0S2	up			25	ctd:C029297	vinylidene chloride	CTD	1.395e-30	2.218e-27	179	1485
GAB3	up			Disease
GABBR1	up				ID	Name	Source	pValue	FDR B&H	Genes from Input	Genes in Annotation
GABRP	up			1	C0003864	Arthritis	DisGeNET Curated	1.334e-47	1.172e-43	143	606
GALNT14	up			2	C0003873	Rheumatoid Arthritis	DisGeNET Curated	5.064e-43	2.224e-39	244	1640
GAPT	up			3	C0004364	Autoimmune Diseases	DisGeNET Curated	6.29e-35	1.842e-31	171	1038
GBP1	up			4	C0023893	Liver Cirrhosis, Experimental	DisGeNET Curated	7.419e-34	1.629e-30	141	767
GBP4	up			5	C0024141	Lupus Erythematosus, Systemic	DisGeNET Curated	4.483e-32	7.876e-29	157	951
GBP5	up			6	C0029408	Degenerative polyarthritis	DisGeNET Curated	2.558e-30	3.745e-27	149	904
GDF11	up			7	C0009324	Ulcerative Colitis	DisGeNET Curated	4.15e-30	5.208e-27	134	762
GEM	up			8	C0004096	Asthma	DisGeNET Curated	1.301e-28	1.428e-25	170	1155
GJA4	up			9	C0032285	Pneumonia	DisGeNET Curated	3.891e-28	3.798e-25	99	476
GJC1	up			10	C0021390	Inflammatory Bowel Diseases	DisGeNET Curated	1.233e-27	1.083e-24	128	747
GLIPR1	up			11	C0036421	Systemic Scleroderma	DisGeNET Curated	6.933e-27	5.537e-24	102	519
GLT1D1	up			12	C0003850	Arteriosclerosis	DisGeNET Curated	8.033e-27	5.88e-24	158	1067
GMFG	up			13	C0009319	Colitis	DisGeNET Curated	1.614e-26	1.091e-23	107	569
GMPR	up			14	C0010346	Crohn Disease	DisGeNET Curated	2.561e-26	1.607e-23	123	722
GNA15	up			15	C0004153	Atherosclerosis	DisGeNET Curated	1.528e-25	8.948e-23	154	1053
GNAI2	up			16	C0027051	Myocardial Infarction	DisGeNET Curated	1.274e-24	6.997e-22	124	763
GNB5	up			17	C0033860	Psoriasis	DisGeNET Curated	2.568e-24	1.327e-21	109	623
GPR132	up			18	C0011854	Diabetes Mellitus, Insulin-Dependent	DisGeNET Curated	4.801e-24	2.343e-21	131	845
GPR176	up			19	C1519670	Tumor Angiogenesis	DisGeNET BeFree	8.241e-24	3.81e-21	96	511
GPR4	up			20	C0023434	Chronic Lymphocytic Leukemia	DisGeNET Curated	3.933e-23	1.679e-20	151	1077
GPR68	up			21	C0036690	Septicemia	DisGeNET Curated	4.014e-23	1.679e-20	88	450
GPR84	up			22	C0026769	Multiple Sclerosis	DisGeNET Curated	5.743e-23	2.293e-20	136	920
GPSM3	up			23	C0243026	Sepsis	DisGeNET Curated	6.802e-23	2.598e-20	93	498
GPX7	up			24	C0280100	solid tumor	DisGeNET BeFree	3.026e-22	1.107e-19	125	821
GRAMD1A	up			25	C0013595	Eczema	DisGeNET Curated	3.937e-22	1.383e-19	85	438
GRAP	up			Show 20 more annotations
GRB10	up
GREM1	up
GRHL3	up
GRIN3A	up
GRINA	up
GUCY1A3	up
GUCY1B3	up
GYLTL1B	up
GYPC	up
HAPLN3	up
HCAR2	up
HCAR3	up
HCK	up
HCLS1	up
HDAC7	up
HECW2	up
HEG1	up
HELB	up
HEYL	up
HGF	up
HHEX	up
HIP1	up
HIVEP2	up
HK3	up
HLA-DMA	up
HLA-DMB	up
HLA-DOA	up
HLA-DOB	up
HLA-DPA1	up
HLA-DPB1	up
HLA-DQA1	up
HLA-DRA	up
HLA-F	up
HLX	up
HOPX	up
HP	up
HRH2	up
HSD17B14	up
HSPA6	up
HTRA3	up
HVCN1	up
ICAM1	up
ICAM2	up
IDO1	up
IFFO1	up
IFITM1	up
IFITM2	up
IFITM3	up
IGDCC4	up
IGF2BP3	up
IGFBP5	up
IGFBP7	up
IGLL5	up
IKZF3	up
IL11	up
IL12RB1	up
IL16	up
IL17A	up
IL17REL	up
IL18R1	up
IL18RAP	up
IL1A	up
IL1B	up
IL1RAP	up
IL1RN	up
IL21R	up
IL22	up
IL23A	up
IL24	up
IL27RA	up
IL2RA	up
IL2RB	up
IL3RA	up
IL4I1	up
IL6	up
INHBA	up
INHBB	up
INPP5D	up
IRAK2	up
IRAK3	up
IRF5	up
ISG20	up
ITGA1	up
ITGA11	up
ITGA5	up
ITGA7	up
ITGAL	up
ITGAM	up
ITGAX	up
ITGB2	up
ITLN2	up
ITPR1	up
ITPRIP	up
JAG2	up
JAK3	up
KANK3	up
KCND3	up
KCNE4	up
KCNJ10	up
KCNJ15	up
KCNJ8	up
KCNN3	up
KCP	up
KDR	up
KIAA1462	up
KIAA1755	up
KIFC3	up
KIRREL	up
KIT	up
KLF7	up
KLHDC7B	up
KLHL29	up
KLHL3	up
KLHL5	up
KLHL6	up
KLK10	up
KLK11	up
KMO	up
KRBA1	up
KRT17	up
KRT6A	up
KRT6B	up
KRT7	up
KRT80	up
KYNU	up
L1TD1	up
LAMA5	up
LAMP3	up
LAPTM5	up
LAX1	up
LAYN	up
LBH	up
LCN2	up
LCP1	up
LCP2	up
LDB2	up
LEF1	up
LGI2	up
LHFP	up
LILRA1	up
LILRA2	up
LILRA5	up
LILRA6	up
LILRB1	up
LILRB2	up
LILRB3	up
LIMD2	up
LIPG	up
LMCD1	up
LMO2	up
LOXL2	up
LPCAT1	up
LPIN1	up
LPL	up
LRP8	up
LRRC32	up
LRRC4	up
LRRK2	up
LST1	up
LTBP2	up
LYN	up
LYPD1	up
LYPD5	up
LYZ	up
MACF1	up
MAP3K8	up
MAP4K4	up
MAPK11	up
MCAM	up
MCC	up
MCEMP1	up
MDFI	up
MEDAG	up
MEFV	up
MEOX1	up
MFAP2	up
MFSD12	up
MGP	up
MMP1	up
MMP10	up
MMP25	up
MMP3	up
MMP7	up
MMP9	up
MMRN2	up
MNDA	up
MRVI1	up
MSN	up
MTCL1	up
MXRA5	up
MYCBP2	up
MYEOV	up
MYO1F	up
MYO1G	up
MYOCD	up
MZB1	up
NAMPT	up
NCF1	up
NCF2	up
NCKAP1L	up
NCKAP5L	up
NCOA7	up
NDUFA4L2	up
NFATC1	up
NFE2	up
NFKB2	up
NFKBID	up
NFKBIE	up
NFKBIZ	up
NID1	up
NID2	up
NLRC4	up
NLRP1	up
NOD2	up
NOS2	up
NOS3	up
NOTCH3	up
NOTCH4	up
NRCAM	up
NRG1	up
NRIP2	up
NRROS	up
NXPE3	up
OLFM2	up
OLFM4	up
OLFML2B	up
OLR1	up
ORAI2	up
OSM	up
OSMR	up
P2RY14	up
P2RY8	up
P3H1	up
P3H3	up
PACS1	up
PADI4	up
PALD1	up
PAPLN	up
PAPPA	up
PARP15	up
PARVB	up
PARVG	up
PCDH17	up
PCNX	up
PCOLCE	up
PDE1C	up
PDE4B	up
PDGFB	up
PDGFRB	up
PDLIM7	up
PDPN	up
PDZD2	up
PDZK1IP1	up
PEA15	up
PF4	up
PFKFB3	up
PGLYRP1	up
PHACTR1	up
PHF21A	up
PHLDA1	up
PI3	up
PIK3AP1	up
PIK3CD	up
PIK3R3	up
PIM2	up
PIM3	up
PITPNC1	up
PLA1A	up
PLA2G3	up
PLA2G7	up
PLAU	up
PLAUR	up
PLEK	up
PLEKHF1	up
PLEKHN1	up
PLEKHO1	up
PLEKHS1	up
PLN	up
PLXDC1	up
PLXNA1	up
PLXND1	up
PMEPA1	up
PML	up
PODN	up
PODXL	up
POU2AF1	up
POU2F2	up
PPM1F	up
PPP1R16B	up
PPP1R18	up
PRAM1	up
PRDM1	up
PREX1	up
PRKCB	up
PROK2	up
PRRX1	up
PRSS1	up
PRSS22	up
PSMB9	up
PSTPIP1	up
PTAFR	up
PTGDS	up
PTGIR	up
PTGIS	up
PTGS2	up
PTP4A3	up
PTPN7	up
PTPRC	up
PTPRCAP	up
PXDN	up
RAB31	up
RAI1	up
RAMP3	up
RAPGEF3	up
RAPGEF4	up
RARB	up
RASAL3	up
RASGEF1B	up
RASGRF2	up
RASGRP3	up
RASGRP4	up
RASIP1	up
RASSF2	up
RBMS1	up
RBP5	up
RBPMS	up
REG1A	up
REG1B	up
REG3A	up
RELT	up
RFTN1	up
RGCC	up
RGS16	up
RGS18	up
RGS19	up
RGS5	up
RHBDF2	up
RHOBTB2	up
RHOH	up
RHOQ	up
RILPL2	up
RND1	up
RNF183	up
RNF24	up
ROBO1	up
ROBO4	up
RPS6KA2	up
RTEL1-TNFRSF6B	up
RUNX1	up
RUNX2	up
S100A12	up
S100A3	up
S100A8	up
S100A9	up
S1PR1	up
S1PR4	up
SAA1	up
SAA2	up
SACS	up
SAMD9L	up
SAMSN1	up
SASH3	up
SAT1	up
SBNO2	up
SEC14L1	up
SELE	up
SELL	up
SELM	up
SELP	up
SEMA4C	up
SEMA4D	up
SEMA5B	up
SEMA6B	up
SEMA7A	up
SERPINB3	up
SERPINB5	up
SERPINB7	up
SERPINB9	up
SERPINE1	up
SERPINF1	up
SERPINF2	up
SERPING1	up
SERPINH1	up
SFRP2	up
SGIP1	up
SH2B2	up
SH2D3C	up
SH3PXD2B	up
SH3RF3	up
SHANK3	up
SHC2	up
SHH	up
SIGLEC10	up
SIGLEC14	up
SIPA1	up
SLA	up
SLAMF1	up
SLAMF7	up
SLC11A1	up
SLC16A4	up
SLC16A6	up
SLC1A3	up
SLC23A2	up
SLC25A29	up
SLC25A37	up
SLC28A3	up
SLC29A1	up
SLC2A3	up
SLC2A6	up
SLC35G2	up
SLC41A1	up
SLC5A1	up
SLC6A20	up
SLC6A6	up
SLC7A11	up
SLC7A5	up
SLC9A7	up
SLC9B2	up
SLFN11	up
SLFN5	up
SMARCA1	up
SMO	up
SMOX	up
SNCAIP	up
SNN	up
SNPH	up
SNX10	up
SNX20	up
SOBP	up
SOCS3	up
SOD2	up
SOD3	up
SORCS2	up
SOX17	up
SOX18	up
SP140	up
SPAG4	up
SPARC	up
SPG20	up
SPHK1	up
SPI1	up
SPNS2	up
SPOCD1	up
SPOCK2	up
SPON2	up
SRGN	up
SRM	up
ST3GAL1	up
ST3GAL2	up
STAP1	up
STARD9	up
STAT3	up
STC1	up
STEAP4	up
STK10	up
STMN3	up
STOM	up
STRA6	up
STS	up
STX11	up
SULF1	up
SUSD3	up
SWAP70	up
SYNGAP1	up
SYT11	up
TAGAP	up
TAGLN	up
TBC1D2B	up
TBKBP1	up
TBXAS1	up
TCN1	up
TDO2	up
TEAD4	up
TENM4	up
TESC	up
TGFB2	up
TGFBI	up
TGIF2	up
TGM2	up
THBD	up
THBS2	up
THEMIS2	up
THY1	up
TIE1	up
TIMP1	up
TLR2	up
TLR4	up
TMC6	up
TMC8	up
TMEM106A	up
TMEM108	up
TMEM132A	up
TMEM158	up
TMEM163	up
TMEM173	up
TMEM255B	up
TMEM71	up
TMEM88	up
TMTC1	up
TNC	up
TNF	up
TNFAIP2	up
TNFAIP3	up
TNFAIP6	up
TNFAIP8	up
TNFRSF10C	up
TNFRSF11B	up
TNFRSF18	up
TNFRSF1B	up
TNFRSF4	up
TNFRSF9	up
TNFSF14	up
TNIP3	up
TNS1	up
TPK1	up
TPM2	up
TRAF1	up
TREM1	up
TREML2	up
TRIB2	up
TRIM22	up
TRIM40	up
TRPV2	up
TSPAN18	up
TSPAN32	up
TTC7B	up
TTC9	up
TTYH3	up
TUBB6	up
TWIST1	up
TYMP	up
TYRP1	up
UBASH3B	up
UBD	up
UBE2L6	up
UNC13D	up
UNC5CL	up
VAMP5	up
VASH1	up
VEGFA	up
VNN1	up
VNN2	up
VNN3	up
VSIG1	up
VWA1	up
VWF	up
WARS	up
WAS	up
WDFY4	up
WIPF1	up
WISP1	up
WNT4	up
WNT5A	up
WTIP	up
XKR9	up
ZBED2	up
ZBP1	up
ZC3H12A	up
ZDBF2	up
ZEB1	up
ZFPM2	up
ZHX2	up
ZNF154	up
ZNF267	up
ZNF532	up
ZYX	up
ACADS	down
ACAT1	down
ACOT11	down
ACOT13	down
ACSF2	down
ADD3	down
ADGRA3	down
ADH1C	down
AFG3L2	down
AGFG2	down
AKR1B10	down
ANKMY2	down
AQP7	down
ARHGAP44	down
BCAT2	down
BEST2	down
BMP3	down
BSG	down
C6orf136	down
C7orf31	down
C9orf152	down
CA12	down
CA2	down
CAMK2N1	down
CAPN13	down
CD9	down
CDKL1	down
CDX2	down
CES2	down
CFTR	down
CHCHD10	down
CHP2	down
CIPC	down
CKB	down
CLCN2	down
CMBL	down
CNTNAP2	down
CPT1A	down
CPT2	down
CROT	down
CRYL1	down
CWH43	down
CYC1	down
CYP2J2	down
CYP4F12	down
DDC	down
EDN3	down
ENDOD1	down
ENTPD5	down
EPB41L4B	down
EPHX2	down
ERBB3	down
ETFDH	down
ETHE1	down
EXPH5	down
FAHD1	down
FAM151A	down
FAM162A	down
FAM213A	down
FGFR3	down
FZD5	down
GCNT2	down
GHR	down
GPA33	down
GUCA2A	down
HADHA	down
HEPACAM2	down
HMGCS2	down
HOXA13	down
HSD11B2	down
HSD17B11	down
HSDL2	down
IQGAP2	down
KBTBD11	down
KLF5	down
LDHD	down
LRRC31	down
LRRN2	down
LTK	down
MAOA	down
MGAT4B	down
MPC2	down
MRPL35	down
MYO1A	down
MYO1D	down
NDRG2	down
NHSL1	down
NIPAL1	down
NUDT12	down
NXPE4	down
OSBPL1A	down
PADI2	down
PAQR5	down
PCK2	down
PEBP1	down
PECR	down
PEX26	down
PHLPP2	down
PHYH	down
PKP2	down
PLCE1	down
PLEKHG6	down
PPARG	down
PPARGC1A	down
PPP1R1B	down
PRLR	down
PRR15	down
PVRL3	down
RETSAT	down
RHOU	down
RNF152	down
RPS6KA6	down
SCIN	down
SDHB	down
SELENBP1	down
SEMA6A	down
SGK2	down
SH3BGRL2	down
SHD	down
SLC13A2	down
SLC16A9	down
SLC22A5	down
SLC25A34	down
SLC35G1	down
SLC4A4	down
SLC6A19	down
SLC9A2	down
SMIM14	down
SPATA2	down
SSTR1	down
STARD10	down
SUCLG1	down
SUCLG2	down
SULT1A1	down
SYTL2	down
TDP2	down
TMEM164	down
TMEM63C	down
TMEM72	down
TRABD2A	down
TRPM6	down
UGT1A1	down
UGT1A10	down
UGT2A3	down
UGT8	down
UQCRC1	down
UQCRC2	down
UQCRH	down
VAV3	down
VDR	down
VIL1	down
VSIG10	down
XK	down
ZG16	down
ZNF91	down

## Sheet: GSE59071 UC DE and GSEA
GSE59071 unique 2737 differentially expressed genes between UC and Ctl						GSE59071 2190 differentially expressed genes between UC and Ctl that overlap with PROTECT
Gene	GSE59071 p (Corr) [UC]vs [Not IBD]	GSE59071 LOG2FC ([UC] vs [Not IBD])	GSE59071 [UC] vs [Not IBD]			Gene	[UC] vs [Not IBD]
AQP8	5.38468e-24	-5.57816	Down			A1CF	Down			Functional annotation enrichment of the GSE59071 1331 UC up-regulated genes that overlap with PROTECT													Functional annotation enrichment of the GSE59071 859 UC down-regulated genes that overlap with PROTECT
HMGCS2	2.2511e-19	-4.80325	Down			AAMDC	Down			GO: Molecular Function													GO: Molecular Function
SLC26A2	1.34208e-22	-4.59565	Down			ABAT	Down				ID	Name	Source	pValue	FDR B&H	Genes from Input	Genes in Annotation							ID	Name	Source	pValue	FDR B&H	Genes from Input	Genes in Annotation
UGT2A3	4.27529e-22	-4.41513	Down			ABCB1	Down			1	GO:0005102	signaling receptor binding		8.972e-24	1.669e-20	219	1601						1	GO:0048037	cofactor binding		2.589e-13	4.724e-10	44	277
CLDN8	3.91756e-13	-3.88492	Down			ABCD3	Down			2	GO:0019955	cytokine binding		1.232e-17	1.146e-14	37	103						2	GO:0050662	coenzyme binding		2.951e-11	2.693e-08	33	192
ABCG2	7.03001e-21	-3.86787	Down			ABCG2	Down			3	GO:0019838	growth factor binding		4.438e-17	2.752e-14	43	142						3	GO:0016491	oxidoreductase activity		6.198e-11	3.77e-08	75	749
PCK1	8.31125e-17	-3.82217	Down			ABO	Down			4	GO:0004896	cytokine receptor activity		3.469e-16	1.613e-13	33	90						4	GO:0000062	fatty-acyl-CoA binding		7.054e-10	3.218e-07	13	33
TMIGD1	1.09094e-12	-3.74275	Down			ACAA1	Down			5	GO:0005539	glycosaminoglycan binding		4.902e-16	1.824e-13	53	219						5	GO:0005215	transporter activity		1.677e-08	5.254e-06	102	1294
OTOP2	1.96284e-17	-3.42353	Down			ACAA2	Down			6	GO:0050839	cell adhesion molecule binding		9.885e-16	2.834e-13	51	208						6	GO:0016616	oxidoreductase activity, acting on the CH-OH group of donors, NAD or NADP as acceptor		1.727e-08	5.254e-06	22	120
GUCA2A	1.29091e-11	-3.33761	Down			ACADM	Down			7	GO:0060089	molecular transducer activity		1.067e-15	2.834e-13	205	1708						7	GO:0016614	oxidoreductase activity, acting on CH-OH group of donors		3.584e-08	9.345e-06	24	146
MT1M	1.34208e-22	-3.33497	Down			ACADS	Down			8	GO:0005178	integrin binding		4.862e-15	1.13e-12	37	121						8	GO:0016788	hydrolase activity, acting on ester bonds		4.116e-08	9.389e-06	70	788
UGT2A3	4.48695e-26	-3.31905	Down			ACADSB	Down			9	GO:0038023	signaling receptor activity		7.605e-13	1.572e-10	171	1436						9	GO:0003988	acetyl-CoA C-acyltransferase activity		5.507e-08	1.117e-05	6	7
BMP3	6.53359e-21	-3.24218	Down			ACAT1	Down			10	GO:0003823	antigen binding		3.914e-12	7.027e-10	33	120						10	GO:0042578	phosphoric ester hydrolase activity		3.232e-07	5.899e-05	44	429
CYP2B6	1.60675e-16	-3.20461	Down			ACER2	Down			11	GO:0005125	cytokine activity		4.156e-12	7.027e-10	47	222						11	GO:0005504	fatty acid binding		7.795e-07	0.0001293	12	47
MEP1B	9.45061e-13	-3.20192	Down			ACKR2	Down			12	GO:0008201	heparin binding		1.197e-11	1.856e-09	39	167						12	GO:0016627	oxidoreductase activity, acting on the CH-CH group of donors		1.276e-06	0.0001863	18	107
CA1	1.10581e-07	-3.17428	Down			ACO2	Down			13	GO:0061134	peptidase regulator activity		1.543e-11	2.207e-09	46	222						13	GO:0031406	carboxylic acid binding		1.327e-06	0.0001863	29	240
PADI2	3.34573e-21	-3.16119	Down			ACOT11	Down			14	GO:0005201	extracellular matrix structural constituent		4.113e-11	5.465e-09	25	78						14	GO:0008509	anion transmembrane transporter activity		1.695e-06	0.0002082	33	297
ADH1C	4.92026e-13	-3.15861	Down			ACOT13	Down			15	GO:0005126	cytokine receptor binding		6.009e-11	7.451e-09	53	289						15	GO:0043177	organic acid binding		1.711e-06	0.0002082	29	243
SLC30A10	1.91653e-14	-3.11019	Down			ACOT8	Down			16	GO:0008009	chemokine activity		1.409e-10	1.638e-08	19	48						16	GO:0033293	monocarboxylic acid binding		2.03e-06	0.0002315	15	79
TRPM6	3.60881e-16	-3.08645	Down			ACOX1	Down			17	GO:0002020	protease binding		1.55e-10	1.696e-08	30	115						17	GO:0016829	lyase activity		2.41e-06	0.0002587	25	195
CWH43	2.28115e-13	-3.04028	Down			ACOX2	Down			18	GO:0042379	chemokine receptor binding		2.312e-10	2.389e-08	21	60						18	GO:0004620	phospholipase activity		2.794e-06	0.0002832	19	124
CHP2	9.50479e-17	-3.00918	Down			ACSF2	Down			19	GO:0098772	molecular function regulator		3.123e-10	3.057e-08	161	1430						19	GO:0016298	lipase activity		3.723e-06	0.0003576	20	138
SLC17A4	1.54431e-14	-2.93369	Down			ACSM3	Down			20	GO:1901681	sulfur compound binding		3.808e-10	3.542e-08	48	260						20	GO:0050660	flavin adenine dinucleotide binding		6.422e-06	0.000586	14	76
B4GALNT2	5.19442e-15	-2.85903	Down			ACSS2	Down			21	GO:0042802	identical protein binding		5.035e-10	4.46e-08	154	1359						21	GO:0051287	NAD binding		6.971e-06	0.0006058	12	57
GUCA2B	9.06165e-18	-2.8283	Down			ACVR1B	Down			22	GO:0008236	serine-type peptidase activity		1.059e-09	8.953e-08	45	242						22	GO:0008081	phosphoric diester hydrolase activity		7.332e-06	0.0006082	16	98
MS4A12	5.93609e-06	-2.75146	Down			ACVR1C	Down			23	GO:0061135	endopeptidase regulator activity		1.152e-09	9.317e-08	37	177						23	GO:0022857	transmembrane transporter activity		8.223e-06	0.0006525	76	1014
ABCB1	4.26634e-20	-2.73749	Down			ACVR2A	Down			24	GO:0017171	serine hydrolase activity		1.592e-09	1.234e-07	45	245						24	GO:0003707	steroid hormone receptor activity		1.016e-05	0.0007724	12	59
APOBEC3B	1.95243e-21	-2.60111	Down			ADAMTSL1	Down			25	GO:0005518	collagen binding		1.684e-09	1.253e-07	22	72						25	GO:0004300	enoyl-CoA hydratase activity		1.967e-05	0.001388	4	5
ACSF2	5.532e-24	-2.57769	Down			ADCY9	Down			GO: Biological Process													GO: Biological Process
CD177	1.20878e-06	-2.57592	Down			ADD3	Down				ID	Name	Source	pValue	FDR B&H	Genes from Input	Genes in Annotation							ID	Name	Source	pValue	FDR B&H	Genes from Input	Genes in Annotation
TMEM236	9.30037e-11	-2.52326	Down			ADH1C	Down			1	GO:0006955	immune response		1.842e-107	1.536e-103	368	1572						1	GO:0006629	lipid metabolic process		1.644e-28	9.829e-25	157	1377
TMEM236	9.30037e-11	-2.52326	Down			ADH6	Down			2	GO:0006952	defense response		5.106e-91	2.128e-87	354	1651						2	GO:0044255	cellular lipid metabolic process		3.221e-23	9.628e-20	124	1064
HEPACAM2	5.94384e-08	-2.44739	Down			ADIRF	Down			3	GO:0002682	regulation of immune system process		1.915e-87	5.32e-84	331	1506						3	GO:0006082	organic acid metabolic process		2.431e-22	4.844e-19	127	1131
SLC16A9	1.11821e-12	-2.41117	Down			AFG3L2	Down			4	GO:0002684	positive regulation of immune system process		5.838e-82	1.216e-78	254	976						4	GO:0043436	oxoacid metabolic process		1.752e-21	2.28e-18	124	1114
BRINP3	1.6177e-15	-2.4072	Down			AGFG2	Down			5	GO:0022610	biological adhesion		1.478e-75	2.463e-72	317	1542						5	GO:0019752	carboxylic acid metabolic process		1.907e-21	2.28e-18	116	1003
PPARGC1A	4.7056e-18	-2.39782	Down			AGL	Down			6	GO:0007155	cell adhesion		3.395e-75	4.715e-72	315	1530						6	GO:0055114	oxidation-reduction process		3.103e-20	3.092e-17	113	996
DHRS11	1.82175e-15	-2.39606	Down			AGMAT	Down			7	GO:0001775	cell activation		6.121e-73	7.288e-70	245	1001						7	GO:0032787	monocarboxylic acid metabolic process		7.692e-18	6.569e-15	80	617
PHLPP2	3.02288e-20	-2.37349	Down			AGPAT2	Down			8	GO:0016477	cell migration		1.015e-68	1.057e-65	277	1300						8	GO:0072329	monocarboxylic acid catabolic process		1.198e-17	8.95e-15	33	119
ZG16	3.1738e-06	-2.32788	Down			AHCYL2	Down			9	GO:0050776	regulation of immune response		3.539e-67	3.278e-64	223	899						9	GO:0044282	small molecule catabolic process		2.547e-16	1.692e-13	57	370
BEST4	2.24981e-09	-2.32564	Down			AIFM3	Down			10	GO:0006954	inflammatory response		6.462e-67	5.385e-64	196	711						10	GO:0046395	carboxylic acid catabolic process		3.125e-16	1.698e-13	44	232
SLC22A5	2.51532e-22	-2.31733	Down			AK3	Down			11	GO:0040011	locomotion		6.775e-66	5.133e-63	323	1735						11	GO:0016054	organic acid catabolic process		3.125e-16	1.698e-13	44	232
PBLD	4.93807e-16	-2.30711	Down			AKAP1	Down			12	GO:0002252	immune effector process		4.7e-64	3.264e-61	212	851						12	GO:1901615	organic hydroxy compound metabolic process		6.025e-16	3.001e-13	73	573
ZG16	6.04446e-06	-2.26167	Down			AKAP5	Down			13	GO:0048870	cell motility		5.217e-63	3.106e-60	283	1428						13	GO:0006631	fatty acid metabolic process		7.656e-16	3.521e-13	57	379
ENTPD5	3.76877e-16	-2.23301	Down			AKAP7	Down			14	GO:0051674	localization of cell		5.217e-63	3.106e-60	283	1428						14	GO:0009062	fatty acid catabolic process		8.372e-16	3.575e-13	28	96
MEP1A	3.47598e-08	-2.21443	Down			AKAP9	Down			15	GO:0045321	leukocyte activation		9.27e-63	5.151e-60	207	828						15	GO:0016042	lipid catabolic process		1.097e-15	4.37e-13	50	303
CDHR1	1.87962e-12	-2.20799	Down			AKR1B10	Down			16	GO:0009611	response to wounding		1.252e-61	6.524e-59	224	967						16	GO:0030258	lipid modification		1.136e-14	4.245e-12	44	255
BEST2	1.73987e-10	-2.20255	Down			AKR1C3	Down			17	GO:0001816	cytokine production		3.84e-54	1.882e-51	177	700						17	GO:0019395	fatty acid oxidation		1.732e-14	6.09e-12	27	99
EXPH5	2.51874e-13	-2.17895	Down			ALAD	Down			18	GO:0034097	response to cytokine		4.064e-54	1.882e-51	194	825						18	GO:0044242	cellular lipid catabolic process		2.281e-14	7.575e-12	38	198
SLC51B	4.224e-14	-2.13808	Down			ALDH18A1	Down			19	GO:0006928	movement of cell or subcellular component		1.523e-53	6.68e-51	316	1882						19	GO:0006635	fatty acid beta-oxidation		2.539e-14	7.99e-12	23	71
HAVCR1	1.79205e-14	-2.12903	Down			ALDH5A1	Down			20	GO:0030334	regulation of cell migration		6.854e-53	2.856e-50	181	742						20	GO:0034440	lipid oxidation		2.972e-14	8.884e-12	27	101
LRRC19	6.79029e-09	-2.12378	Down			ALDH6A1	Down			21	GO:0051707	response to other organism		9.778e-52	3.704e-49	211	986						21	GO:0006820	anion transport		1.721e-12	4.899e-10	71	641
ANPEP	3.81031e-06	-2.11398	Down			ALPI	Down			22	GO:0043207	response to external biotic stimulus		9.778e-52	3.704e-49	211	986						22	GO:0019637	organophosphate metabolic process		3.912e-12	1.063e-09	105	1164
MT1F	8.64491e-17	-2.10848	Down			ANK3	Down			23	GO:0050900	leukocyte migration		1.287e-51	4.664e-49	126	386						23	GO:0015711	organic anion transport		3.978e-11	1.034e-08	55	462
CD177	4.48368e-06	-2.08369	Down			ANKDD1B	Down			24	GO:0009607	response to biotic stimulus		4.459e-51	1.548e-48	215	1027						24	GO:0006811	ion transport		8.564e-11	2.133e-08	129	1627
SLC10A5	1.44015e-11	-2.06536	Down			ANKH	Down			25	GO:0050778	positive regulation of immune response		5.521e-50	1.84e-47	167	671						25	GO:0006066	alcohol metabolic process		1.123e-10	2.684e-08	50	408
SGK2	3.25176e-16	-2.06336	Down			ANKMY2	Down			GO: Cellular Component													GO: Cellular Component
TMEM63C	3.87862e-22	-2.06286	Down			ANKRD9	Down				ID	Name	Source	pValue	FDR B&H	Genes from Input	Genes in Annotation							ID	Name	Source	pValue	FDR B&H	Genes from Input	Genes in Annotation
TMEM56	3.76472e-14	-2.06203	Down			ANKS4B	Down			1	GO:0005615	extracellular space		1.383e-55	1.025e-52	271	1449						1	GO:0005739	mitochondrion		5.785e-14	3.205e-11	147	1769
CAPN13	2.20445e-14	-2.0616	Down			ANO10	Down			2	GO:0009986	cell surface		4.067e-45	1.507e-42	185	873						2	GO:0044429	mitochondrial part		3.882e-13	1.075e-10	96	987
FGFR2	1.49813e-21	-2.05981	Down			ANO5	Down			3	GO:0009897	external side of plasma membrane		1.306e-37	3.225e-35	96	310						3	GO:0042579	microbody		4.999e-12	6.924e-10	29	142
RPS6KA6	7.2934e-18	-2.05324	Down			ANPEP	Down			4	GO:0098552	side of membrane		1.038e-35	1.922e-33	123	510						4	GO:0005777	peroxisome		4.999e-12	6.924e-10	29	142
CNTN3	3.36506e-17	-2.04945	Down			ANXA13	Down			5	GO:0031012	extracellular matrix		3.665e-35	5.431e-33	113	444						5	GO:0005740	mitochondrial envelope		5.13e-11	5.684e-09	74	736
PAQR5	7.59551e-20	-2.03753	Down			AOC1	Down			6	GO:0031226	intrinsic component of plasma membrane		2.118e-33	2.616e-31	254	1714						6	GO:0005743	mitochondrial inner membrane		4.089e-10	3.776e-08	56	507
SELENBP1	3.25522e-13	-2.03347	Down			AP3S2	Down			7	GO:0005887	integral component of plasma membrane		8.213e-32	8.694e-30	244	1651						7	GO:0031966	mitochondrial membrane		9.706e-10	6.952e-08	68	694
CKB	1.10488e-08	-2.03244	Down			AP5M1	Down			8	GO:0044420	extracellular matrix component		2.429e-21	2.25e-19	48	141						8	GO:0044438	microbody part		1.156e-09	6.952e-08	21	96
CA7	7.01317e-07	-2.02091	Down			APBA1	Down			9	GO:0098857	membrane microdomain		8.006e-19	5.932e-17	74	343						9	GO:0044439	peroxisomal part		1.156e-09	6.952e-08	21	96
CLCA1	0.00675422	-2.0072	Down			APLP2	Down			10	GO:0045121	membrane raft		8.006e-19	5.932e-17	74	343						10	GO:0031907	microbody lumen		1.38e-09	6.952e-08	15	48
HSD17B2	5.08674e-14	-1.96569	Down			APOBEC3B	Down			11	GO:0005604	basement membrane		4.838e-15	3.259e-13	35	109						11	GO:0005782	peroxisomal matrix		1.38e-09	6.952e-08	15	48
MCOLN2	2.90077e-12	-1.9551	Down			APPL1	Down			12	GO:0000323	lytic vacuole		8.683e-14	4.949e-12	87	539						12	GO:0045177	apical part of cell		4.568e-09	2.109e-07	48	428
FMO5	2.14855e-11	-1.95059	Down			APPL2	Down			13	GO:0005764	lysosome		8.683e-14	4.949e-12	87	539						13	GO:0019866	organelle inner membrane		7.715e-09	3.288e-07	57	564
SULT1A2	3.57059e-13	-1.94161	Down			AQP11	Down			14	GO:0031410	cytoplasmic vesicle		1.454e-13	7.696e-12	166	1355						14	GO:0005903	brush border		1.256e-08	4.968e-07	23	129
SLC35G1	1.84358e-22	-1.93826	Down			AQP7	Down			15	GO:0097708	intracellular vesicle		1.652e-13	8.163e-12	166	1357						15	GO:0016324	apical plasma membrane		4.752e-08	1.755e-06	39	335
MT1G	1.0071e-14	-1.93533	Down			AQP8	Down			16	GO:0098589	membrane region		2.856e-13	1.323e-11	157	1267						16	GO:0098590	plasma membrane region		9.682e-08	3.352e-06	84	1041
PIGZ	8.84909e-11	-1.92318	Down			ARHGAP35	Down			17	GO:0042613	MHC class II protein complex		1.641e-11	7.153e-10	12	16						17	GO:0098862	cluster of actin-based cell projections		2.748e-07	8.955e-06	25	175
SLC26A3	5.70847e-05	-1.91941	Down			ARHGAP42	Down			18	GO:0005783	endoplasmic reticulum		4.559e-10	1.759e-08	184	1706						18	GO:0005911	cell-cell junction		3.383e-07	1.035e-05	43	418
TUBAL3	3.25522e-13	-1.91507	Down			ARHGAP44	Down			19	GO:0042611	MHC protein complex		4.698e-10	1.759e-08	14	27						19	GO:0005902	microvillus		3.55e-07	1.035e-05	17	89
SLC16A1	5.15413e-14	-1.9001	Down			ARHGEF37	Down			20	GO:0005773	vacuole		4.748e-10	1.759e-08	142	1223						20	GO:0005759	mitochondrial matrix		5.322e-07	1.474e-05	43	425
SLC9A2	2.55983e-10	-1.89919	Down			ARRB1	Down			21	GO:0031091	platelet alpha granule		6.492e-10	2.291e-08	23	75						21	GO:0031526	brush border membrane		8.315e-07	2.194e-05	14	65
CDKN2B	4.92902e-19	-1.89092	Down			ARSD	Down			22	GO:0005912	adherens junction		3.337e-09	1.124e-07	70	484						22	GO:0070160	occluding junction		1.172e-06	2.952e-05	19	118
RMDN2	6.79385e-24	-1.88797	Down			ARV1	Down			23	GO:0005925	focal adhesion		5.869e-09	1.891e-07	60	393						23	GO:0043296	apical junction complex		1.468e-06	3.535e-05	20	131
SLC4A4	6.2476e-09	-1.88591	Down			ASB13	Down			24	GO:0070161	anchoring junction		7.28e-09	2.248e-07	71	503						24	GO:0098589	membrane region		2.486e-06	5.739e-05	92	1267
NXPE4	1.18165e-05	-1.85419	Down			ASPA	Down			25	GO:0042629	mast cell granule		7.715e-09	2.287e-07	12	23						25	GO:0005923	bicellular tight junction		1.375e-05	0.0002972	17	115
PDK2	3.20448e-22	-1.84772	Down			ASTE1	Down			Human Phenotype													Human Phenotype
PLCD1	1.34208e-22	-1.84616	Down			ATG4D	Down				ID	Name	Source	pValue	FDR B&H	Genes from Input	Genes in Annotation							ID	Name	Source	pValue	FDR B&H	Genes from Input	Genes in Annotation
NXPE2	1.88304e-10	-1.83972	Down			ATOH1	Down			1	HP:0003346	Abnormal immunological laboratory finding		3.541e-20	1.748e-16	84	330						1	HP:0011015	Abnormality of blood glucose concentration		8.683e-09	3.637e-05	40	299
ENPP1	5.97972e-14	-1.80539	Down			ATP13A4	Down			2	HP:0002846	Abnormal B cell morphology		6.637e-15	9.065e-12	83	389						2	HP:0001943	Hypoglycemia		1.889e-08	3.957e-05	35	247
MEP1A	2.88957e-11	-1.8027	Down			ATP1B3	Down			3	HP:0010987	Abnormality of cellular immune system		7.345e-15	9.065e-12	145	895						3	HP:0004359	Abnormality of fatty-acid metabolism		4.394e-08	5.604e-05	14	47
WDR78	4.73503e-24	-1.79402	Down			ATP2B1	Down			4	HP:0001881	Abnormal leukocyte morphology		7.345e-15	9.065e-12	145	895						4	HP:0010995	Abnormality of dicarboxylic acid metabolism		5.352e-08	5.604e-05	15	55
RNF152	6.42946e-15	-1.79114	Down			ATP2C2	Down			5	HP:0001871	Abnormality of blood and blood-forming tissues		1.257e-14	1.241e-11	230	1722						5	HP:0003215	Dicarboxylic aciduria		1.05e-07	8.477e-05	14	50
MIER3	1.07481e-16	-1.78626	Down			ATP8B1	Down			6	HP:0010701	Abnormal immunoglobulin level		5.233e-14	3.691e-11	66	281						6	HP:0004354	Abnormality of carboxylic acid metabolism		1.214e-07	8.477e-05	37	290
ADH6	8.32922e-12	-1.7747	Down			ATP9A	Down			7	HP:0100032	Immunoglobulin abnormality		5.233e-14	3.691e-11	66	281						7	HP:0001992	Organic aciduria		3.601e-07	0.0001949	20	108
TMEM37	5.32783e-11	-1.76985	Down			ATPAF1	Down			8	HP:0005372	Abnormality of B cell physiology		6.288e-14	3.88e-11	66	282						8	HP:0003287	Abnormality of mitochondrial metabolism		4.132e-07	0.0001949	22	129
RHOU	4.27529e-22	-1.76577	Down			AUH	Down			9	HP:0005368	Abnormality of humoral immunity		7.977e-14	4.091e-11	80	383						9	HP:0004360	Abnormality of acid-base homeostasis		4.188e-07	0.0001949	52	508
PKIB	1.99727e-15	-1.76473	Down			B3GALT1	Down			10	HP:0004332	Abnormal lymphocyte morphology		8.286e-14	4.091e-11	103	561						10	HP:0012103	Abnormality of the mitochondrion		6.244e-07	0.0002616	22	132
SLC39A5	2.91263e-10	-1.76118	Down			B3GNT8	Down			11	HP:0001928	Abnormality of coagulation		6.709e-13	3.011e-10	118	704						11	HP:0004337	Abnormality of amino acid metabolism		7.136e-07	0.0002717	35	285
VIPR1	8.8022e-12	-1.76011	Down			B4GALNT2	Down			12	HP:0001892	Abnormal bleeding		8.614e-13	3.544e-10	108	622						12	HP:0001941	Acidosis		7.784e-07	0.0002717	49	475
NAAA	1.12106e-15	-1.7577	Down			BAIAP2L2	Down			13	HP:0002733	Abnormality of the lymph nodes		1.037e-12	3.937e-10	64	284						13	HP:0003234	Decreased plasma carnitine		1.115e-06	0.0003593	7	13
GLRA2	3.33337e-13	-1.74248	Down			BCAS1	Down			14	HP:0012647	Abnormal inflammatory response		1.282e-12	4.219e-10	172	1202						14	HP:0003355	Aminoaciduria		1.237e-06	0.0003702	30	229
TINAG	2.296e-10	-1.73625	Down			BCAT2	Down			15	HP:0012649	Increased inflammatory response		1.282e-12	4.219e-10	172	1202						15	HP:0001254	Lethargy		2.323e-06	0.0006488	25	176
MAOA	3.89763e-11	-1.72848	Down			BCL2L10	Down			16	HP:0011276	Vascular skin abnormality		2.209e-12	6.815e-10	109	639						16	HP:0010967	Abnormality of carnitine metabolism		3.826e-06	0.0009428	7	15
RUNDC3B	1.08756e-24	-1.72794	Down			BCL2L14	Down			17	HP:0001933	Subcutaneous hemorrhage		3.884e-12	1.088e-09	65	299						17	HP:0010966	Abnormality of fatty-acid anion metabolism		3.826e-06	0.0009428	7	15
CDC14A	6.99327e-24	-1.72482	Down			BDH1	Down			18	HP:0000988	Skin rash		3.966e-12	1.088e-09	47	178						18	HP:0012072	Aciduria		8.455e-06	0.001968	30	251
EPHX2	5.59101e-15	-1.72477	Down			BEST2	Down			19	HP:0011028	Abnormality of blood circulation		9.146e-12	2.377e-09	100	577						19	HP:0001987	Hyperammonemia		1.984e-05	0.004373	14	75
ETFDH	1.36503e-21	-1.71909	Down			BEST4	Down			20	HP:0011893	Abnormal leukocyte count		1.423e-11	3.513e-09	96	548						20	HP:0011014	Abnormal glucose homeostasis		3.649e-05	0.007368	60	715
ACOX1	4.27529e-22	-1.71454	Down			BLOC1S1	Down			21	HP:0010978	Abnormality of immune system physiology		1.73e-11	4.013e-09	204	1554						21	HP:0001985	Hypoketotic hypoglycemia		3.694e-05	0.007368	7	20
SLC19A3	6.79385e-24	-1.70989	Down			BMP2K	Down			22	HP:0002037	Inflammation of the large intestine		1.788e-11	4.013e-09	49	198						22	HP:0004372	Reduced consciousness/confusion		4.204e-05	0.008006	51	577
GHR	3.60419e-08	-1.70902	Down			BMP3	Down			23	HP:0011122	Abnormality of skin physiology		2.539e-11	5.265e-09	85	464						23	HP:0004364	Abnormality of nitrogen compound homeostasis		0.0001835	0.03342	24	213
VLDLR	4.9386e-21	-1.70597	Down			BPHL	Down			24	HP:0004386	Gastrointestinal inflammation		2.56e-11	5.265e-09	58	261						24	HP:0003219	Ethylmalonic aciduria		0.0002076	0.03624	4	7
ACAT1	5.38129e-22	-1.68796	Down			BPNT1	Down			25	HP:0002719	Recurrent infections		2.721e-11	5.373e-09	128	830						Mouse Phenotype
LRRC31	1.44652e-09	-1.68352	Down			BRINP3	Down			Mouse Phenotype														ID	Name	Source	pValue	FDR B&H	Genes from Input	Genes in Annotation
SLC6A19	6.96632e-09	-1.67489	Down			BSG	Down				ID	Name	Source	pValue	FDR B&H	Genes from Input	Genes in Annotation						1	MP:0002118	abnormal lipid homeostasis		2.2e-11	6.474e-08	112	1180
SLC13A2	2.47538e-08	-1.67349	Down			BTBD3	Down			1	MP:0002420	abnormal adaptive immunity		4.912e-80	3.337e-76	374	1482						2	MP:0001547	abnormal lipid level		2.501e-11	6.474e-08	108	1123
PRLR	4.39046e-10	-1.66722	Down			BTD	Down			2	MP:0002421	abnormal cell-mediated immunity		8.093e-78	2.579e-74	367	1458						3	MP:0003949	abnormal circulating lipid level		2.799e-09	4.829e-06	86	886
RAVER2	1.71845e-15	-1.66638	Down			BTNL8	Down			3	MP:0001819	abnormal immune cell physiology		1.139e-77	2.579e-74	365	1446						4	MP:0009643	abnormal urine homeostasis		2.88e-07	0.0003727	50	459
TSPAN7	1.5855e-14	-1.66632	Down			BZW2	Down			4	MP:0002442	abnormal leukocyte physiology		2.604e-77	4.422e-74	360	1416						5	MP:0005318	decreased triglyceride level		4.76e-07	0.0004928	37	298
PPP2R3A	1.47347e-20	-1.65548	Down			C11orf53	Down			5	MP:0012382	abnormal blood cell physiology		2.13e-74	2.893e-71	373	1537						6	MP:0005381	digestive/alimentary phenotype		6.865e-07	0.0005406	111	1395
FMO4	3.53758e-19	-1.65346	Down			C11orf54	Down			6	MP:0001545	abnormal hematopoietic system physiology		4.983e-70	5.641e-67	381	1645						7	MP:0010028	aciduria		7.903e-07	0.0005406	12	42
ACVR1C	1.12669e-13	-1.65209	Down			C14orf142	Down			7	MP:0002452	abnormal professional antigen presenting cell physiology		2.531e-64	2.456e-61	273	985						8	MP:0005280	abnormal fatty acid level		8.356e-07	0.0005406	35	280
DPP10	2.8289e-16	-1.64986	Down			C15orf38-AP3S2	Down			8	MP:0002723	abnormal immune serum protein physiology		1.285e-61	1.091e-58	284	1081						9	MP:0003977	abnormal circulating carnitine level		1.265e-06	0.0007275	8	18
XPNPEP2	8.71575e-10	-1.64345	Down			C15orf48	Down			9	MP:0003945	abnormal lymphocyte physiology		1.203e-56	9.077e-54	269	1037						10	MP:0000477	abnormal intestine morphology		1.831e-06	0.000914	51	502
EFNA1	3.94846e-14	-1.63906	Down			C1orf106	Down			10	MP:0002419	abnormal innate immunity		1.119e-53	7.601e-51	195	621						11	MP:0000187	abnormal triglyceride level		1.942e-06	0.000914	51	503
UGT1A8	4.21239e-12	-1.63411	Down			C1orf115	Down			11	MP:0001800	abnormal humoral immune response		1.876e-47	1.159e-44	176	566						12	MP:0011969	abnormal circulating triglyceride level		2.997e-06	0.001285	42	387
ARHGAP44	2.03236e-14	-1.62592	Down			C1orf21	Down			12	MP:0001845	abnormal inflammatory response		4.461e-45	2.525e-42	281	1257						13	MP:0003372	abnormal circulating mineralocorticoid level		3.475e-06	0.001285	11	40
GXYLT2	3.66789e-11	-1.62536	Down			C1orf210	Down			13	MP:0005025	abnormal response to infection		5.394e-45	2.818e-42	175	581						14	MP:0005346	abnormal circulating aldosterone level		3.475e-06	0.001285	11	40
TMEM171	1.70827e-10	-1.62502	Down			C2orf88	Down			14	MP:0001844	autoimmune response		7.115e-45	3.452e-42	144	415						15	MP:0002078	abnormal glucose homeostasis		7.563e-06	0.00261	96	1219
CA2	5.60968e-08	-1.61904	Down			C4orf19	Down			15	MP:0005005	abnormal self tolerance		1.383e-44	6.261e-42	144	417						16	MP:0001553	abnormal circulating free fatty acids level		9.102e-06	0.002944	27	210
PDZD3	5.28589e-12	-1.6146	Down			C5orf30	Down			16	MP:0002459	abnormal B cell physiology		3.667e-44	1.557e-41	185	646						17	MP:0005085	abnormal gallbladder physiology		1.153e-05	0.003467	10	37
PTPRR	9.9304e-08	-1.61328	Down			C5orf52	Down			17	MP:0002444	abnormal T cell physiology		6.362e-44	2.542e-41	187	660						18	MP:0006274	abnormal urine sodium level		1.206e-05	0.003467	13	62
FABP1	5.88527e-06	-1.60859	Down			C6orf136	Down			18	MP:0005000	abnormal immune tolerance		1.874e-43	7.072e-41	144	425						19	MP:0000488	abnormal intestinal epithelium morphology		1.488e-05	0.003842	30	253
SLC36A1	3.64539e-20	-1.60682	Down			C6orf203	Down			19	MP:0003009	abnormal cytokine secretion		1.398e-42	5e-40	185	661						20	MP:0011415	abnormal aldosterone level		1.515e-05	0.003842	11	46
NAALADL1	1.54468e-22	-1.60578	Down			C6orf222	Down			20	MP:0002490	abnormal immunoglobulin level		8.396e-42	2.852e-39	160	524						21	MP:0005292	improved glucose tolerance		1.559e-05	0.003842	29	241
SLC51A	1.06796e-10	-1.59808	Down			C7orf31	Down			21	MP:0000217	abnormal leukocyte cell number		1.588e-41	5.135e-39	338	1732						22	MP:0005502	abnormal renal/urinary system physiology		1.633e-05	0.003842	62	705
RAPGEFL1	3.26306e-13	-1.59278	Down			C9orf152	Down			22	MP:0001793	altered susceptibility to infection		2.556e-41	7.893e-39	163	545						23	MP:0005367	renal/urinary system phenotype		1.728e-05	0.00389	95	1227
A1CF	8.74953e-09	-1.57647	Down			CA1	Down			23	MP:0000716	abnormal immune system cell morphology		8.656e-41	2.556e-38	367	1973						24	MP:0010358	abnormal free fatty acids level		1.975e-05	0.00426	27	219
CPA6	2.48884e-13	-1.57281	Down			CA12	Down			24	MP:0000218	increased leukocyte cell number		2.832e-40	8.016e-38	247	1086						25	MP:0003979	increased circulating carnitine level		2.239e-05	0.004635	6	13
USP2	3.2053e-09	-1.56123	Down			CA2	Down			25	MP:0008246	abnormal leukocyte morphology		4.405e-40	1.197e-37	363	1954						Domain
SCNN1B	2.48507e-05	-1.54576	Down			CA7	Down			Domain														ID	Name	Source	pValue	FDR B&H	Genes from Input	Genes in Annotation
MOGAT2	2.94238e-07	-1.54387	Down			CABLES1	Down				ID	Name	Source	pValue	FDR B&H	Genes from Input	Genes in Annotation						1	3.40.50.720	-	Gene3D	4.329e-08	0.0001178	26	169
METTL7B	1.07222e-14	-1.54097	Down			CAMK1D	Down			1	2.60.40.10	-	Gene3D	1.118e-32	4.569e-29	139	663						2	IPR016040	NAD(P)-bd dom	InterPro	7.035e-08	0.0001178	26	173
CROT	3.42078e-18	-1.54038	Down			CAMK2D	Down			2	IPR013783	Ig-like fold	InterPro	2.07e-32	4.569e-29	144	707						3	IPR020615	Thiolase acyl enz int AS	InterPro	1.96e-07	0.0002188	5	5
FRMD1	4.91657e-21	-1.53406	Down			CAMK2N1	Down			3	IPR007110	Ig-like dom	InterPro	1.038e-28	1.527e-25	112	504						4	PS00098	THIOLASE 1	PROSITE	1.079e-06	0.0003011	5	6
PTGDR	2.09563e-11	-1.53244	Down			CAPN13	Down			4	PS50835	IG LIKE	PROSITE	7.714e-28	8.512e-25	109	492						5	PS00737	THIOLASE 2	PROSITE	1.079e-06	0.0003011	5	6
SLC3A1	6.03061e-11	-1.52934	Down			CAPN5	Down			5	IPR003599	Ig sub	InterPro	2.8e-20	2.06e-17	87	421						6	PF02803	Thiolase C	Pfam	1.079e-06	0.0003011	5	6
SLC37A2	4.26964e-06	-1.52651	Down			CAPN9	Down			6	SM00409	IG	SMART	2.8e-20	2.06e-17	87	421						7	IPR020616	Thiolase N	InterPro	1.079e-06	0.0003011	5	6
B3GALT1	5.00763e-05	-1.52593	Down			CASD1	Down			7	IPR013032	EGF-like CS	InterPro	1.003e-14	6.323e-12	57	262						8	PS00099	THIOLASE 3	PROSITE	1.079e-06	0.0003011	5	6
REP15	3.56773e-05	-1.5255	Down			CASP6	Down			8	PS00022	EGF 1	PROSITE	1.935e-13	1.067e-10	54	256						9	PF00108	Thiolase N	Pfam	1.079e-06	0.0003011	5	6
PDK4	3.26432e-11	-1.52335	Down			CAT	Down			9	IPR000742	EGF-like dom	InterPro	2.621e-13	1.214e-10	53	250						10	IPR020617	Thiolase C	InterPro	1.079e-06	0.0003011	5	6
SEMA6A	6.4201e-11	-1.51855	Down			CBLC	Down			10	PS01186	EGF 2	PROSITE	2.749e-13	1.214e-10	55	266						11	IPR002155	Thiolase	InterPro	1.079e-06	0.0003011	5	6
SATB2	1.83046e-08	-1.51607	Down			CCDC112	Down			11	SM00181	EGF	SMART	4.688e-12	1.626e-09	49	236						12	IPR020613	Thiolase CS	InterPro	1.079e-06	0.0003011	5	6
CLYBL	1.16255e-17	-1.51211	Down			CCNG1	Down			12	IPR013151	Immunoglobulin	InterPro	4.789e-12	1.626e-09	43	190						13	IPR016039	Thiolase-like	InterPro	1.507e-06	0.0003365	6	10
CA4	8.94213e-05	-1.50168	Down			CCNJL	Down			13	PF00047	ig	Pfam	4.789e-12	1.626e-09	43	190						14	IPR018064	Metalthion vert metal BS	InterPro	1.507e-06	0.0003365	6	10
SEMA5A	5.12707e-15	-1.50154	Down			CD177	Down			14	IPR016187	CTDL fold	InterPro	2.877e-11	9.07e-09	30	107						15	3.40.47.10	-	Gene3D	1.507e-06	0.0003365	6	10
PPARG	7.85766e-12	-1.49333	Down			CD2AP	Down			15	PS50026	EGF 3	PROSITE	5.854e-11	1.692e-08	47	236						16	IPR006176	3-OHacyl-CoA DH NAD-bd	InterPro	4.355e-06	0.0006944	4	4
CHAD	4.27529e-22	-1.49162	Down			CD9	Down			16	3.10.100.10	-	Gene3D	6.134e-11	1.692e-08	28	97						17	IPR006108	3HC DH C	InterPro	4.355e-06	0.0006944	4	4
HOXA6	2.95178e-14	-1.48187	Down			CDC14A	Down			17	PF13895	Ig 2	Pfam	6.966e-11	1.809e-08	24	73						18	PF02737	3HCDH N	Pfam	4.355e-06	0.0006944	4	4
PHC3	4.92666e-18	-1.48047	Down			CDH17	Down			18	IPR016186	C-type lectin-like/link	InterPro	1.044e-10	2.477e-08	28	99						19	PF00725	3HCDH	Pfam	4.355e-06	0.0006944	4	4
C7orf31	2.13575e-18	-1.47798	Down			CDHR1	Down			19	SM00199	SCY	SMART	1.066e-10	2.477e-08	18	42						20	PS00067	3HCDH	PROSITE	4.355e-06	0.0006944	4	4
MPP7	4.71762e-17	-1.4768	Down			CDHR5	Down			20	PF00048	IL8	Pfam	2.711e-10	5.698e-08	18	44						21	IPR006180	3-OHacyl-CoA DH CS	InterPro	4.355e-06	0.0006944	4	4
PDCD4	5.01365e-13	-1.47025	Down			CDK20	Down			21	IPR001811	Chemokine IL8-like dom	InterPro	2.711e-10	5.698e-08	18	44						22	IPR002347	SDR fam	InterPro	5.997e-06	0.0008215	12	56
TDP2	3.13348e-13	-1.46862	Down			CDKL1	Down			22	IPR013106	Ig V-set	InterPro	3.896e-10	7.817e-08	41	200						23	4.10.10.10	-	Gene3D	6.132e-06	0.0008215	6	12
MS4A8	1.80357e-06	-1.46648	Down			CDKN2B	Down			23	PS50923	SUSHI	PROSITE	4.994e-10	9.585e-08	20	56						24	IPR023587	Metalthion dom vert	InterPro	6.132e-06	0.0008215	6	12
AKR1B10	5.31714e-05	-1.46464	Down			CDS1	Down			24	IPR003598	Ig sub2	InterPro	5.696e-10	1e-07	45	235						25	IPR017854	Metalthion dom	InterPro	6.132e-06	0.0008215	6	12
CNKSR3	6.24056e-19	-1.45871	Down			CDX2	Down			25	SM00408	IGc2	SMART	5.696e-10	1e-07	45	235						Pathway
PLCE1	8.97867e-10	-1.45584	Down			CEACAM7	Down			Pathway														ID	Name	Source	pValue	FDR B&H	Genes from Input	Genes in Annotation
MT1E	2.30417e-16	-1.45334	Down			CEP70	Down				ID	Name	Source	pValue	FDR B&H	Genes from Input	Genes in Annotation						1	132956	Metabolic pathways	BioSystems: KEGG	1.064e-23	2.191e-20	142	1272
MT1X	1.86063e-12	-1.45095	Down			CERS6	Down			1	M5889	Ensemble of genes encoding extracellular matrix and extracellular matrix-associated proteins	MSigDB C2 BIOCARTA (v6.0)	9.409e-46	2.293e-42	224	1028						2	1270001	Metabolism of lipids and lipoproteins	BioSystems: REACTOME	2.198e-16	2.264e-13	94	816
GALNT12	3.46424e-08	-1.44175	Down			CES2	Down			2	1269310	Cytokine Signaling in Immune system	BioSystems: REACTOME	7.176e-35	8.743e-32	169	763						3	82952	Valine, leucine and isoleucine degradation	BioSystems: KEGG	1.552e-13	1.066e-10	19	48
HSD11B2	7.5361e-06	-1.43868	Down			CES3	Down			3	172846	Staphylococcus aureus infection	BioSystems: KEGG	2.758e-31	2.241e-28	40	56						4	131226	Peroxisome	BioSystems: KEGG	2.687e-12	1.384e-09	23	83
NPY1R	6.07995e-15	-1.43576	Down			CFTR	Down			4	1269203	Innate Immune System	BioSystems: REACTOME	3.546e-30	2.16e-27	228	1312						5	82935	Fatty acid degradation	BioSystems: KEGG	6.086e-11	2.508e-08	16	44
CYP4F12	4.93451e-10	-1.43018	Down			CHAD	Down			5	1270244	Extracellular matrix organization	BioSystems: REACTOME	1.263e-29	6.153e-27	91	298						6	SMP00032	Valine, Leucine and Isoleucine Degradation	SMPDB	2.912e-10	9.998e-08	13	30
PRR15	1.1482e-10	-1.42815	Down			CHCHD10	Down			6	M5885	Ensemble of genes encoding ECM-associated proteins including ECM-affilaited proteins, ECM regulators and secreted factors	MSigDB C2 BIOCARTA (v6.0)	1.293e-27	5.252e-25	154	753						7	MAP00280 Valine leucine and isoleucine degradation	MAP00280 Valine leucine and isoleucine degradation	GenMAPP	5.799e-10	1.706e-07	12	26
ISX	1.03378e-08	-1.42536	Down			CHDH	Down			7	1269318	Signaling by Interleukins	BioSystems: REACTOME	5.126e-26	1.785e-23	121	531						8	SMP00051	Fatty acid Metabolism	SMPDB	6.644e-10	1.711e-07	9	13
BTNL8	7.61239e-06	-1.42257	Down			CHN2	Down			8	200309	Rheumatoid arthritis	BioSystems: KEGG	2.104e-25	6.409e-23	45	90						9	212237	Mineral absorption	BioSystems: KEGG	7.694e-10	1.761e-07	16	51
PCDH20	8.56666e-06	-1.41869	Down			CHP1	Down			9	1470923	Interleukin-4 and 13 signaling	BioSystems: REACTOME	9.037e-25	2.447e-22	50	114						10	MAP00071 Fatty acid metabolism	MAP00071 Fatty acid metabolism	GenMAPP	1.426e-09	2.937e-07	15	46
[truncated: 2,690 more rows]

## Sheet: PROTECT and GSE59071 no overlap
PROTECT 3106 differentially expressed genes between UC and Ctl that do not overlap with GSE59071
[truncated: 3,107 more rows]
