# Supplementary material for: Ulcerative colitis mucosal transcriptomes reveal mitochondriopathy and personalized mechanisms underlying disease severity and treatment response
Source: Nat Commun. 2019 Jan 3;10:38. doi: 10.1038/s41467-018-07841-3 (PMC6318335; doi:10.1038/s41467-018-07841-3)
Supplement: Supplementary file 5 — Supplementary Data 2 [file 41467_2018_7841_MOESM5_ESM.xlsx]

## Sheet: PROTECT 712 core severity genes
Supplementary Dataset 2: 712 differentially expressed genes between UC vs. control, clinical severe vs. mild UC (PUCAI), and between endoscopic severe vs. mild UC (Mayo endoscopic subscore)
Gene	p (Corr) [UC]vs [Not IBD]	FC [UC] vs [Not IBD]	[UC] vs [Not IBD]	p (Corr) clinical PUCAI [severe] vs. [mild] UC	FC clinical PUCAI [severe] vs. [mild] UC	clinical PUCAI [severe] vs. [mild] UC	p (Corr) endoscopic Mayo [severe] vs. [mild] UC	FC endoscopic Mayo [severe] vs. [mild] UC	Endoscopic Mayo [severe] vs. [mild] UC
AQP8	2.00102e-15	-267.12	down	3.07157e-12	-46.1099	down	1.95184e-09	-56.6153	down
SLC6A19	4.21244e-25	-66.2131	down	6.89209e-07	-4.46439	down	7.12671e-06	-5.7556	down
CLDN8	3.75705e-13	-56.5534	down	3.38596e-11	-16.9685	down	7.8193e-06	-13.0937	down
CA1	3.01462e-14	-35.3813	down	3.38596e-11	-11.2896	down	1.54333e-08	-12.9728	down
SLC26A2	7.02143e-28	-29.5167	down	2.25231e-11	-4.62285	down	6.97501e-10	-5.63601	down
BMP3	1.93634e-26	-27.5769	down	3.94126e-05	-2.55147	down	0.000160265	-3.13351	down
HMGCS2	1.15609e-19	-25.8594	down	6.20407e-09	-4.89058	down	1.64344e-06	-4.98965	down
PLA2G12B	4.47469e-18	-22.3518	down	0.000202515	-2.99057	down	5.07183e-05	-4.1398	down
PCK1	1.86778e-16	-22.1876	down	8.56299e-14	-8.54064	down	8.81918e-10	-9.91046	down
ABCG2	1.1007e-25	-18.5123	down	6.0777e-06	-2.72133	down	1.31186e-05	-3.33844	down
TMIGD1	5.15839e-15	-17.1731	down	6.28773e-08	-4.594	down	9.88062e-07	-5.65261	down
OTOP2	7.52153e-12	-16.996	down	2.14216e-05	-4.4704	down	1.32962e-05	-6.30826	down
GLRA2	4.82406e-18	-15.3032	down	4.46807e-09	-3.94971	down	9.41558e-06	-3.7639	down
CHP2	1.62373e-18	-14.9716	down	4.80104e-11	-4.62479	down	1.07077e-08	-5.36819	down
GUCA2B	2.62387e-13	-14.1331	down	8.4768e-10	-5.82865	down	5.9061e-07	-6.60282	down
GUCA2A	1.41081e-15	-13.5213	down	6.19477e-10	-4.67806	down	9.38537e-08	-5.64603	down
UGT2A3	1.15951e-13	-13.0592	down	1.58358e-08	-4.22165	down	6.58845e-06	-4.93	down
DPP10	2.10676e-16	-11.9001	down	8.72132e-05	-2.29124	down	0.000767144	-2.87086	down
LRRN2	3.47947e-39	-11.8489	down	7.878e-06	-1.87098	down	3.15927e-06	-2.2129	down
SLC13A2	2.79498e-13	-10.1536	down	5.41413e-06	-2.99964	down	7.47405e-05	-4.05557	down
PADI2	1.23917e-28	-10.112	down	3.11406e-08	-2.29862	down	5.46411e-07	-2.72742	down
TRPM6	1.50256e-18	-9.83301	down	1.27834e-11	-3.82206	down	1.14645e-08	-4.2257	down
ADH1C	2.38401e-14	-9.50026	down	9.94036e-13	-4.87475	down	2.03027e-07	-4.50061	down
UGT1A8	1.15166e-16	-8.98627	down	7.90705e-11	-3.914	down	2.17169e-06	-3.26198	down
SLC30A10	1.05473e-15	-7.5057	down	5.66621e-10	-3.37093	down	1.68866e-07	-3.63087	down
RBP2	1.11899e-11	-7.42546	down	3.11406e-08	-3.42739	down	9.27113e-05	-3.4515	down
MT1M	1.82913e-15	-7.17941	down	0.000367151	-2.03823	down	0.000437872	-2.44243	down
FAM151A	6.16523e-39	-7.06524	down	1.01327e-07	-1.72696	down	0.000156621	-1.64199	down
TNNC2	1.4909e-24	-6.78855	down	6.93225e-11	-2.33657	down	5.72918e-07	-2.43131	down
ALPI	1.88601e-18	-6.54241	down	0.000195346	-1.86191	down	7.28902e-05	-2.46192	down
MT3	8.3357e-14	-6.47879	down	6.86164e-05	-2.10885	down	9.2809e-05	-2.75543	down
ABCB1	4.39573e-25	-6.35484	down	8.0744e-07	-1.9563	down	5.18343e-07	-2.35778	down
ISX	1.14999e-19	-6.14417	down	3.73143e-12	-2.76195	down	3.91267e-08	-2.92898	down
MEP1A	4.99027e-22	-6.13443	down	6.17385e-05	-1.79109	down	0.00036062	-1.99685	down
TMEM72	1.73874e-08	-6.09944	down	1.60045e-08	-4.29706	down	6.14307e-07	-5.03821	down
CKB	1.16867e-13	-5.85738	down	1.52967e-12	-3.81571	down	3.88245e-11	-4.50219	down
CA2	8.77196e-15	-5.8028	down	5.63281e-11	-3.26111	down	1.95184e-09	-3.80824	down
FABP1	3.91231e-18	-5.73561	down	2.51344e-06	-2.14323	down	5.05689e-06	-2.55834	down
SLC16A9	6.58244e-18	-5.72275	down	5.96171e-05	-1.90607	down	0.000998373	-1.96529	down
PCSK1N	7.5037e-22	-5.68831	down	9.74491e-08	-2.03168	down	4.17366e-08	-2.65201	down
UGT1A10	1.80372e-21	-5.65674	down	3.36069e-09	-2.29743	down	1.57477e-05	-2.16696	down
CWH43	2.11083e-11	-5.52332	down	3.93244e-11	-3.54335	down	2.48834e-07	-3.65933	down
SULT1A2	3.77885e-13	-5.46955	down	5.88541e-11	-3.36668	down	1.67979e-08	-3.75149	down
CAPN13	4.89168e-12	-5.35458	down	1.01744e-10	-3.1591	down	1.81166e-08	-3.70058	down
SLC26A3	1.69713e-11	-5.24211	down	1.11094e-10	-3.48741	down	3.43553e-08	-3.93362	down
ENTPD5	1.05625e-23	-5.06081	down	5.31323e-06	-1.77352	down	6.90277e-07	-2.11769	down
MFSD4	9.72096e-14	-5.05497	down	6.20407e-09	-2.58756	down	3.86352e-07	-2.96737	down
LAMA1	6.36863e-15	-4.97707	down	4.98767e-12	-2.86594	down	1.53736e-07	-2.79036	down
SLC4A4	3.82806e-15	-4.86733	down	1.64204e-07	-2.32265	down	1.23632e-06	-2.69745	down
CPA6	1.91828e-18	-4.86149	down	3.25804e-07	-1.99493	down	8.22808e-07	-2.44792	down
KIF5C	2.08513e-24	-4.85407	down	8.0205e-05	-1.57643	down	0.000280104	-1.70325	down
LDHD	1.049e-15	-4.84248	down	1.40063e-08	-2.38979	down	1.18112e-05	-2.37609	down
LYPD8	2.35897e-09	-4.82538	down	3.24648e-07	-2.75204	down	1.02613e-05	-2.83769	down
SCGB2A1	1.23841e-12	-4.79431	down	1.27337e-06	-2.20019	down	0.000212998	-2.28485	down
HEPACAM2	6.60391e-12	-4.78235	down	1.77934e-06	-2.28311	down	1.3772e-05	-2.72365	down
CNGA1	5.80796e-20	-4.77151	down	1.86727e-06	-1.86434	down	5.69639e-06	-2.09967	down
TMEM236	3.02896e-12	-4.73811	down	6.09999e-07	-2.36367	down	2.19882e-06	-2.90271	down
DHRS11	4.77876e-18	-4.70258	down	7.18365e-11	-2.41241	down	2.99239e-09	-2.8291	down
CRYBA2	2.99937e-16	-4.66542	down	0.000111385	-1.77117	down	1.27849e-05	-2.4193	down
CD177	5.50123e-06	-4.64436	down	6.92369e-08	-4.332	down	9.40516e-05	-4.38139	down
EDN3	6.19071e-18	-4.5374	down	1.08552e-07	-2.02878	down	5.55532e-06	-2.23379	down
MMP28	3.26348e-24	-4.53643	down	1.00624e-06	-1.79534	down	0.000124925	-1.78534	down
AMACR	1.70397e-32	-4.52022	down	8.1196e-06	-1.50399	down	4.17366e-08	-1.80716	down
KLK15	1.51031e-10	-4.47892	down	2.01236e-09	-2.97987	down	7.31553e-07	-3.13651	down
SCGN	6.60671e-21	-4.44254	down	0.000135906	-1.60588	down	0.000150696	-1.91296	down
SELENBP1	4.00748e-15	-4.41295	down	3.44363e-11	-2.58969	down	1.37348e-08	-2.86499	down
PIWIL2	6.57325e-21	-4.40454	down	0.000120765	-1.61603	down	2.10203e-05	-1.8544	down
CDKN2B	5.46318e-19	-4.38372	down	9.79414e-07	-1.89251	down	3.9732e-07	-2.26856	down
PPARGC1A	3.15509e-15	-4.31895	down	3.49852e-09	-2.20961	down	1.24835e-07	-2.69135	down
CHAD	1.99257e-11	-4.31582	down	1.25715e-10	-2.88668	down	1.95184e-09	-3.63924	down
ERICH5	3.83291e-18	-4.30296	down	0.000371488	-1.6176	down	4.57164e-05	-1.89045	down
THRB	1.25937e-24	-4.29077	down	2.48385e-05	-1.5782	down	6.29744e-07	-1.90782	down
CHRNA7	2.0962e-17	-4.26591	down	0.000122563	-1.67256	down	0.000187363	-1.92294	down
TUBAL3	3.5984e-17	-4.26168	down	5.84945e-05	-1.72294	down	6.50273e-05	-2.03752	down
FAM189A1	2.53483e-10	-4.23303	down	5.76332e-05	-2.10333	down	0.000725503	-2.27873	down
GAL3ST1	6.44128e-24	-4.22013	down	2.27821e-08	-1.84193	down	7.13013e-07	-2.00343	down
FRMD1	7.88476e-10	-4.19568	down	3.73079e-08	-2.83972	down	1.19666e-06	-3.27889	down
RBM24	1.20184e-11	-4.1692	down	1.21027e-08	-2.562	down	1.3074e-05	-2.62271	down
ZG16	3.14086e-09	-4.13011	down	1.12338e-05	-2.09887	down	4.46295e-05	-2.43369	down
RASSF10	5.20374e-10	-4.04197	down	0.000366804	-1.88203	down	0.000543023	-2.22007	down
GCG	1.10522e-12	-4.03894	down	1.17336e-05	-1.97882	down	4.35716e-06	-2.50328	down
B3GNT7	4.76992e-10	-3.99556	down	5.38779e-07	-2.40577	down	0.000116777	-2.51028	down
PHLPP2	8.37524e-22	-3.94819	down	8.88024e-06	-1.64094	down	9.92783e-07	-1.89831	down
SGK2	5.68699e-18	-3.93983	down	6.50816e-07	-1.86758	down	1.81908e-07	-2.24686	down
ITPKA	1.85776e-20	-3.90898	down	0.000120085	-1.57488	down	5.99165e-05	-1.88172	down
CYP2S1	9.18921e-25	-3.88983	down	7.05943e-06	-1.5553	down	2.70373e-05	-1.76223	down
FMO5	9.07349e-20	-3.88832	down	2.35982e-07	-1.81807	down	3.33632e-06	-1.96001	down
PRLR	1.46504e-14	-3.87938	down	6.52597e-06	-1.82268	down	4.10112e-06	-2.21919	down
RHOU	1.24693e-23	-3.84963	down	1.44623e-07	-1.688	down	3.71864e-08	-2.07976	down
HOXB13	1.28558e-11	-3.80433	down	1.57514e-06	-2.26167	down	4.354e-05	-2.39224	down
ADIRF	2.04478e-27	-3.79865	down	1.6248e-06	-1.52729	down	0.000309224	-1.51197	down
IL1R2	1.29802e-20	-3.78166	down	0.000225123	-1.5494	down	0.000528564	-1.66863	down
RXFP4	1.78043e-17	-3.75674	down	1.24091e-08	-1.9484	down	4.35716e-06	-2.15539	down
LRRC19	4.2926e-18	-3.72401	down	1.79014e-05	-1.65826	down	2.30285e-05	-1.884	down
IGSF9	1.06752e-12	-3.70136	down	1.69273e-08	-2.25372	down	1.81908e-07	-2.76278	down
TSPAN7	2.01255e-24	-3.69797	down	2.36097e-10	-1.84732	down	2.79754e-08	-1.98057	down
SSTR1	5.35895e-14	-3.68932	down	0.000128899	-1.69487	down	0.000203291	-1.982	down
MS4A12	4.89702e-06	-3.68739	down	3.26405e-05	-2.76218	down	0.000107027	-3.31394	down
SOWAHA	2.60686e-16	-3.6869	down	1.54807e-07	-1.88936	down	1.32125e-05	-2.03928	down
SLC9A2	2.34657e-15	-3.64914	down	1.41428e-07	-1.89848	down	3.00244e-06	-2.12378	down
SULT1A1	8.95238e-15	-3.63796	down	1.00133e-05	-1.77645	down	7.00489e-07	-2.20162	down
MAOA	4.87453e-14	-3.61039	down	9.50539e-08	-2.02213	down	2.52022e-07	-2.41518	down
PKIB	1.14764e-15	-3.59819	down	7.877e-07	-1.82174	down	1.1605e-06	-2.2469	down
KLK1	2.13749e-14	-3.56903	down	6.24128e-07	-1.85092	down	2.95829e-05	-2.00587	down
RNF152	4.05651e-19	-3.55219	down	4.03206e-06	-1.62448	down	1.97223e-07	-2.10298	down
TEX11	4.54673e-18	-3.52885	down	0.000597556	-1.51786	down	0.000198715	-1.72491	down
EXPH5	3.93005e-12	-3.49834	down	2.50175e-08	-2.21727	down	2.48834e-07	-2.62336	down
LGR6	6.1781e-12	-3.48378	down	1.25914e-12	-2.45345	down	3.71474e-07	-2.41649	down
RPL10L	3.44151e-10	-3.46488	down	7.90803e-09	-2.55721	down	2.10446e-05	-2.40162	down
EPB41L4B	9.8486e-19	-3.46115	down	7.94434e-09	-1.83907	down	2.08796e-07	-2.05865	down
SLC17A4	2.04928e-10	-3.45852	down	2.79275e-06	-2.08852	down	1.67485e-07	-2.82696	down
MB	1.62331e-09	-3.43759	down	2.14984e-06	-2.11777	down	5.97005e-05	-2.18417	down
VSTM2A	0.000139091	-3.42339	down	5.46584e-06	-3.51699	down	3.68871e-06	-4.95667	down
TTPA	3.45072e-12	-3.4076	down	1.27276e-05	-1.84562	down	1.74077e-05	-2.07423	down
HTN3	1.61661e-10	-3.40376	down	5.08189e-07	-2.22367	down	3.43553e-08	-2.73491	down
LGALS2	1.65524e-12	-3.38139	down	2.235e-08	-2.08851	down	1.68006e-06	-2.34222	down
SLC51B	1.36022e-16	-3.34934	down	0.000207242	-1.56062	down	9.08058e-06	-2.01872	down
PPP1R36	9.43399e-21	-3.33384	down	2.78989e-10	-1.80874	down	8.03681e-05	-1.64358	down
SAMD13	4.32395e-17	-3.32642	down	3.54848e-09	-1.95304	down	1.1798e-07	-2.12492	down
TMEM98	1.15969e-27	-3.32107	down	2.12213e-09	-1.60855	down	4.17366e-08	-1.74176	down
KLK4	5.75118e-12	-3.3158	down	8.79318e-05	-1.73341	down	0.000255308	-1.95811	down
VSIG2	2.41772e-14	-3.31336	down	1.51273e-10	-2.19944	down	1.95659e-06	-2.13285	down
CDHR1	9.75116e-07	-3.31325	down	2.65661e-08	-2.76298	down	3.08062e-06	-3.43432	down
SLC22A5	3.32142e-20	-3.30861	down	8.75682e-08	-1.72076	down	3.71864e-08	-2.00713	down
C2orf88	3.04317e-12	-3.30108	down	1.38398e-09	-2.27776	down	3.03447e-08	-2.6118	down
C2orf54	8.96499e-12	-3.29079	down	3.37515e-05	-1.8139	down	0.000277917	-2.00604	down
FAM101A	6.55642e-16	-3.29075	down	8.69361e-08	-1.8436	down	4.28911e-05	-1.8982	down
PRR15	1.23317e-18	-3.28362	down	3.68905e-09	-1.81737	down	8.84166e-08	-2.04888	down
NXPE4	4.96126e-09	-3.24664	down	4.04227e-08	-2.41491	down	8.35839e-06	-2.48679	down
PDCD4	4.82357e-19	-3.24371	down	7.47905e-10	-1.87316	down	3.07428e-08	-2.12444	down
CAMK2N1	5.96175e-21	-3.24057	down	4.44386e-07	-1.60231	down	3.03583e-05	-1.71477	down
CES2	3.23033e-17	-3.21451	down	2.50287e-05	-1.59983	down	2.43045e-05	-1.83639	down
PLLP	4.13266e-14	-3.20438	down	3.81558e-07	-1.86457	down	0.000123037	-1.85755	down
ZBTB7C	5.41663e-16	-3.17422	down	3.00404e-07	-1.76392	down	1.60333e-06	-1.99607	down
GLDN	1.1207e-05	-3.17024	down	8.46708e-06	-2.57392	down	0.0002122	-2.83981	down
B3GNT8	8.9836e-22	-3.16871	down	5.58503e-08	-1.63064	down	2.77401e-06	-1.7326	down
NEU4	1.68595e-08	-3.15951	down	1.6509e-06	-2.18786	down	9.8925e-05	-2.42747	down
CNTN3	1.37239e-05	-3.15167	down	0.000109435	-2.39048	down	0.000973617	-2.70338	down
ARHGAP44	3.61585e-15	-3.15157	down	2.37086e-07	-1.8013	down	4.51017e-06	-1.96263	down
TNNC1	1.21752e-06	-3.14481	down	2.16276e-05	-2.24099	down	9.00113e-05	-2.69779	down
EPHX2	2.33909e-18	-3.12378	down	3.3779e-09	-1.83199	down	1.37348e-08	-2.04777	down
RP11-77K12.7	1.67437e-13	-3.12035	down	2.46035e-07	-1.91229	down	7.01358e-05	-1.93839	down
PIGZ	2.06653e-14	-3.11685	down	4.59399e-05	-1.61204	down	1.84418e-08	-2.24182	down
ACADS	9.99139e-24	-3.11132	down	2.35995e-09	-1.65686	down	1.08148e-07	-1.77302	down
FXYD3	2.0898e-19	-3.10787	down	5.5826e-06	-1.55024	down	5.41325e-06	-1.72562	down
VAV3	6.16942e-16	-3.09925	down	1.77018e-06	-1.67223	down	1.51994e-06	-1.87387	down
DDC	2.81388e-17	-3.09923	down	3.77098e-06	-1.63218	down	5.01428e-06	-1.92405	down
LRRC31	2.07788e-13	-3.09059	down	1.24961e-05	-1.70771	down	4.10112e-06	-1.98723	down
PBLD	2.48181e-16	-3.08301	down	0.000140246	-1.5041	down	0.000138257	-1.66934	down
TMEM253	1.11113e-14	-3.07636	down	4.00609e-05	-1.63326	down	3.67124e-05	-1.85524	down
ILDR1	6.67204e-18	-3.06586	down	9.53062e-09	-1.77332	down	5.58336e-06	-1.82316	down
NPY4R	1.76549e-07	-3.0361	down	6.0199e-06	-2.2286	down	1.02894e-06	-2.76364	down
OSR1	6.87004e-06	-3.02884	down	4.94167e-07	-2.78853	down	3.04845e-07	-3.54623	down
PXMP2	1.41667e-21	-3.02799	down	4.54742e-09	-1.65535	down	1.99842e-08	-1.80991	down
PKDCC	4.66066e-21	-3.0156	down	1.42355e-05	-1.50508	down	8.988e-06	-1.61909	down
PRDX6	5.16453e-25	-3.00357	down	3.80096e-08	-1.57715	down	7.38213e-09	-1.78372	down
SLC39A5	2.76014e-12	-3.00273	down	1.80607e-05	-1.68461	down	4.30107e-05	-2.00373	down
NHEJ1	2.52815e-23	-2.95446	down	1.09258e-09	-1.64041	down	1.14645e-08	-1.83227	down
TEF	1.55306e-16	-2.94716	down	1.27485e-07	-1.74893	down	2.14389e-06	-1.8472	down
TMEM56	6.65783e-15	-2.94679	down	8.65282e-06	-1.57799	down	1.26003e-05	-1.78955	down
CLCN2	3.46359e-13	-2.93196	down	1.54647e-05	-1.68389	down	2.95574e-06	-2.08505	down
BEST2	3.11067e-06	-2.92922	down	5.31323e-06	-2.28537	down	3.56192e-05	-2.60887	down
RASD1	1.81493e-15	-2.9269	down	1.14477e-06	-1.58958	down	0.000247899	-1.63719	down
PPARG	3.14458e-22	-2.91582	down	5.09539e-07	-1.52595	down	5.33152e-07	-1.68316	down
CHST5	2.33027e-11	-2.90765	down	8.1625e-06	-1.84727	down	7.64319e-06	-2.11777	down
SLC25A34	2.00372e-14	-2.90558	down	2.49881e-05	-1.63645	down	9.04626e-08	-2.16432	down
NHSL1	1.58527e-15	-2.88995	down	7.50494e-06	-1.6046	down	5.55685e-06	-1.84184	down
ACSF2	3.74306e-15	-2.87514	down	9.20681e-12	-2.00069	down	2.01118e-09	-2.21028	down
C11orf52	2.87573e-17	-2.86844	down	3.7581e-06	-1.5352	down	2.06384e-05	-1.65038	down
AKAP7	4.57454e-16	-2.83712	down	3.03714e-07	-1.67663	down	1.09803e-07	-1.9167	down
IHH	2.26213e-12	-2.81271	down	6.26658e-12	-2.14279	down	2.41113e-07	-2.13436	down
SATB2	2.40643e-11	-2.81213	down	1.73029e-07	-1.86516	down	1.46842e-06	-2.15199	down
VIPR1	4.57212e-09	-2.81014	down	8.14607e-10	-2.31715	down	5.69339e-08	-2.62833	down
SLC22A18AS	9.03898e-14	-2.78662	down	0.000196644	-1.52454	down	5.29969e-06	-1.90481	down
MOGAT2	2.63899e-10	-2.76476	down	8.67571e-07	-1.88626	down	4.78005e-06	-2.11221	down
CLYBL	3.59887e-23	-2.75416	down	5.54851e-09	-1.57166	down	3.71864e-08	-1.69135	down
ATP13A4	1.60085e-08	-2.75243	down	7.877e-07	-2.09983	down	4.78005e-06	-2.32812	down
GPRIN2	1.19444e-13	-2.74693	down	2.01865e-09	-1.82644	down	8.70548e-07	-1.99848	down
STARD10	1.42162e-17	-2.72457	down	2.22306e-06	-1.54078	down	8.35839e-06	-1.7008	down
SHD	2.32815e-12	-2.71389	down	1.27485e-07	-1.75903	down	3.52664e-06	-1.90134	down
RAB40B	3.04606e-20	-2.71271	down	5.91531e-09	-1.60971	down	1.57299e-07	-1.69885	down
CDX2	2.8488e-12	-2.71215	down	3.08148e-10	-2.00364	down	6.7179e-09	-2.32308	down
PPP1R1B	9.81651e-15	-2.70367	down	4.21467e-08	-1.72267	down	6.57839e-06	-1.79805	down
METTL7B	8.32808e-16	-2.70297	down	7.26957e-06	-1.57276	down	1.91684e-05	-1.75932	down
PLEKHG6	6.55369e-15	-2.68658	down	3.74319e-08	-1.72214	down	2.47667e-07	-1.98066	down
FAM162A	1.69903e-20	-2.68391	down	1.49262e-07	-1.54863	down	1.68866e-07	-1.70351	down
ASPG	2.7755e-05	-2.6778	down	8.76122e-05	-2.03707	down	2.31818e-06	-3.0279	down
ESPN	2.82453e-12	-2.65374	down	2.54338e-06	-1.66626	down	5.95383e-07	-2.06836	down
CYP2J2	1.465e-12	-2.63093	down	7.55343e-06	-1.65845	down	1.6105e-05	-1.92236	down
TRABD2A	7.05828e-15	-2.61903	down	6.40063e-08	-1.67192	down	1.25438e-06	-1.83493	down
TFCP2L1	1.19281e-11	-2.61204	down	3.97231e-05	-1.60271	down	0.000167163	-1.81957	down
SCNN1B	9.84013e-08	-2.60682	down	0.000158678	-1.75478	down	0.000108564	-2.14157	down
NAT2	2.8823e-14	-2.60583	down	1.91987e-06	-1.60723	down	0.000108886	-1.65566	down
TMEM82	4.5806e-10	-2.60263	down	0.000289107	-1.58935	down	0.000159756	-1.8725	down
B3GALT1	4.79443e-08	-2.56978	down	1.71682e-06	-1.94551	down	0.00045335	-1.96538	down
LGALS4	8.39074e-14	-2.56899	down	1.43847e-08	-1.76558	down	9.97585e-08	-1.98036	down
INPP5J	3.79641e-11	-2.56713	down	6.46835e-09	-1.9161	down	3.41812e-09	-2.39458	down
PHGR1	4.62414e-11	-2.5503	down	2.50175e-08	-1.90633	down	1.68866e-07	-2.19141	down
TMEM171	5.93629e-14	-2.53936	down	8.63424e-06	-1.57833	down	4.49072e-06	-1.80114	down
GJB1	1.19127e-14	-2.53307	down	1.45636e-05	-1.51437	down	0.000200353	-1.61353	down
C1orf210	2.05703e-15	-2.52856	down	7.89069e-06	-1.51069	down	7.49628e-06	-1.73227	down
RMDN2	3.25415e-18	-2.52376	down	9.74702e-08	-1.52125	down	2.84046e-07	-1.67367	down
ETHE1	8.5514e-16	-2.52209	down	9.48544e-08	-1.64565	down	6.29343e-07	-1.77376	down
TMEM37	2.80752e-11	-2.51703	down	1.31836e-08	-1.84123	down	3.81395e-06	-1.92832	down
OGN	1.55505e-05	-2.51454	down	0.000278655	-1.95695	down	0.000159756	-2.3719	down
GLOD5	2.11625e-10	-2.50673	down	1.76711e-06	-1.76452	down	7.85605e-06	-1.91755	down
CHST6	8.70479e-11	-2.49878	down	0.000101429	-1.59974	down	0.000171592	-1.74852	down
SLC22A23	6.44053e-13	-2.45721	down	4.33649e-06	-1.57564	down	9.13608e-06	-1.7459	down
CFTR	1.27362e-09	-2.45553	down	6.99825e-06	-1.72607	down	9.67162e-05	-1.84807	down
C9orf152	8.11725e-13	-2.44869	down	2.73618e-05	-1.53253	down	1.05242e-05	-1.76928	down
TCEA3	6.26534e-11	-2.43145	down	2.55772e-07	-1.71584	down	1.12393e-05	-1.84506	down
WFDC2	0.000185394	-2.42261	down	4.55171e-05	-2.24452	down	0.00047798	-2.55849	down
PLCD1	2.06848e-13	-2.41861	down	1.9802e-10	-1.81468	down	5.89758e-09	-1.94591	down
TST	3.3478e-15	-2.37617	down	3.11247e-07	-1.56637	down	6.53483e-06	-1.67067	down
CLDN23	6.1493e-12	-2.36185	down	2.43e-06	-1.6074	down	3.08062e-06	-1.91166	down
RAVER2	7.90352e-14	-2.35834	down	1.03136e-06	-1.55487	down	1.22343e-06	-1.77032	down
FGFR3	1.44668e-07	-2.35781	down	7.54253e-07	-1.93221	down	3.31478e-06	-2.21571	down
ZNF575	4.41628e-14	-2.33908	down	2.09432e-07	-1.60073	down	3.74918e-08	-1.85515	down
STMND1	1.90664e-07	-2.32802	down	8.61834e-07	-1.84857	down	2.14389e-06	-2.2868	down
GATA6	1.89305e-13	-2.32534	down	4.98212e-06	-1.52164	down	2.83586e-05	-1.6614	down
C1orf226	1.92941e-10	-2.32391	down	0.00016132	-1.52597	down	3.26671e-05	-1.8033	down
STAP2	2.87546e-12	-2.32067	down	5.59088e-08	-1.70571	down	1.78255e-06	-1.83509	down
HOXA13	4.04436e-13	-2.31042	down	7.76705e-06	-1.51225	down	0.000186499	-1.57296	down
NMNAT3	8.31282e-17	-2.27137	down	4.40378e-08	-1.51273	down	1.02788e-07	-1.6837	down
TMEM212	1.09512e-12	-2.25934	down	2.09447e-06	-1.55981	down	1.64133e-07	-1.78674	down
REP15	1.6377e-06	-2.25389	down	4.95367e-06	-1.7991	down	8.64558e-05	-1.98196	down
PGAP3	3.7198e-18	-2.24979	down	1.30167e-09	-1.52616	down	3.87909e-06	-1.54816	down
BDH1	5.8285e-13	-2.24972	down	3.05051e-06	-1.53339	down	6.04543e-07	-1.75086	down
USP2	2.1248e-05	-2.2442	down	9.82673e-10	-2.58377	down	5.16332e-08	-3.02903	down
VANGL2	1.37434e-10	-2.24201	down	2.40893e-05	-1.53625	down	0.00032106	-1.58858	down
C2orf72	4.01447e-09	-2.2283	down	1.03327e-05	-1.63747	down	0.000473374	-1.67956	down
PLCE1	1.88078e-10	-2.22454	down	2.23493e-05	-1.54484	down	0.000350348	-1.63122	down
HNF1B	6.1258e-11	-2.21939	down	2.58047e-06	-1.59032	down	6.50273e-05	-1.68291	down
EPN3	9.1294e-08	-2.21238	down	2.90213e-07	-1.86872	down	2.78163e-06	-2.1123	down
SLC10A5	5.18278e-07	-2.20924	down	8.1508e-05	-1.65878	down	7.79381e-05	-1.90318	down
ZSWIM5	2.37153e-10	-2.20002	down	2.51257e-05	-1.52248	down	0.000120971	-1.64121	down
FCER1A	6.74144e-07	-2.19004	down	2.62603e-05	-1.75312	down	0.000214188	-1.85961	down
RAPGEFL1	1.60405e-09	-2.17579	down	5.85839e-07	-1.67415	down	2.35059e-06	-1.89483	down
CDX1	5.70654e-14	-2.17069	down	3.60724e-07	-1.50802	down	6.59222e-06	-1.63414	down
EIF4EBP3	2.56489e-14	-2.15208	down	4.09693e-08	-1.5295	down	1.25496e-06	-1.56006	down
HSD11B2	4.90362e-06	-2.1496	down	3.06523e-09	-2.16206	down	2.02434e-07	-2.54136	down
TREH	2.27978e-06	-2.14777	down	1.45067e-06	-1.75023	down	0.000108112	-1.8971	down
NRARP	1.52784e-10	-2.13667	down	2.60859e-07	-1.59291	down	3.82197e-06	-1.74287	down
C7orf31	6.79501e-15	-2.12881	down	6.28773e-08	-1.50768	down	1.27046e-07	-1.64942	down
MYO1A	1.02303e-07	-2.11955	down	4.11059e-07	-1.78309	down	1.00548e-05	-1.99662	down
MNX1	1.22807e-06	-2.11914	down	7.64934e-07	-1.80835	down	7.98528e-05	-1.92106	down
SEMA4G	2.69955e-10	-2.11285	down	4.11732e-07	-1.63993	down	2.46081e-05	-1.76152	down
KLF5	5.73931e-10	-2.11206	down	1.04225e-05	-1.54882	down	3.58259e-05	-1.71634	down
FAM134B	7.24592e-08	-2.10828	down	5.24626e-06	-1.6612	down	0.000741938	-1.69201	down
MT-CO3	2.22491e-15	-2.10318	down	4.46807e-09	-1.52065	down	1.61387e-06	-1.54567	down
MXI1	2.49151e-10	-2.08843	down	2.33374e-06	-1.53122	down	2.04694e-06	-1.75243	down
ACSM3	1.79356e-07	-2.07114	down	6.24542e-07	-1.74009	down	4.62556e-05	-1.8782	down
CNFN	4.04871e-09	-2.06669	down	1.42104e-06	-1.61373	down	0.000150098	-1.61225	down
ALDH3A1	5.0314e-09	-2.06211	down	1.11094e-10	-1.93797	down	0.000699569	-1.61396	down
OVOL2	2.46914e-12	-2.06156	down	7.43137e-09	-1.60106	down	5.04563e-06	-1.65249	down
ANXA13	5.14612e-07	-2.05871	down	9.5019e-05	-1.5413	down	0.000676156	-1.67909	down
PTPRO	3.75845e-06	-2.05202	down	2.87552e-06	-1.79063	down	1.06518e-06	-2.20503	down
KLK3	0.000689101	-2.05008	down	1.56227e-05	-2.09653	down	3.04765e-05	-2.51873	down
TLE2	4.4689e-09	-2.04616	down	2.85642e-08	-1.68011	down	1.27656e-06	-1.85464	down
RBBP8NL	3.3059e-07	-2.03864	down	0.000543433	-1.50674	down	0.000238509	-1.79396	down
PTGDR	2.90967e-06	-2.03451	down	1.15493e-05	-1.69008	down	9.11193e-07	-2.17847	down
AKR1C2	1.24064e-06	-2.03071	down	1.93478e-05	-1.74394	down	0.000676156	-1.72532	down
NR3C2	2.05457e-07	-2.02559	down	0.000168476	-1.53571	down	4.70784e-05	-1.7927	down
FGFR2	6.83528e-08	-2.01178	down	2.36199e-05	-1.55375	down	6.95243e-06	-1.81123	down
ST6GALNAC6	1.2758e-08	-1.9889	down	6.66725e-06	-1.58319	down	0.00032987	-1.63201	down
RAB17	1.27134e-08	-1.97284	down	1.9132e-05	-1.52608	down	5.78635e-05	-1.74118	down
CYP4F12	4.40871e-07	-1.96228	down	1.03243e-09	-1.93344	down	1.81908e-07	-2.08289	down
THSD4	2.50456e-07	-1.90941	down	2.54338e-06	-1.60576	down	0.000183554	-1.69825	down
RDH5	3.50878e-10	-1.89821	down	9.31375e-07	-1.52496	down	3.14113e-08	-1.75624	down
ATOH1	0.000120755	-1.88969	down	0.000145969	-1.62255	down	0.000486814	-1.8458	down
WNT11	2.7173e-05	-1.88845	down	0.000399018	-1.51863	down	3.42195e-05	-1.88888	down
CEACAM7	0.000101394	-1.88096	down	5.11737e-05	-1.70588	down	0.000466284	-1.86414	down
PLA2G10	1.56225e-07	-1.87531	down	4.98881e-08	-1.66891	down	0.000188396	-1.61823	down
CCDC152	6.99603e-07	-1.86608	down	9.14786e-10	-1.78207	down	0.000267646	-1.5617	down
TTLL6	0.000536438	-1.85293	down	2.65636e-05	-1.91931	down	9.64762e-06	-2.27031	down
WNK4	5.41879e-05	-1.84265	down	0.000151024	-1.58051	down	0.000323896	-1.81288	down
DPF3	5.36814e-07	-1.83966	down	4.92733e-06	-1.53009	down	1.72547e-06	-1.759	down
AIFM3	0.000264707	-1.83909	down	1.92664e-08	-2.10736	down	3.04603e-07	-2.51853	down
ADAMTSL1	2.45571e-06	-1.82953	down	2.17499e-05	-1.57141	down	0.000222281	-1.62156	down
GAREML	2.4431e-06	-1.81846	down	4.99815e-06	-1.612	down	4.51814e-05	-1.66799	down
ANKRD9	1.63779e-09	-1.79172	down	5.40135e-08	-1.5206	down	4.63428e-08	-1.73578	down
NXPE1	0.000930994	-1.78423	down	0.000245049	-1.71902	down	0.000356304	-1.91278	down
EFNA3	1.2005e-06	-1.78323	down	1.96008e-05	-1.50978	down	0.000815548	-1.52228	down
KLF4	1.26548e-05	-1.6897	down	3.57802e-06	-1.53008	down	3.77412e-05	-1.71876	down
CES3	0.000308091	-1.67728	down	0.000309234	-1.5404	down	0.000690138	-1.7435	down
ATP2C2	0.000660786	-1.67492	down	2.34323e-05	-1.69527	down	6.4666e-05	-1.95138	down
C2orf82	2.00328e-05	-1.65962	down	2.12354e-06	-1.60378	down	4.16293e-05	-1.66833	down
SYP	1.62518e-05	-1.65722	down	1.15282e-05	-1.51955	down	2.21927e-05	-1.74328	down
SYTL2	3.7593e-05	-1.648	down	3.01338e-05	-1.51495	down	7.04665e-06	-1.77211	down
C6orf136	3.50561e-08	-1.64309	down	5.15457e-10	-1.5569	down	5.93555e-08	-1.6571	down
ANKDD1B	0.000398082	-1.56868	down	2.60479e-10	-1.85189	down	5.78217e-06	-1.80387	down
TNFSF15	9.31184e-06	1.71653	up	2.63448e-07	1.70529	up	2.93567e-05	1.72097	up
LAMA3	0.000156154	1.71759	up	3.151e-06	1.72261	up	0.000734402	1.74179	up
TFAP2C	0.000103721	1.72304	up	1.24385e-05	1.68946	up	9.55761e-07	1.9164	up
CTSL	4.23916e-07	1.72512	up	7.75675e-09	1.66569	up	1.02992e-06	1.69038	up
TNFRSF11B	0.000624328	1.73723	up	2.6112e-07	2.06623	up	1.10488e-05	2.17271	up
SLC6A7	0.000184344	1.74152	up	0.000166305	-1.54164	down	8.84256e-05	-1.8258	down
LINC00694	0.00011455	1.82224	up	4.60522e-05	1.73117	up	0.000335135	1.80311	up
NRCAM	0.00058611	1.82383	up	0.000265683	1.73644	up	0.000394375	1.88546	up
SOD2	8.56001e-07	1.90669	up	6.10686e-08	1.82476	up	8.76109e-06	1.83943	up
TNS4	0.000887894	1.90929	up	3.84053e-08	2.37127	up	0.000221216	2.02387	up
PMEPA1	1.92059e-08	1.93158	up	6.79146e-08	1.71659	up	2.83394e-07	1.82841	up
AZGP1	0.000287331	1.96022	up	1.90036e-08	2.29779	up	8.71145e-05	2.18357	up
LHX6	7.7128e-09	1.96323	up	5.83326e-09	1.69865	up	0.000106187	1.60208	up
LRRC4	2.50462e-05	1.98599	up	1.44623e-07	2.06507	up	7.16471e-09	2.54501	up
WNT4	1.43892e-09	1.99475	up	2.62303e-08	1.7092	up	0.0002484	1.6372	up
TRIB3	1.31454e-09	2.04214	up	1.25914e-12	1.92613	up	3.85859e-07	1.78535	up
SERPINE2	4.73603e-09	2.04892	up	7.49631e-07	1.60994	up	1.3047e-07	1.83589	up
CCDC71L	4.13306e-11	2.05996	up	1.35423e-05	1.5109	up	1.05566e-05	1.61016	up
SRD5A3	1.83373e-10	2.13041	up	3.83882e-07	1.64024	up	3.75536e-05	1.71649	up
LMCD1	1.8244e-14	2.16927	up	3.06282e-08	1.52991	up	1.32125e-05	1.51379	up
HECW2	8.13071e-07	2.18044	up	2.61031e-06	1.86604	up	6.68944e-05	1.87134	up
TNFRSF12A	5.40858e-08	2.18333	up	9.49431e-09	1.96041	up	1.68006e-06	1.93669	up
CALCRL	3.13493e-09	2.18712	up	8.0863e-06	1.65387	up	0.000740151	1.5307	up
BNIP3	7.75955e-14	2.18936	up	3.93244e-11	1.74036	up	1.18171e-05	1.54405	up
ACSL1	5.35876e-09	2.20082	up	1.43391e-10	2.02734	up	7.91156e-05	1.74665	up
ERRFI1	9.35115e-10	2.26883	up	1.03281e-05	1.59084	up	0.000794237	1.56657	up
RNF24	8.68905e-14	2.27424	up	2.53116e-07	1.57431	up	4.58156e-05	1.53902	up
FAM20C	1.06077e-13	2.29735	up	1.15181e-08	1.68398	up	8.38407e-06	1.66371	up
LAMC2	1.50774e-07	2.31181	up	3.2694e-05	1.73455	up	0.000352511	1.85235	up
CACNA1C	1.71609e-09	2.32392	up	0.00022626	1.53624	up	0.000404124	1.55489	up
S100A2	3.49722e-07	2.38587	up	2.00503e-06	1.91892	up	4.35716e-06	2.23017	up
ITGA2	2.09011e-06	2.38997	up	1.21129e-08	2.36576	up	5.24124e-06	2.37898	up
NRP2	1.46802e-12	2.40301	up	6.52597e-06	1.60135	up	0.000177697	1.60523	up
DUSP14	6.09234e-19	2.45725	up	1.44623e-07	1.5327	up	1.10846e-07	1.60822	up
TRPA1	2.3934e-10	2.4845	up	4.54742e-09	1.99428	up	2.85318e-06	1.94555	up
TPRG1	2.50118e-10	2.49508	up	1.15375e-05	1.65018	up	1.34882e-06	1.98204	up
DPEP1	9.12172e-06	2.5001	up	3.48544e-05	2.03017	up	9.4318e-05	2.12395	up
NLRC4	6.26818e-16	2.50451	up	2.83096e-08	1.66271	up	0.000377284	1.51416	up
ETV4	3.00764e-12	2.52005	up	1.72654e-08	1.83358	up	1.18819e-05	1.75839	up
HIF1A	4.33803e-16	2.53548	up	1.12911e-07	1.62769	up	1.92922e-06	1.67051	up
UBTD1	4.09501e-23	2.56956	up	2.43933e-07	1.50287	up	1.41612e-06	1.55896	up
PHGDH	3.28062e-14	2.5911	up	1.08661e-07	1.6667	up	7.93352e-05	1.65155	up
CEBPB	1.45141e-17	2.60245	up	6.80472e-07	1.59432	up	1.04344e-05	1.6178	up
GPX8	5.24691e-20	2.61097	up	2.47992e-09	1.61155	up	1.23632e-06	1.58026	up
CDH6	4.12919e-12	2.62027	up	1.22008e-05	1.65743	up	0.00048948	1.62624	up
CXorf36	2.78472e-18	2.64997	up	7.33959e-06	1.51919	up	8.13747e-05	1.54705	up
DYRK3	5.80326e-18	2.66262	up	3.88472e-07	1.55947	up	5.33618e-05	1.50227	up
SLC35G2	2.27137e-18	2.68574	up	6.80812e-06	1.55129	up	6.03117e-06	1.62664	up
CBR3	6.69836e-15	2.71995	up	5.6212e-05	1.52446	up	5.75262e-05	1.64567	up
RASA4B	1.47101e-15	2.72067	up	6.75767e-06	1.56478	up	8.78116e-05	1.53781	up
SPON2	9.2371e-21	2.76369	up	2.17579e-11	1.75838	up	4.28157e-06	1.60586	up
ADM	2.97735e-12	2.7638	up	2.47874e-08	1.90992	up	4.10112e-06	2.01395	up
TMTC1	1.3882e-15	2.80947	up	5.96816e-07	1.67442	up	0.000245904	1.53035	up
CDC42EP2	8.28725e-19	2.83136	up	7.06662e-08	1.66568	up	9.55761e-07	1.76142	up
S1PR3	5.70596e-12	2.83581	up	0.000157459	1.62217	up	3.83267e-05	1.80085	up
DUSP4	2.78897e-12	2.83647	up	6.60846e-07	1.81367	up	9.57778e-06	1.87136	up
IKBIP	7.18517e-31	2.86141	up	5.8087e-11	1.56622	up	3.26109e-10	1.62573	up
PTAFR	5.69561e-20	2.86265	up	3.61894e-07	1.59632	up	0.000323896	1.53593	up
SOX17	3.92444e-16	2.87777	up	0.000130628	1.50842	up	0.000737503	1.53184	up
GJA1	2.75146e-16	2.88467	up	3.57723e-06	1.61557	up	5.19822e-05	1.65848	up
NAMPT	9.81249e-12	2.898	up	2.24192e-09	2.12647	up	3.80918e-06	2.05102	up
CD93	4.09892e-15	2.9001	up	1.23923e-05	1.61815	up	0.000388656	1.62107	up
ADGRL4	2.71766e-21	2.90084	up	4.50986e-07	1.57235	up	4.11442e-06	1.6083	up
ACSL4	9.26625e-15	2.92378	up	9.61398e-08	1.82782	up	4.4189e-06	1.82906	up
ECSCR	4.14707e-24	2.92802	up	2.76561e-07	1.54635	up	7.98999e-06	1.59842	up
ERO1A	1.0078e-11	2.93857	up	9.71195e-09	2.09084	up	2.39806e-06	2.15089	up
XKR9	1.75246e-09	2.94625	up	6.5613e-08	2.28794	up	1.33269e-05	2.29421	up
CA9	1.16123e-06	2.99224	up	2.16201e-09	3.02457	up	3.83659e-05	2.40272	up
CCR1	1.36599e-17	3.01958	up	1.00833e-08	1.83979	up	1.32125e-05	1.72024	up
BCAT1	1.04026e-15	3.05142	up	1.34307e-05	1.62832	up	1.17662e-06	1.88659	up
PLAUR	2.82025e-16	3.06381	up	3.15345e-07	1.71461	up	0.000160265	1.69962	up
CYP27B1	1.73966e-18	3.06389	up	6.77595e-07	1.68457	up	0.000285409	1.6313	up
SEC14L2	2.0593e-18	3.06538	up	8.25603e-06	1.5708	up	0.000690138	1.51236	up
CST7	5.75939e-18	3.07468	up	2.80431e-05	1.57289	up	0.000245	1.59487	up
LDLRAD3	4.23129e-21	3.10917	up	1.08631e-05	1.53136	up	5.01428e-06	1.666	up
GALNT14	3.84879e-11	3.12124	up	8.63748e-05	1.76395	up	9.09665e-05	1.94256	up
MME	1.722e-15	3.13909	up	0.000454262	1.5457	up	0.000272775	1.62431	up
ADGRG6	8.31981e-14	3.14664	up	4.47317e-08	1.94698	up	0.000310662	1.68753	up
ROBO4	8.21182e-20	3.14787	up	2.49483e-06	1.59746	up	0.000138657	1.61829	up
G0S2	2.88362e-09	3.17272	up	1.34083e-06	2.26334	up	1.96488e-06	2.57054	up
BCL6B	2.01859e-18	3.17682	up	1.27479e-06	1.66238	up	5.12348e-05	1.66065	up
DLC1	6.34433e-17	3.22527	up	5.11349e-07	1.7408	up	0.00078375	1.50868	up
FSTL1	9.64521e-20	3.27922	up	6.13303e-07	1.6802	up	7.26744e-05	1.62033	up
TTC9	1.65206e-16	3.29968	up	6.47522e-06	1.73915	up	1.65369e-07	2.0539	up
PECAM1	5.57384e-20	3.32671	up	9.23631e-05	1.52585	up	0.000238128	1.55636	up
FNDC4	3.81681e-23	3.3341	up	6.90747e-09	1.68684	up	1.29284e-06	1.70464	up
PTGFR	1.08648e-17	3.34123	up	6.28353e-06	1.65521	up	3.46022e-06	1.86593	up
RASGRP4	4.1442e-24	3.35824	up	5.77531e-09	1.73309	up	6.2233e-05	1.61206	up
PTGES	6.90803e-18	3.37095	up	3.42798e-06	1.69567	up	1.63788e-05	1.86731	up
SIGLEC9	1.72902e-21	3.39717	up	2.1321e-09	1.8179	up	9.40885e-06	1.72344	up
COL4A2	2.03235e-15	3.42	up	9.69985e-06	1.74694	up	0.00048008	1.73693	up
C3orf36	1.26313e-14	3.44014	up	5.41488e-08	1.95591	up	6.72457e-05	1.90868	up
MGP	5.39755e-25	3.45021	up	8.79322e-06	1.51174	up	1.38486e-05	1.63404	up
ARNTL2	2.11358e-19	3.46147	up	1.60045e-08	1.83339	up	3.85859e-07	1.82156	up
SRGN	2.2915e-25	3.46233	up	1.03136e-06	1.59298	up	9.42034e-07	1.71787	up
SBNO2	4.63439e-27	3.47057	up	1.93509e-07	1.57445	up	6.50273e-05	1.56759	up
CDH11	3.10375e-20	3.51169	up	2.22292e-05	1.58524	up	9.36224e-05	1.56917	up
SPARC	1.07415e-22	3.55457	up	2.87954e-07	1.69568	up	4.41345e-05	1.62304	up
TNFSF9	3.55396e-11	3.55692	up	6.67095e-07	2.12836	up	6.33289e-05	2.09908	up
LRRK2	2.34868e-17	3.56183	up	0.000312964	1.55352	up	0.000914816	1.63563	up
ITGAM	6.44454e-20	3.5813	up	9.82787e-06	1.65648	up	0.000140309	1.732	up
ALDH1L2	3.12213e-19	3.6128	up	0.000308245	1.52046	up	0.00065466	1.51047	up
PTP4A3	7.96447e-20	3.64578	up	0.000214756	1.5171	up	3.66458e-05	1.80798	up
PCDH17	1.89255e-17	3.67615	up	7.42489e-07	1.82724	up	1.78637e-05	1.80045	up
SUCNR1	1.48013e-14	3.67669	up	3.39303e-08	2.10166	up	9.55167e-06	1.93224	up
TM4SF1	3.66761e-21	3.68427	up	8.47377e-08	1.7172	up	1.77566e-06	1.80148	up
TGFBI	9.45161e-30	3.7002	up	1.31836e-08	1.61844	up	7.19003e-06	1.59364	up
FADS1	1.53949e-22	3.71301	up	2.17579e-11	1.97549	up	1.50195e-05	1.67963	up
HP	2.01932e-07	3.73448	up	6.67819e-06	2.5671	up	0.000157063	2.63242	up
KCNJ8	7.62466e-22	3.78818	up	2.56492e-08	1.83661	up	4.4743e-06	1.74926	up
SMOX	6.35356e-27	3.7952	up	8.99467e-08	1.67762	up	1.37348e-08	1.90999	up
PFKFB3	1.10488e-16	3.79994	up	4.74725e-09	2.12382	up	8.60018e-08	2.38343	up
WARS	2.50287e-20	3.80805	up	5.41488e-08	1.82869	up	5.97005e-05	1.76341	up
TUBB3	7.48357e-19	3.81113	up	3.3779e-09	2.07729	up	1.95184e-09	2.35353	up
OSCAR	2.91778e-22	3.81772	up	2.85858e-07	1.73494	up	0.000815548	1.57877	up
PDZK1IP1	5.7735e-19	3.81855	up	3.42912e-06	1.79975	up	2.38601e-05	1.98947	up
GJA4	8.58508e-22	3.83917	up	6.33011e-06	1.69076	up	1.53736e-07	2.01626	up
EMID1	1.00241e-33	3.84631	up	8.64697e-08	1.51646	up	6.99158e-06	1.5365	up
ALOX5	2.09133e-24	3.8783	up	3.13392e-05	1.57487	up	1.09738e-05	1.76688	up
TGFB2	1.18089e-15	3.88837	up	5.4097e-05	1.66968	up	5.28841e-06	1.96994	up
F3	1.72934e-24	3.8949	up	7.7223e-08	1.71086	up	2.54619e-06	1.74336	up
MCAM	9.28631e-23	3.9119	up	3.55312e-07	1.69928	up	9.64762e-06	1.73248	up
GNA15	7.4162e-26	3.91227	up	2.58044e-09	1.77226	up	8.95698e-09	1.89724	up
BCL6	6.96378e-18	3.93643	up	1.34007e-07	2.01793	up	8.02136e-07	2.23245	up
GPR176	2.25563e-22	3.96407	up	0.000215416	1.52516	up	0.000217276	1.59755	up
ZNF385D	3.20627e-17	3.96968	up	0.00015711	1.64314	up	0.000211794	1.74151	up
FKBP11	1.377e-42	3.98052	up	1.75439e-09	1.50238	up	3.48793e-09	1.61678	up
FGF7	4.69621e-18	4.00095	up	8.83764e-07	1.87604	up	5.95106e-05	1.8942	up
STX11	5.76586e-26	4.00315	up	5.96816e-07	1.65033	up	0.000139023	1.56543	up
IRAK3	1.954e-24	4.03277	up	2.87561e-06	1.64479	up	0.000160265	1.59693	up
NOS3	2.4029e-23	4.03357	up	4.72628e-05	1.56271	up	0.000222281	1.66991	up
TLR2	1.47374e-22	4.03447	up	5.20035e-08	1.81547	up	9.73837e-05	1.73776	up
FCGR2A	2.83687e-19	4.0601	up	2.93317e-11	2.23513	up	1.94954e-06	2.01975	up
C5AR1	4.81253e-24	4.06501	up	1.48746e-08	1.84656	up	5.50689e-05	1.74313	up
PGF	3.89346e-29	4.07843	up	9.61611e-07	1.60501	up	2.6028e-07	1.83151	up
PDE4B	1.54024e-21	4.07998	up	5.10071e-05	1.63719	up	0.000418444	1.6482	up
THBD	2.60264e-22	4.11876	up	5.38797e-06	1.70125	up	3.43031e-06	1.87446	up
INHBB	1.0711e-16	4.15529	up	0.000126312	1.73275	up	1.47766e-05	1.99249	up
COL5A2	2.06413e-22	4.18591	up	3.24864e-06	1.71094	up	0.000956948	1.5825	up
PHLDA1	2.14067e-19	4.20613	up	4.54742e-09	2.05002	up	4.03389e-07	2.02649	up
PXDN	3.34082e-20	4.20717	up	4.744e-07	1.82693	up	0.000246463	1.73255	up
KIFC3	6.22441e-30	4.21879	up	1.75694e-08	1.64453	up	4.36891e-06	1.64746	up
STOM	2.24357e-24	4.21894	up	1.20559e-09	1.8981	up	2.94354e-06	1.83086	up
CREB5	9.07754e-17	4.22609	up	1.2059e-08	2.16845	up	4.83669e-06	2.15884	up
APOL1	1.00446e-20	4.23318	up	1.94711e-06	1.79909	up	0.000321461	1.72293	up
COL8A1	2.02559e-14	4.24691	up	1.50127e-05	1.98779	up	7.09702e-06	2.34119	up
VCAN	7.56597e-25	4.25078	up	1.86727e-06	1.60833	up	0.000185925	1.52978	up
F2R	8.03352e-26	4.26069	up	2.45145e-06	1.65957	up	3.22686e-05	1.647	up
CCDC3	3.00707e-18	4.2751	up	3.71704e-08	2.07323	up	2.69503e-08	2.28483	up
COL12A1	4.30034e-15	4.27542	up	4.36817e-05	1.87029	up	1.13554e-05	2.13172	up
SPNS2	2.49439e-30	4.28721	up	1.86823e-07	1.63393	up	9.84564e-05	1.59818	up
MFAP2	1.28868e-30	4.31672	up	8.52886e-06	1.5427	up	8.76109e-06	1.67437	up
FAP	1.94451e-16	4.31877	up	3.74958e-05	1.88282	up	2.74543e-06	2.31962	up
WNT5A	7.12544e-16	4.36027	up	8.06515e-09	2.35788	up	1.17597e-08	2.68206	up
SRPX2	2.74386e-26	4.37402	up	9.94036e-13	2.05976	up	2.05375e-07	1.93591	up
CHST15	1.25317e-34	4.43842	up	2.86976e-06	1.5323	up	6.7583e-06	1.57362	up
ADAMTS9	3.23935e-29	4.4482	up	2.27399e-08	1.75028	up	1.27656e-06	1.81322	up
PAPPA	1.00985e-15	4.462	up	1.79948e-08	2.32938	up	1.7401e-05	2.21519	up
LIN7A	1.79498e-21	4.51845	up	0.000505675	1.59346	up	4.53507e-05	1.82605	up
GUCY1B3	4.6044e-29	4.52025	up	0.000164497	1.51611	up	0.000660472	1.51683	up
PSAT1	1.46917e-21	4.52945	up	4.0468e-11	2.15483	up	2.36631e-06	1.98222	up
SLC7A11	9.63865e-20	4.54713	up	1.69273e-08	2.04154	up	2.67302e-06	2.05956	up
MEDAG	2.29375e-10	4.57319	up	9.85598e-08	2.94121	up	1.64118e-07	3.77084	up
DYSF	4.99799e-24	4.59781	up	1.74488e-10	2.10503	up	1.25438e-06	2.08381	up
GJC1	5.90756e-27	4.61891	up	4.3976e-05	1.59253	up	0.000646412	1.57539	up
ST3GAL1	2.3601e-26	4.63757	up	4.7212e-08	1.81584	up	5.95383e-07	1.92404	up
LAMC3	6.6635e-20	4.63806	up	5.71358e-06	1.79712	up	0.00027485	1.86116	up
SNCAIP	1.04678e-32	4.66922	up	2.70021e-08	1.70778	up	8.88095e-05	1.56565	up
SOX18	1.02267e-27	4.69366	up	1.32856e-05	1.59886	up	0.000365585	1.61387	up
IFITM2	1.18226e-29	4.70539	up	1.37303e-06	1.68608	up	9.64762e-06	1.71803	up
NCF2	1.15358e-30	4.71376	up	4.54742e-09	1.82383	up	3.59004e-05	1.68629	up
GAL	2.68979e-11	4.73294	up	1.85965e-11	3.24846	up	1.06518e-06	2.95026	up
NRG1	5.2128e-19	4.74458	up	1.29141e-07	2.0069	up	8.47506e-05	1.90778	up
C2CD4B	7.1747e-23	4.75408	up	0.000837795	1.54282	up	0.000738674	1.68912	up
GJA5	1.39498e-17	4.77475	up	1.01672e-08	2.31228	up	1.95184e-09	2.9296	up
OLFML2B	4.28188e-34	4.77763	up	2.41784e-06	1.60081	up	2.71247e-07	1.74684	up
TMEM158	3.22639e-28	4.79498	up	5.93464e-09	1.8802	up	1.12815e-08	2.01378	up
REG4	2.08611e-13	4.79919	up	7.17945e-07	2.14298	up	7.07857e-06	2.46785	up
ART3	1.44277e-18	4.80783	up	2.61031e-06	1.85351	up	0.000612834	1.74813	up
LPL	3.74687e-18	4.82485	up	8.63131e-06	1.88655	up	0.000218033	1.86233	up
PLEK	3.34949e-23	4.85309	up	1.06634e-06	1.89678	up	7.60822e-05	1.89821	up
VNN2	7.7364e-20	4.8531	up	1.69561e-07	2.13573	up	2.13791e-07	2.43658	up
ADGRF1	5.3977e-14	4.86972	up	6.6584e-07	2.35136	up	5.95383e-07	2.75749	up
NDUFA4L2	2.52114e-37	4.92384	up	5.41488e-08	1.55361	up	7.47807e-07	1.59082	up
PDGFRB	9.01335e-33	4.93784	up	2.64974e-05	1.50003	up	0.000124906	1.55724	up
PRRX2	5.06236e-37	4.94207	up	7.33355e-08	1.56437	up	1.45047e-07	1.68598	up
PRR16	9.62116e-34	4.9466	up	2.50175e-08	1.67529	up	1.98529e-06	1.7047	up
EDNRA	5.17913e-26	4.9493	up	1.24043e-05	1.61684	up	0.000220774	1.60252	up
ITGA5	3.09077e-28	4.97891	up	8.23319e-09	1.82774	up	3.73819e-05	1.72169	up
SERPINB5	7.34853e-11	5.00708	up	9.99124e-09	3.08324	up	9.04626e-08	3.68258	up
ADAMTS12	3.51224e-20	5.02599	up	4.70355e-08	2.10609	up	3.55849e-06	2.1027	up
SLC2A3	2.79842e-22	5.02958	up	4.45567e-05	1.76758	up	0.000346264	1.82624	up
LILRB4	3.2991e-31	5.03741	up	3.21421e-05	1.54471	up	0.000486462	1.56613	up
THY1	3.60073e-31	5.04001	up	5.567e-06	1.63582	up	1.31877e-06	1.77865	up
HTRA3	4.13003e-27	5.04598	up	6.62969e-08	1.8603	up	1.99536e-05	1.84592	up
IL18RAP	8.84493e-25	5.06264	up	9.88768e-06	1.72761	up	0.000501673	1.69866	up
CHST2	5.54641e-32	5.07043	up	6.52597e-06	1.60717	up	2.15736e-06	1.74879	up
CFI	3.79379e-29	5.08712	up	0.000230953	1.53977	up	0.000157063	1.65109	up
RGS5	4.30154e-24	5.11204	up	3.03848e-06	1.82582	up	4.02853e-05	1.77447	up
CCL3	1.4363e-15	5.11789	up	1.72217e-07	2.35193	up	5.27052e-05	2.28831	up
LILRA2	6.26462e-23	5.16084	up	1.33885e-08	2.07057	up	1.64118e-07	2.28729	up
GLYATL1	2.70629e-18	5.16471	up	7.89069e-06	1.95652	up	4.82752e-05	2.20857	up
SOCS1	4.02465e-26	5.20282	up	4.27731e-05	1.68634	up	1.29372e-07	2.05578	up
VASN	8.61625e-33	5.25042	up	1.14477e-06	1.62032	up	4.4462e-05	1.6379	up
ANGPTL2	4.5634e-25	5.2513	up	4.05652e-08	1.86455	up	5.985e-06	1.91208	up
HGF	3.18234e-22	5.28931	up	1.57377e-07	2.0038	up	2.14389e-06	2.12111	up
CD70	1.02741e-19	5.29875	up	7.16582e-05	1.75893	up	4.24459e-05	2.13517	up
SPHK1	5.15684e-29	5.3239	up	6.30194e-07	1.81174	up	2.14389e-06	1.99647	up
MEFV	1.91018e-23	5.3653	up	1.68004e-07	1.95811	up	0.000157253	1.82909	up
BHLHA15	6.11168e-32	5.39674	up	5.11325e-06	1.62405	up	1.78255e-06	1.64794	up
TIMP1	8.96419e-31	5.4077	up	1.5603e-09	1.93462	up	1.37348e-08	2.06839	up
ANXA1	2.51375e-20	5.43161	up	1.25914e-12	2.63028	up	1.56228e-09	2.66066	up
ICAM1	3.10184e-27	5.44645	up	1.48134e-06	1.76085	up	1.3888e-05	1.83236	up
KYNU	5.70075e-25	5.45036	up	5.23461e-07	1.88623	up	3.81395e-06	2.05321	up
S100A3	6.21519e-23	5.46285	up	5.45706e-06	1.75302	up	0.000433917	1.74305	up
OSMR	8.71082e-27	5.46572	up	1.65502e-07	1.85705	up	1.50738e-05	1.81079	up
SNAI1	3.02397e-26	5.46644	up	2.86962e-07	1.91529	up	1.30861e-05	1.92768	up
TMEM132A	2.3528e-31	5.47364	up	1.85295e-06	1.68505	up	4.78005e-06	1.78225	up
COL1A1	1.95905e-24	5.47692	up	3.2694e-05	1.71442	up	0.000949436	1.7107	up
MNDA	2.68327e-25	5.50273	up	2.01543e-06	1.84549	up	6.40058e-05	1.85339	up
CCL4	7.20829e-20	5.51749	up	8.1771e-07	2.05534	up	3.41413e-05	2.08715	up
IGFBP5	1.97696e-20	5.52743	up	3.73807e-06	1.95875	up	1.56639e-06	2.28979	up
CD80	5.32288e-28	5.63572	up	0.000509795	1.52846	up	5.97005e-05	1.72873	up
SELP	2.65265e-26	5.64126	up	0.00081815	1.56039	up	9.67162e-05	1.84447	up
MMP25	5.38019e-25	5.69462	up	3.01783e-06	1.8209	up	0.000855922	1.74537	up
FFAR2	8.7718e-23	5.70269	up	3.29352e-08	2.17334	up	4.38063e-06	2.27517	up
GPR4	5.53951e-24	5.72774	up	2.34109e-10	2.3216	up	2.09189e-08	2.49916	up
TNFAIP6	9.50065e-15	5.74708	up	1.25772e-08	2.9205	up	2.13931e-06	3.00677	up
MYEOV	1.98047e-22	5.76533	up	2.67658e-11	2.30441	up	1.76093e-07	2.38432	up
SIGLEC5	2.71699e-17	5.77384	up	4.8084e-07	2.25123	up	4.62089e-07	2.81367	up
ADAMTS2	1.81194e-29	5.87196	up	6.03827e-09	1.93784	up	5.26249e-05	1.77028	up
ANGPT2	1.32272e-25	5.9348	up	1.93509e-07	2.05696	up	2.34956e-06	2.1019	up
SLC7A5	5.0148e-32	6.00514	up	1.05259e-10	2.00713	up	3.89262e-09	2.12533	up
NNMT	8.52565e-25	6.01266	up	1.47827e-07	2.00998	up	2.26519e-09	2.36895	up
LILRA6	4.66563e-19	6.04028	up	5.64085e-10	2.51928	up	1.24378e-05	2.3267	up
RGS16	2.29839e-25	6.12183	up	2.16274e-05	1.83248	up	2.84424e-05	2.11208	up
CTHRC1	2.57362e-28	6.13463	up	2.51524e-05	1.74148	up	5.18122e-06	2.02015	up
CD55	1.49572e-21	6.13782	up	2.93317e-11	2.61977	up	1.17831e-08	2.76552	up
ACKR4	1.27014e-21	6.17446	up	1.35978e-06	2.01997	up	1.21116e-05	2.14645	up
BCL2A1	3.87518e-25	6.1926	up	2.95858e-07	2.05026	up	1.62618e-06	2.18642	up
CD38	6.36584e-39	6.21661	up	2.37543e-05	1.53353	up	4.07749e-05	1.60843	up
SLC4A11	4.24478e-25	6.23199	up	3.68905e-09	2.15844	up	3.52664e-06	2.17289	up
UNC5CL	2.12032e-30	6.32045	up	5.4454e-05	1.64727	up	0.000826533	1.68283	up
LAX1	7.84183e-33	6.32138	up	1.20217e-05	1.654	up	4.02912e-06	1.82715	up
CLDN1	4.62418e-19	6.35608	up	2.4957e-10	2.61261	up	1.10846e-07	2.65404	up
LRP8	1.3974e-29	6.36522	up	1.43847e-08	1.89353	up	4.63265e-06	1.89022	up
KLK10	8.28892e-06	6.37907	up	5.08189e-07	5.14398	up	7.30313e-05	5.38169	up
INSC	1.06727e-29	6.39955	up	5.53226e-09	1.93609	up	6.65477e-06	1.91619	up
TGM2	3.80361e-25	6.41111	up	2.64433e-08	2.14728	up	4.1088e-07	2.29063	up
COL18A1	8.99586e-35	6.46751	up	2.87369e-06	1.63592	up	1.92752e-05	1.76007	up
LOXL2	1.14239e-28	6.47034	up	1.69561e-07	1.96477	up	1.12511e-05	1.96901	up
STEAP4	6.02159e-20	6.48504	up	2.67797e-10	2.64252	up	6.37681e-07	2.50752	up
HSPA6	1.12977e-33	6.49252	up	5.01211e-07	1.7606	up	5.57917e-05	1.74357	up
KCNN3	1.09445e-32	6.5933	up	2.99073e-06	1.74277	up	4.67656e-08	2.06081	up
VNN3	1.16488e-27	6.61373	up	0.000419869	1.58322	up	3.35961e-05	1.78907	up
BATF3	4.75685e-38	6.71414	up	2.69822e-06	1.56582	up	4.19072e-05	1.5942	up
RNASE2	1.2966e-22	6.72677	up	3.4429e-05	1.79785	up	0.000233769	1.8612	up
LILRB1	1.51918e-40	6.91044	up	6.12758e-05	1.51729	up	0.000258217	1.57159	up
LILRB2	1.56801e-35	6.99113	up	6.20407e-09	1.90665	up	8.38407e-06	1.8544	up
ENKUR	1.51435e-18	7.00168	up	1.28801e-05	2.13063	up	0.000144352	2.32006	up
FCGR1B	1.24756e-21	7.01724	up	5.92855e-07	2.09109	up	0.000860301	1.81237	up
TSHR	1.50251e-27	7.08955	up	0.000224804	1.61489	up	0.000197491	1.77706	up
CD274	3.94685e-23	7.10602	up	1.03243e-09	2.48615	up	5.95383e-07	2.49447	up
IL1RN	1.18298e-19	7.10663	up	1.38808e-09	2.77674	up	1.5622e-06	2.77196	up
COL4A1	1.4857e-22	7.16445	up	3.13412e-08	2.3234	up	1.32125e-05	2.23739	up
SPAG4	4.59981e-35	7.26098	up	3.59117e-05	1.61454	up	3.81637e-07	1.95191	up
CFB	1.9072e-37	7.28078	up	4.85017e-05	1.62524	up	0.00014004	1.7583	up
COL6A3	1.73194e-27	7.29072	up	9.12208e-07	1.94908	up	8.69626e-06	2.037	up
FAM20A	9.24718e-37	7.29081	up	5.06584e-06	1.65378	up	9.64762e-06	1.81635	up
ANGPTL4	3.11642e-17	7.3622	up	2.43179e-07	2.63926	up	4.63428e-08	3.53859	up
DSG3	2.78747e-10	7.36487	up	6.40515e-06	3.27343	up	0.000290504	3.40852	up
FGR	1.51503e-37	7.41068	up	1.49488e-06	1.76196	up	1.28812e-05	1.84331	up
RNF183	7.79327e-23	7.44135	up	7.14421e-06	2.0701	up	6.81513e-05	2.27644	up
TNFRSF10C	1.71171e-21	7.51894	up	4.4441e-09	2.66851	up	6.29641e-08	2.95169	up
FOXQ1	5.40356e-19	7.55062	up	5.09539e-07	2.42765	up	4.02912e-06	2.74773	up
ADGRE2	2.70402e-33	7.6175	up	2.70477e-07	1.88925	up	1.03544e-05	1.93233	up
FGF10	1.2166e-23	7.63787	up	4.02849e-06	1.97398	up	1.56179e-05	2.05708	up
CEMIP	2.99955e-18	7.76744	up	1.72587e-08	2.89615	up	2.42886e-06	3.05859	up
HRH2	8.36223e-21	7.79534	up	3.99107e-07	2.29104	up	6.63737e-05	2.0567	up
FJX1	8.14572e-27	7.81373	up	1.61976e-09	2.37559	up	3.52031e-10	2.90607	up
PADI4	6.55809e-18	7.8443	up	2.19927e-08	2.96854	up	1.2407e-05	2.84273	up
LILRB3	5.47754e-30	7.85324	up	2.60462e-11	2.36906	up	1.66045e-06	2.25741	up
TNC	3.22638e-19	7.9616	up	1.43847e-08	2.69941	up	9.42034e-07	2.88829	up
APOBEC3A	6.55903e-16	7.96473	up	4.46807e-09	3.39557	up	4.71214e-09	4.3196	up
PTGIR	5.34e-43	7.97747	up	6.54089e-06	1.60672	up	1.09633e-05	1.72762	up
GZMB	5.07105e-25	8.02654	up	0.000866185	1.71772	up	3.08062e-06	2.21105	up
KRT80	1.0576e-16	8.04067	up	8.61384e-11	3.49556	up	7.12286e-08	3.63544	up
CHAC1	2.05751e-35	8.0693	up	7.72076e-09	1.97101	up	8.73582e-07	2.07085	up
KRT7	1.07387e-18	8.09643	up	8.83764e-07	2.50335	up	1.1798e-07	3.3442	up
EGFL6	2.21642e-14	8.09924	up	4.12885e-06	2.96367	up	8.2518e-06	3.46158	up
ADAMTS14	<5.34E-43	8.2502	up	4.96353e-08	1.64421	up	0.000237137	1.5332	up
COL5A3	7.00572e-35	8.3248	up	1.68004e-07	1.86148	up	0.00013537	1.78769	up
DOC2B	2.01562e-24	8.3328	up	8.03495e-06	2.07076	up	7.8193e-06	2.32122	up
MZB1	<5.34E-43	8.37147	up	1.23377e-06	1.62705	up	8.35873e-09	1.90914	up
SERPINA3	1.52402e-16	8.43581	up	2.27399e-08	3.20192	up	7.07931e-08	3.79533	up
RND1	1.82333e-27	8.54335	up	2.48425e-06	2.02312	up	4.39183e-05	2.11767	up
LYPD1	1.62438e-16	8.6443	up	5.34644e-10	3.69656	up	1.48296e-07	3.90384	up
BGN	8.69189e-38	8.73202	up	9.38101e-06	1.71481	up	8.38407e-06	1.90513	up
FIBIN	1.44133e-22	8.76001	up	2.62229e-11	3.0922	up	3.43119e-09	3.15539	up
PLEKHN1	2.75683e-34	8.78767	up	5.25246e-12	2.16958	up	8.55444e-09	2.222	up
IL1A	5.50996e-19	8.97368	up	1.37396e-08	3.07847	up	2.22684e-06	3.19669	up
CDH3	1.79254e-19	8.99953	up	3.54848e-09	3.12721	up	9.42269e-09	3.87992	up
LILRA1	3.33543e-37	9.13308	up	7.81076e-07	1.81893	up	0.000467111	1.69566	up
STRIP2	9.62061e-29	9.16238	up	1.66455e-11	2.65041	up	8.9033e-08	2.59305	up
BEAN1	1.14884e-18	9.19002	up	1.18876e-11	3.54897	up	7.43547e-09	4.05395	up
PLAU	2.11863e-30	9.48537	up	1.91044e-11	2.6551	up	4.0179e-09	2.7711	up
ZBP1	<5.34E-43	9.49038	up	1.9725e-08	1.72611	up	1.00718e-06	1.78544	up
IL2RA	6.79818e-35	9.51565	up	3.90012e-07	1.9622	up	2.46557e-05	1.95906	up
AGT	8.69022e-24	9.59995	up	1.30477e-11	2.86548	up	1.37097e-06	2.7007	up
PIM2	<5.34E-43	9.65968	up	2.29143e-07	1.63646	up	2.10965e-07	1.8004	up
SLC6A20	1.75972e-25	9.69062	up	4.03435e-08	2.41868	up	1.68866e-07	2.74258	up
FAM132B	3.35937e-24	9.71093	up	1.28341e-11	2.98009	up	1.77407e-07	2.7972	up
GPR84	3.14458e-22	9.89143	up	1.61202e-09	3.08971	up	2.53326e-06	3.04327	up
KRT17	2.20532e-14	9.9466	up	2.27399e-08	3.65894	up	1.1798e-07	4.85413	up
HAPLN3	2.7355e-41	9.94694	up	1.07973e-05	1.72867	up	3.10139e-06	1.97339	up
SGIP1	2.99988e-35	10.0071	up	2.25963e-09	2.05674	up	3.72017e-07	2.05019	up
TDO2	1.12603e-31	10.0188	up	5.52993e-05	1.8813	up	0.000279478	1.93196	up
FOSL1	1.76165e-17	10.1422	up	2.71319e-08	2.94603	up	5.51231e-06	2.94939	up
F2RL2	4.48706e-32	10.2252	up	0.00014974	1.75702	up	0.000387187	1.83595	up
PERM1	5.039e-42	10.2884	up	2.35995e-09	1.91522	up	1.25027e-06	1.95709	up
MDFI	3.18947e-32	10.3893	up	4.0625e-13	2.70771	up	1.07245e-10	3.01348	up
CXCL10	8.18285e-23	10.4618	up	5.96204e-06	2.19578	up	8.73389e-05	2.19792	up
CPXM1	1.55105e-38	10.5176	up	0.000460797	1.62087	up	0.000802154	1.73907	up
HK3	1.24687e-39	10.5809	up	2.7712e-12	2.32973	up	1.02082e-05	1.98257	up
IL1B	1.30422e-21	10.8068	up	1.07864e-06	2.68667	up	3.75712e-05	2.72824	up
ALPL	3.89346e-29	10.9573	up	2.60479e-10	2.75788	up	5.21477e-07	2.79849	up
SLC11A1	7.28705e-22	11.0766	up	6.11518e-12	3.64973	up	1.54333e-08	3.75443	up
LILRA5	6.32594e-28	11.2737	up	3.07157e-12	3.21057	up	5.4333e-09	3.11314	up
CLEC4E	1.0713e-24	11.4266	up	1.02626e-08	2.80123	up	8.40421e-07	2.73303	up
SOCS3	2.67981e-30	11.4382	up	7.86845e-06	2.05575	up	3.79174e-05	2.18512	up
SPRR3	9.06013e-07	11.8836	up	9.84671e-06	6.27108	up	0.000129712	8.02934	up
CXCL6	1.24142e-22	11.9663	up	2.1568e-10	3.41166	up	2.26519e-09	4.07466	up
STC1	5.72247e-21	12.0442	up	1.99096e-08	3.17515	up	7.65544e-09	4.11863	up
SERPINE1	1.14611e-25	12.5502	up	6.0867e-05	2.07841	up	8.60811e-05	2.33362	up
CXCL11	8.14176e-19	12.8183	up	8.9699e-06	2.72175	up	5.15151e-05	3.01927	up
C2CD4A	2.46951e-29	13.0228	up	7.90803e-09	2.61124	up	3.81522e-05	2.38246	up
CLEC5A	8.9813e-25	13.2467	up	1.38983e-08	2.97643	up	2.13102e-05	2.77492	up
IL11	5.42235e-18	13.4447	up	3.19965e-05	2.86297	up	1.00548e-05	3.97093	up
CXCL2	7.1673e-34	13.5595	up	1.96008e-05	1.97845	up	0.000138763	2.06602	up
MMP12	4.12836e-28	13.6055	up	3.3779e-09	2.73038	up	1.4203e-06	2.60286	up
INHBA	4.91633e-23	13.8786	up	3.54848e-09	3.58664	up	2.2197e-09	4.49337	up
GLT1D1	6.00764e-24	13.9869	up	1.01369e-11	3.59191	up	6.94696e-10	4.25137	up
MUC5AC	4.13818e-13	14.1179	up	8.17798e-05	3.01109	up	3.08062e-06	4.83898	up
FAM65C	<5.34E-43	14.904	up	1.34375e-09	1.77961	up	3.16066e-06	1.68725	up
ADGRG3	3.49242e-34	14.9511	up	8.44736e-10	2.76315	up	5.37151e-07	2.73379	up
NFE2	1.53136e-25	15.0081	up	3.91277e-12	3.85124	up	2.25045e-10	4.36371	up
FAM92B	3.78503e-30	15.2057	up	2.79644e-06	2.16978	up	1.68866e-07	2.83991	up
CXCL3	1.03293e-40	15.2809	up	8.09308e-07	1.98496	up	4.9656e-05	1.98626	up
PDPN	8.28656e-37	15.3879	up	3.07157e-12	2.92711	up	1.43305e-10	3.11596	up
CSF3R	6.94537e-33	16.2057	up	8.61384e-11	2.95904	up	6.0427e-08	3.17103	up
FCN1	1.46998e-35	16.2559	up	3.19863e-06	2.23951	up	0.000417325	2.09348	up
COL7A1	1.1925e-39	16.2691	up	4.9868e-08	2.24803	up	4.01272e-08	2.52206	up
SELE	1.69903e-20	17.0522	up	7.205e-07	3.30095	up	1.76936e-07	4.64241	up
SFRP2	1.66414e-15	17.1309	up	4.85531e-07	4.43505	up	1.50699e-06	5.07319	up
C4BPB	1.99181e-35	17.7351	up	1.43847e-08	2.49026	up	1.27062e-07	2.93761	up
PGLYRP1	3.92734e-26	18.3949	up	6.19477e-10	3.63603	up	8.30424e-07	3.65854	up
KRT6A	3.0611e-11	18.5194	up	2.18848e-12	10.6581	up	3.91276e-10	13.3555	up
CXCL1	4.23318e-39	19.399	up	6.50532e-09	2.51274	up	4.55492e-09	2.8846	up
CHRDL2	5.25604e-31	19.4935	up	5.11325e-06	2.44006	up	7.65544e-09	3.61337	up
IL13RA2	4.79829e-23	20.6042	up	1.57457e-06	2.99756	up	1.95018e-06	3.35515	up
CLDN14	1.66176e-29	20.6789	up	6.3668e-06	2.28428	up	2.44132e-06	3.20914	up
ADAMTS4	8.9848e-28	20.834	up	1.64204e-07	2.85788	up	1.67568e-06	3.07895	up
C4BPA	1.15885e-23	22.6271	up	1.72654e-08	3.71089	up	1.22343e-06	4.4687	up
SLCO1B3	4.22572e-13	23.5213	up	6.26128e-05	3.98087	up	0.000452436	4.91018	up
IL6	1.13616e-21	23.7645	up	7.64393e-05	2.87764	up	1.18112e-05	4.02373	up
SPRR2A	2.65029e-09	23.9441	up	2.44219e-06	8.38597	up	1.51429e-05	11.0408	up
WISP1	6.88098e-32	24.5581	up	4.54742e-09	3.26123	up	1.54333e-08	3.53133	up
FPR1	1.54596e-34	24.8344	up	6.19477e-10	3.24183	up	4.19465e-09	3.7634	up
FCN3	3.61067e-37	24.9157	up	2.05832e-11	3.17443	up	1.43454e-07	2.96126	up
IFNG	8.23612e-31	25.3252	up	5.08135e-05	2.24355	up	5.50689e-05	2.59811	up
CXCL8	8.5108e-27	25.7779	up	9.20841e-09	3.70566	up	3.43553e-08	4.22964	up
CD300E	3.11556e-33	26.0369	up	2.05741e-07	2.77346	up	6.58845e-06	2.94157	up
CMTM2	1.74558e-26	26.1986	up	5.58963e-09	3.53626	up	8.23472e-07	3.85615	up
FAM83A	2.28983e-26	26.7552	up	1.49584e-08	3.67993	up	1.39388e-07	4.31126	up
PRSS2	3.19571e-16	27.0951	up	2.13697e-09	6.00481	up	0.000349908	4.45892	up
CTD-3214H19.16	3.67732e-06	27.1742	up	5.41488e-08	19.7982	up	3.99321e-08	41.8281	up
VSIG1	7.09359e-26	29.0643	up	1.75439e-09	3.85074	up	2.99239e-09	5.47293	up
CLEC4D	3.25247e-28	29.1182	up	1.7246e-09	3.88538	up	1.66484e-07	3.98122	up
CXCR2	1.79166e-33	30.7042	up	8.42478e-09	3.22169	up	1.62239e-08	3.97837	up
KCNJ15	3.14034e-31	31.088	up	2.05832e-11	4.07556	up	4.0179e-09	4.68622	up
CLDN2	2.57994e-30	33.8176	up	3.93244e-11	4.23317	up	3.68462e-07	3.74608	up
MMP1	2.39226e-30	34.5523	up	9.32514e-10	4.08098	up	4.17366e-08	4.42328	up
OSM	1.86374e-28	34.5922	up	7.87193e-07	3.42035	up	2.34956e-06	3.87408	up
S100A9	5.2357e-31	34.8361	up	4.15335e-12	4.75832	up	8.8235e-10	5.37146	up
FCAR	1.73429e-30	35.0555	up	3.35145e-12	4.44567	up	4.61369e-08	4.31449	up
FPR2	1.88876e-30	36.2805	up	1.51126e-10	4.26654	up	4.0179e-09	5.10927	up
SLC6A14	3.27012e-37	37.1555	up	3.7465e-08	2.86655	up	2.21048e-06	3.13618	up
PPBP	1.15311e-30	37.4155	up	7.90193e-08	3.35111	up	2.32554e-08	4.69612	up
CSF2	8.98565e-32	40.6367	up	8.37484e-07	3.08188	up	3.81504e-05	3.30073	up
KRT6B	2.64102e-21	41.6702	up	3.73143e-12	7.1695	up	2.13791e-07	7.13383	up
HCAR2	6.52562e-34	47.2996	up	2.64433e-08	3.61628	up	7.31553e-07	3.85355	up
DUOX2	<5.34E-43	48.273	up	2.65755e-05	2.27343	up	0.000140216	2.44689	up
TNFRSF6B	<5.34E-43	56.2158	up	2.19605e-05	2.27683	up	8.21846e-06	2.74672	up
TREM1	5.721e-40	67.5684	up	2.15551e-09	3.479	up	2.18042e-08	3.79253	up
TNIP3	1.77027e-34	69.0303	up	3.31808e-07	3.63805	up	2.85318e-06	4.30564	up
MCEMP1	8.7138e-29	72.1964	up	7.09553e-16	9.35678	up	3.88245e-11	8.88924	up
CXCL17	5.52836e-32	78.6278	up	1.56619e-12	6.50176	up	3.15605e-10	7.65026	up
CSF3	2.55298e-29	78.683	up	3.15345e-07	4.66768	up	2.23831e-09	8.26492	up
TCN1	1.58578e-32	85.4253	up	7.79372e-12	5.93532	up	6.57425e-11	7.95109	up
MMP7	2.79816e-36	90.7903	up	7.90896e-07	3.66248	up	1.23991e-05	3.94245	up
FCGR3B	1.46663e-40	99.866	up	1.86064e-08	3.55953	up	4.2445e-08	4.59542	up
HCAR3	1.93882e-33	101.651	up	3.43877e-09	5.23984	up	3.04603e-07	5.57141	up
SERPINB4	2.01429e-20	106.811	up	1.86823e-07	8.28429	up	1.53736e-07	11.6221	up
SPRR1B	4.23968e-16	107.054	up	3.47569e-06	8.1165	up	9.6183e-05	9.37308	up
CXCR1	1.012e-42	114.089	up	2.56808e-09	4.1837	up	1.07105e-10	6.53814	up
S100A8	1.33905e-36	125.952	up	1.70631e-13	7.37838	up	3.88245e-11	8.85836	up
MMP10	6.74682e-40	128.391	up	3.16189e-08	4.30729	up	2.13149e-08	5.20635	up
PROK2	9.41065e-34	133.988	up	2.09648e-11	7.08835	up	1.00675e-10	10.329	up
SERPINB3	1.07744e-18	138.825	up	5.72419e-07	9.72838	up	2.34727e-07	17.7361	up
SAA4	1.40334e-32	139.917	up	7.52996e-06	4.33236	up	1.20026e-05	5.7999	up
CHI3L1	<5.34E-43	140.905	up	5.44424e-08	3.73912	up	5.64749e-07	4.44618	up
AQP9	1.377e-42	157.193	up	3.99798e-12	5.67086	up	6.94696e-10	6.65398	up
MMP3	1.17788e-40	169.1	up	3.07062e-09	4.87051	up	1.95184e-09	6.26752	up
DUOXA2	<5.34E-43	209.939	up	1.74459e-07	3.02352	up	7.47807e-07	3.50895	up
SAA2-SAA4	1.862e-41	212.446	up	5.86502e-08	4.76814	up	4.70339e-07	5.45078	up
SERPINB7	1.50889e-25	226.155	up	0.000137051	4.90431	up	5.92977e-06	8.8572	up
SAA2	3.07e-42	237.387	up	3.54372e-08	4.38058	up	1.99296e-07	4.88725	up
S100A12	1.84715e-32	298.547	up	2.30727e-14	13.5473	up	3.88245e-11	17.9105	up
REG1A	2.56906e-28	564.202	up	9.14149e-09	9.96476	up	0.000165111	8.00763	up
SAA1	<5.34E-43	1335.12	up	9.03406e-06	4.17555	up	7.19003e-06	5.22039	up
DEFB4A	3.433e-42	2316.53	up	1.92664e-08	10.1822	up	3.23466e-06	10.9725	up

## Sheet: 916 clinical severity
916 differentially expressed genes between clinical severe vs. mild UC (PUCAI)
Gene	p (Corr) clinical PUCAI [severe] vs. [mild] UC	FC clinical PUCAI [severe] vs. [mild] UC	clinical PUCAI [severe] vs. [mild] UC
AQP8	3.07157e-12	-46.1099	down
CLDN8	3.38596e-11	-16.9685	down
CA1	3.38596e-11	-11.2896	down
PCK1	8.56299e-14	-8.54064	down
FSIP1	2.31953e-07	-6.33185	down
GUCA2B	8.4768e-10	-5.82865	down
HMGCS2	6.20407e-09	-4.89058	down
ADH1C	9.94036e-13	-4.87475	down
GUCA2A	6.19477e-10	-4.67806	down
CHP2	4.80104e-11	-4.62479	down
SLC26A2	2.25231e-11	-4.62285	down
TMIGD1	6.28773e-08	-4.594	down
OTOP2	2.14216e-05	-4.4704	down
SLC6A19	6.89209e-07	-4.46439	down
CD177	6.92369e-08	-4.332	down
TMEM72	1.60045e-08	-4.29706	down
UGT2A3	1.58358e-08	-4.22165	down
KRTAP13-2	0.000427323	-4.17895	down
GLRA2	4.46807e-09	-3.94971	down
UGT1A8	7.90705e-11	-3.914	down
TRPM6	1.27834e-11	-3.82206	down
CKB	1.52967e-12	-3.81571	down
CWH43	3.93244e-11	-3.54335	down
VSTM2A	5.46584e-06	-3.51699	down
SLC26A3	1.11094e-10	-3.48741	down
RBP2	3.11406e-08	-3.42739	down
SLC30A10	5.66621e-10	-3.37093	down
SULT1A2	5.88541e-11	-3.36668	down
CA2	5.63281e-11	-3.26111	down
CAPN13	1.01744e-10	-3.1591	down
CLCA1	0.000107124	-3.08504	down
SLC13A2	5.41413e-06	-2.99964	down
PLA2G12B	0.000202515	-2.99057	down
KLK15	2.01236e-09	-2.97987	down
CHAD	1.25715e-10	-2.88668	down
LAMA1	4.98767e-12	-2.86594	down
FRMD1	3.73079e-08	-2.83972	down
OSR1	4.94167e-07	-2.78853	down
CDHR1	2.65661e-08	-2.76298	down
MS4A12	3.26405e-05	-2.76218	down
ISX	3.73143e-12	-2.76195	down
LYPD8	3.24648e-07	-2.75204	down
GNG13	2.27399e-08	-2.72289	down
ABCG2	6.0777e-06	-2.72133	down
NTRK2	1.21462e-05	-2.67647	down
SELENBP1	3.44363e-11	-2.58969	down
MFSD4	6.20407e-09	-2.58756	down
USP2	9.82673e-10	-2.58377	down
GLDN	8.46708e-06	-2.57392	down
RBM24	1.21027e-08	-2.562	down
RPL10L	7.90803e-09	-2.55721	down
BMP3	3.94126e-05	-2.55147	down
ITLN1	5.32689e-05	-2.47206	down
LGR6	1.25914e-12	-2.45345	down
NXPE4	4.04227e-08	-2.41491	down
DHRS11	7.18365e-11	-2.41241	down
B3GNT7	5.38779e-07	-2.40577	down
CNTN3	0.000109435	-2.39048	down
LDHD	1.40063e-08	-2.38979	down
RETNLB	0.000134238	-2.38087	down
TMEM236	6.09999e-07	-2.36367	down
TNNC2	6.93225e-11	-2.33657	down
SLC4A4	1.64204e-07	-2.32265	down
SLC28A2	4.50761e-05	-2.32022	down
VIPR1	8.14607e-10	-2.31715	down
PADI2	3.11406e-08	-2.29862	down
UGT1A10	3.36069e-09	-2.29743	down
DPP10	8.72132e-05	-2.29124	down
BEST2	5.31323e-06	-2.28537	down
HEPACAM2	1.77934e-06	-2.28311	down
C2orf88	1.38398e-09	-2.27776	down
HOXB13	1.57514e-06	-2.26167	down
IGSF9	1.69273e-08	-2.25372	down
WFDC2	4.55171e-05	-2.24452	down
TNNC1	2.16276e-05	-2.24099	down
NPY4R	6.0199e-06	-2.2286	down
HTN3	5.08189e-07	-2.22367	down
EXPH5	2.50175e-08	-2.21727	down
PPARGC1A	3.49852e-09	-2.20961	down
SCGB2A1	1.27337e-06	-2.20019	down
VSIG2	1.51273e-10	-2.19944	down
NEU4	1.6509e-06	-2.18786	down
HSD11B2	3.06523e-09	-2.16206	down
FABP1	2.51344e-06	-2.14323	down
IHH	6.26658e-12	-2.14279	down
CCL23	0.000196644	-2.14104	down
NCCRP1	5.89838e-05	-2.12396	down
MB	2.14984e-06	-2.11777	down
MT3	6.86164e-05	-2.10885	down
AIFM3	1.92664e-08	-2.10736	down
FAM189A1	5.76332e-05	-2.10333	down
ATP13A4	7.877e-07	-2.09983	down
ZG16	1.12338e-05	-2.09887	down
KLK3	1.56227e-05	-2.09653	down
SLC17A4	2.79275e-06	-2.08852	down
LGALS2	2.235e-08	-2.08851	down
SH2D7	4.12885e-06	-2.0793	down
TRPM5	1.23444e-07	-2.07788	down
DMRT2	2.51257e-05	-2.07627	down
MT1M	0.000367151	-2.03823	down
ASPG	8.76122e-05	-2.03707	down
PCSK1N	9.74491e-08	-2.03168	down
EDN3	1.08552e-07	-2.02878	down
MAOA	9.50539e-08	-2.02213	down
CDX2	3.08148e-10	-2.00364	down
ACSF2	9.20681e-12	-2.00069	down
CPA6	3.25804e-07	-1.99493	down
GCG	1.17336e-05	-1.97882	down
OGN	0.000278655	-1.95695	down
ABCB1	8.0744e-07	-1.9563	down
COX6B2	7.69245e-06	-1.95578	down
SAMD13	3.54848e-09	-1.95304	down
RXFP4	1.24091e-08	-1.9484	down
B3GALT1	1.71682e-06	-1.94551	down
ALDH3A1	1.11094e-10	-1.93797	down
CYP4F12	1.03243e-09	-1.93344	down
FGFR3	7.54253e-07	-1.93221	down
TTLL6	2.65636e-05	-1.91931	down
TBX10	0.000578343	-1.91619	down
INPP5J	6.46835e-09	-1.9161	down
RP11-77K12.7	2.46035e-07	-1.91229	down
PHGR1	2.50175e-08	-1.90633	down
SLC16A9	5.96171e-05	-1.90607	down
SLC9A2	1.41428e-07	-1.89848	down
CDKN2B	9.79414e-07	-1.89251	down
SOWAHA	1.54807e-07	-1.88936	down
MOGAT2	8.67571e-07	-1.88626	down
RASSF10	0.000366804	-1.88203	down
PDCD4	7.47905e-10	-1.87316	down
LRRN2	7.878e-06	-1.87098	down
EPN3	2.90213e-07	-1.86872	down
SGK2	6.50816e-07	-1.86758	down
SATB2	1.73029e-07	-1.86516	down
PLLP	3.81558e-07	-1.86457	down
CNGA1	1.86727e-06	-1.86434	down
ALPI	0.000195346	-1.86191	down
SH2D6	1.4296e-06	-1.85409	down
ANKDD1B	2.60479e-10	-1.85189	down
KLK1	6.24128e-07	-1.85092	down
PDZD3	8.03495e-06	-1.84957	down
STMND1	8.61834e-07	-1.84857	down
TSPAN7	2.36097e-10	-1.84732	down
CHST5	8.1625e-06	-1.84727	down
TTPA	1.27276e-05	-1.84562	down
FAM101A	8.69361e-08	-1.8436	down
GAL3ST1	2.27821e-08	-1.84193	down
TMEM37	1.31836e-08	-1.84123	down
EPB41L4B	7.94434e-09	-1.83907	down
EPHX2	3.3779e-09	-1.83199	down
GPRIN2	2.01865e-09	-1.82644	down
HRCT1	0.000666047	-1.82501	down
PRLR	6.52597e-06	-1.82268	down
PKIB	7.877e-07	-1.82174	down
FMO5	2.35982e-07	-1.81807	down
PRR15	3.68905e-09	-1.81737	down
UGT1A1	3.03858e-06	-1.81469	down
PLCD1	1.9802e-10	-1.81468	down
C2orf54	3.37515e-05	-1.8139	down
PPP1R36	2.78989e-10	-1.80874	down
MNX1	7.64934e-07	-1.80835	down
PCDH19	3.33392e-05	-1.80817	down
C9orf24	2.2156e-05	-1.80642	down
ARHGAP44	2.37086e-07	-1.8013	down
REP15	4.95367e-06	-1.7991	down
POU2F3	1.1545e-05	-1.79542	down
MMP28	1.00624e-06	-1.79534	down
PRODH	0.000186797	-1.79143	down
MEP1A	6.17385e-05	-1.79109	down
PTPRO	2.87552e-06	-1.79063	down
MYO1A	4.11059e-07	-1.78309	down
CCDC152	9.14786e-10	-1.78207	down
SULT1A1	1.00133e-05	-1.77645	down
ENTPD5	5.31323e-06	-1.77352	down
ILDR1	9.53062e-09	-1.77332	down
CRYBA2	0.000111385	-1.77117	down
LGALS4	1.43847e-08	-1.76558	down
GLOD5	1.76711e-06	-1.76452	down
ZBTB7C	3.00404e-07	-1.76392	down
SHD	1.27485e-07	-1.75903	down
SCNN1B	0.000158678	-1.75478	down
FCER1A	2.62603e-05	-1.75312	down
TREH	1.45067e-06	-1.75023	down
TEF	1.27485e-07	-1.74893	down
AKR1C2	1.93478e-05	-1.74394	down
ABHD12B	0.000463924	-1.74172	down
ACSM3	6.24542e-07	-1.74009	down
KLK4	8.79318e-05	-1.73341	down
SPIB	0.00016974	-1.72824	down
FAM151A	1.01327e-07	-1.72696	down
CFTR	6.99825e-06	-1.72607	down
SOSTDC1	0.000763676	-1.72584	down
TUBAL3	5.84945e-05	-1.72294	down
PPP1R1B	4.21467e-08	-1.72267	down
PLEKHG6	3.74319e-08	-1.72214	down
SLC22A5	8.75682e-08	-1.72076	down
NXPE1	0.000245049	-1.71902	down
TCEA3	2.55772e-07	-1.71584	down
LRRC31	1.24961e-05	-1.70771	down
CEACAM7	5.11737e-05	-1.70588	down
STAP2	5.59088e-08	-1.70571	down
CD1E	0.000835197	-1.70364	down
DISP2	0.000132858	-1.70159	down
SGSM1	7.31665e-06	-1.69693	down
ATP2C2	2.34323e-05	-1.69527	down
SSTR1	0.000128899	-1.69487	down
CA4	0.000942388	-1.69026	down
PTGDR	1.15493e-05	-1.69008	down
YBX2	0.000195963	-1.68951	down
RHOU	1.44623e-07	-1.688	down
CACNA2D2	1.07867e-05	-1.68775	down
ADH1B	0.000388305	-1.68535	down
SLC39A5	1.80607e-05	-1.68461	down
CLCN2	1.54647e-05	-1.68389	down
TLE2	2.85642e-08	-1.68011	down
AKAP7	3.03714e-07	-1.67663	down
RAPGEFL1	5.85839e-07	-1.67415	down
TMEM63C	0.00029131	-1.67371	down
CHRNA7	0.000122563	-1.67256	down
VAV3	1.77018e-06	-1.67223	down
TRABD2A	6.40063e-08	-1.67192	down
DEFB1	0.000269284	-1.67036	down
PLA2G10	4.98881e-08	-1.66891	down
ESPN	2.54338e-06	-1.66626	down
MROH7	3.26036e-06	-1.66476	down
MUC12	1.80531e-05	-1.66198	down
FAM134B	5.24626e-06	-1.6612	down
WNK2	1.29032e-05	-1.65934	down
SLC10A5	8.1508e-05	-1.65878	down
CYP2J2	7.55343e-06	-1.65845	down
LRRC19	1.79014e-05	-1.65826	down
ACADS	2.35995e-09	-1.65686	down
PXMP2	4.54742e-09	-1.65535	down
LEFTY1	6.0867e-05	-1.64704	down
ETHE1	9.48544e-08	-1.64565	down
PHLPP2	8.88024e-06	-1.64094	down
NHEJ1	1.09258e-09	-1.64041	down
SEMA4G	4.11732e-07	-1.63993	down
BTNL8	0.000278655	-1.63961	down
C2orf72	1.03327e-05	-1.63747	down
SLC25A34	2.49881e-05	-1.63645	down
TMEM253	4.00609e-05	-1.63326	down
DDC	3.77098e-06	-1.63218	down
B3GNT8	5.58503e-08	-1.63064	down
RNF152	4.03206e-06	-1.62448	down
MAMDC2	0.000183058	-1.62358	down
ATOH1	0.000145969	-1.62255	down
CCDC183	3.2779e-06	-1.61967	down
ERICH5	0.000371488	-1.6176	down
PTN	1.40265e-06	-1.61668	down
CYP2B6	0.000215416	-1.61613	down
PIWIL2	0.000120765	-1.61603	down
CNFN	1.42104e-06	-1.61373	down
PIGZ	4.59399e-05	-1.61204	down
GAREML	4.99815e-06	-1.612	down
PROC	9.50442e-05	-1.6101	down
RAB40B	5.91531e-09	-1.60971	down
TMEM98	2.12213e-09	-1.60855	down
CLDN23	2.43e-06	-1.6074	down
NAT2	1.91987e-06	-1.60723	down
SCGN	0.000135906	-1.60588	down
THSD4	2.54338e-06	-1.60576	down
NHSL1	7.50494e-06	-1.6046	down
C2orf82	2.12354e-06	-1.60378	down
TFCP2L1	3.97231e-05	-1.60271	down
CAMK2N1	4.44386e-07	-1.60231	down
OVOL2	7.43137e-09	-1.60106	down
ZNF575	2.09432e-07	-1.60073	down
CES2	2.50287e-05	-1.59983	down
CHST6	0.000101429	-1.59974	down
NRARP	2.60859e-07	-1.59291	down
PNPLA7	2.26717e-06	-1.59216	down
HNF1B	2.58047e-06	-1.59032	down
RASD1	1.14477e-06	-1.58958	down
TMEM82	0.000289107	-1.58935	down
C11orf53	6.19012e-06	-1.58794	down
HOXD9	0.000481408	-1.5871	down
PDZK1	0.000945645	-1.58496	down
ST6GALNAC6	6.66725e-06	-1.58319	down
WNK4	0.000151024	-1.58051	down
ELL3	9.78878e-06	-1.57885	down
TMEM171	8.63424e-06	-1.57833	down
THRB	2.48385e-05	-1.5782	down
TMEM56	8.65282e-06	-1.57799	down
ENTPD8	7.49232e-05	-1.57747	down
PRDX6	3.80096e-08	-1.57715	down
KIF5C	8.0205e-05	-1.57643	down
SLC22A23	4.33649e-06	-1.57564	down
ITPKA	0.000120085	-1.57488	down
METTL7B	7.26957e-06	-1.57276	down
CLYBL	5.54851e-09	-1.57166	down
ADAMTSL1	2.17499e-05	-1.57141	down
TM4SF5	0.000398949	-1.56844	down
TST	3.11247e-07	-1.56637	down
KIAA1683	7.51869e-06	-1.56218	down
SLC51B	0.000207242	-1.56062	down
TMEM212	2.09447e-06	-1.55981	down
CLEC10A	0.000138398	-1.55978	down
C6orf136	5.15457e-10	-1.5569	down
CYS1	1.58849e-05	-1.55641	down
CYP2S1	7.05943e-06	-1.5553	down
RAVER2	1.03136e-06	-1.55487	down
FGFR2	2.36199e-05	-1.55375	down
FXYD3	5.5826e-06	-1.55024	down
IL1R2	0.000225123	-1.5494	down
KLF5	1.04225e-05	-1.54882	down
FAM162A	1.49262e-07	-1.54863	down
PRAC2	0.000960794	-1.54853	down
PLCE1	2.23493e-05	-1.54484	down
GPT	3.52978e-05	-1.54474	down
HOXB9	5.32867e-07	-1.54421	down
SLC6A7	0.000166305	-1.54164	down
ANXA13	9.5019e-05	-1.5413	down
STARD10	2.22306e-06	-1.54078	down
CES3	0.000309234	-1.5404	down
VANGL2	2.40893e-05	-1.53625	down
SLC7A4	0.000447814	-1.5359	down
NR3C2	0.000168476	-1.53571	down
C11orf52	3.7581e-06	-1.5352	down
BDH1	3.05051e-06	-1.53339	down
C9orf152	2.73618e-05	-1.53253	down
MXI1	2.33374e-06	-1.53122	down
DPF3	4.92733e-06	-1.53009	down
KLF4	3.57802e-06	-1.53008	down
EIF4EBP3	4.09693e-08	-1.5295	down
ADIRF	1.6248e-06	-1.52729	down
HPCA	0.000128785	-1.52702	down
PGAP3	1.30167e-09	-1.52616	down
RAB17	1.9132e-05	-1.52608	down
C1orf226	0.00016132	-1.52597	down
PPARG	5.09539e-07	-1.52595	down
ENHO	0.000369069	-1.52585	down
SPINK2	0.000438396	-1.52538	down
RDH5	9.31375e-07	-1.52496	down
SLC22A18AS	0.000196644	-1.52454	down
ZSWIM5	2.51257e-05	-1.52248	down
GATA6	4.98212e-06	-1.52164	down
RMDN2	9.74702e-08	-1.52125	down
MT-CO3	4.46807e-09	-1.52065	down
ANKRD9	5.40135e-08	-1.5206	down
SYP	1.15282e-05	-1.51955	down
SPINK5	0.000670047	-1.51888	down
WNT11	0.000399018	-1.51863	down
TEX11	0.000597556	-1.51786	down
SYTL2	3.01338e-05	-1.51495	down
GJB1	1.45636e-05	-1.51437	down
NMNAT3	4.40378e-08	-1.51273	down
HOXA13	7.76705e-06	-1.51225	down
C1orf210	7.89069e-06	-1.51069	down
EFNA3	1.96008e-05	-1.50978	down
CDX1	3.60724e-07	-1.50802	down
C7orf31	6.28773e-08	-1.50768	down
RBBP8NL	0.000543433	-1.50674	down
PER3	0.000438396	-1.50608	down
PKDCC	1.42355e-05	-1.50508	down
PBLD	0.000140246	-1.5041	down
AMACR	8.1196e-06	-1.50399	down
FAM161B	1.56236e-08	-1.50236	down
FAAH	2.75186e-06	-1.50093	down
PDGFRB	2.64974e-05	1.50003	up
CD163	3.37934e-05	1.50079	up
CD300A	2.49044e-07	1.50101	up
FKBP11	1.75439e-09	1.50238	up
UBTD1	2.43933e-07	1.50287	up
P2RY6	2.09082e-06	1.50427	up
SLC8A1	0.000616829	1.50501	up
PDLIM4	2.31153e-06	1.50504	up
RAI14	9.60739e-06	1.50561	up
ADAMTS5	0.00058529	1.50585	up
TLR4	1.5705e-05	1.507	up
LCP2	1.40174e-05	1.50784	up
SOX17	0.000130628	1.50842	up
C17orf107	1.46943e-07	1.50884	up
GK	1.60334e-06	1.51029	up
C19orf38	9.45086e-07	1.51038	up
CCDC71L	1.35423e-05	1.5109	up
C3AR1	4.44386e-07	1.51093	up
MGP	8.79322e-06	1.51174	up
CEP128	1.7002e-05	1.51262	up
ARHGAP23	3.77086e-05	1.51307	up
COL3A1	0.000196434	1.5133	up
RGL4	3.94941e-05	1.51361	up
PLXNA1	2.8245e-05	1.515	up
GUCY1B3	0.000164497	1.51611	up
CDH5	0.000196644	1.5164	up
EMID1	8.64697e-08	1.51646	up
PTP4A3	0.000214756	1.5171	up
LILRB1	6.12758e-05	1.51729	up
MRGPRF	3.44258e-06	1.51805	up
CXorf36	7.33959e-06	1.51919	up
TSPAN2	1.97192e-05	1.51948	up
GPR141	0.000222845	1.5195	up
ITGA1	0.000265857	1.51977	up
ALDH1L2	0.000308245	1.52046	up
UBASH3B	2.53683e-06	1.52342	up
CBR3	5.6212e-05	1.52446	up
FAIM2	0.000279727	1.52458	up
GPR176	0.000215416	1.52516	up
PECAM1	9.23631e-05	1.52585	up
LPAR3	0.000375893	1.52758	up
BATF2	4.46172e-05	1.52758	up
CD80	0.000509795	1.52846	up
EVA1A	2.06971e-05	1.52854	up
P4HA1	5.84092e-08	1.52874	up
LMCD1	3.06282e-08	1.52991	up
FILIP1L	6.0777e-06	1.53117	up
LDLRAD3	1.08631e-05	1.53136	up
CHST15	2.86976e-06	1.5323	up
DUSP14	1.44623e-07	1.5327	up
CLEC4A	2.31355e-07	1.5327	up
CD38	2.37543e-05	1.53353	up
CACNA1C	0.00022626	1.53624	up
TDRD6	5.42607e-05	1.53678	up
C8orf4	0.000566217	1.53772	up
CFI	0.000230953	1.53977	up
MFAP2	8.52886e-06	1.5427	up
C2CD4B	0.000837795	1.54282	up
KIRREL	2.60875e-05	1.54408	up
LILRB4	3.21421e-05	1.54471	up
MME	0.000454262	1.5457	up
FBN1	2.70086e-05	1.54578	up
COL5A1	0.000265212	1.54634	up
ECSCR	2.76561e-07	1.54635	up
GLIS3	0.000269489	1.54839	up
RRM2	1.12364e-06	1.54918	up
IL1R1	1.29454e-06	1.55047	up
SLC35G2	6.80812e-06	1.55129	up
LRRK2	0.000312964	1.55352	up
NDUFA4L2	5.41488e-08	1.55361	up
DYRK3	3.88472e-07	1.55947	up
CTSB	1.6089e-08	1.55974	up
SELP	0.00081815	1.56039	up
BMP8A	0.000741688	1.56058	up
SLCO4A1	2.05741e-07	1.56103	up
NOS3	4.72628e-05	1.56271	up
NID1	0.000140118	1.56327	up
DUOXA1	0.000854702	1.56341	up
PRRX2	7.33355e-08	1.56437	up
RASA4B	6.75767e-06	1.56478	up
BATF3	2.69822e-06	1.56582	up
IKBIP	5.8087e-11	1.56622	up
ADGRE3	0.000412505	1.56812	up
HIST1H2BC	3.19579e-07	1.56837	up
CSPG4	9.23712e-05	1.56866	up
GUCY1A3	0.000882643	1.5699	up
SEC14L2	8.25603e-06	1.5708	up
SHH	0.0005999	1.57093	up
ACKR3	3.81046e-06	1.57184	up
ADGRL4	4.50986e-07	1.57235	up
CST7	2.80431e-05	1.57289	up
HOMER1	6.18693e-06	1.57315	up
IL1RAP	1.42104e-06	1.57405	up
RNF24	2.53116e-07	1.57431	up
SBNO2	1.93509e-07	1.57445	up
ALOX5	3.13392e-05	1.57487	up
RAB38	7.17945e-07	1.57688	up
ITGB3	4.52483e-05	1.57837	up
VNN3	0.000419869	1.58322	up
CDH11	2.22292e-05	1.58524	up
MMP19	1.17247e-05	1.58801	up
ERRFI1	1.03281e-05	1.59084	up
GJC1	4.3976e-05	1.59253	up
SRGN	1.03136e-06	1.59298	up
LIN7A	0.000505675	1.59346	up
CEBPB	6.80472e-07	1.59432	up
PLA2G7	6.11239e-07	1.59602	up
PTAFR	3.61894e-07	1.59632	up
ROBO4	2.49483e-06	1.59746	up
SOX18	1.32856e-05	1.59886	up
FCER1G	9.71195e-09	1.59907	up
OLFML2B	2.41784e-06	1.60081	up
NRP2	6.52597e-06	1.60135	up
ITGB6	0.00025959	1.6028	up
PGF	9.61611e-07	1.60501	up
FLT1	3.78469e-05	1.60508	up
PTGIR	6.54089e-06	1.60672	up
CHST2	6.52597e-06	1.60717	up
VCAN	1.86727e-06	1.60833	up
SERPINE2	7.49631e-07	1.60994	up
GPX8	2.47992e-09	1.61155	up
VWF	8.47715e-05	1.61159	up
BTBD19	3.56324e-06	1.6126	up
VMO1	2.90061e-05	1.61303	up
SPAG4	3.59117e-05	1.61454	up
TSHR	0.000224804	1.61489	up
GJA1	3.57723e-06	1.61557	up
EDNRA	1.24043e-05	1.61684	up
CD93	1.23923e-05	1.61815	up
TGFBI	1.31836e-08	1.61844	up
LIPG	2.23001e-05	1.61997	up
VASN	1.14477e-06	1.62032	up
CPXM1	0.000460797	1.62087	up
TFF1	6.86487e-05	1.6216	up
S1PR3	0.000157459	1.62217	up
SP6	8.63748e-05	1.62403	up
BHLHA15	5.11325e-06	1.62405	up
ADGRF5	6.26714e-05	1.62508	up
CFB	4.85017e-05	1.62524	up
ITGAX	2.0391e-05	1.62645	up
MZB1	1.23377e-06	1.62705	up
MMRN1	0.000401048	1.62758	up
HIF1A	1.12911e-07	1.62769	up
NOTCH3	0.000324348	1.62812	up
BCAT1	1.34307e-05	1.62832	up
AMPH	6.13303e-07	1.62989	up
IFIT3	6.60684e-05	1.63249	up
TSPO2	0.000572805	1.63365	up
SPNS2	1.86823e-07	1.63393	up
THY1	5.567e-06	1.63582	up
COL18A1	2.87369e-06	1.63592	up
PCSK9	0.000413905	1.63618	up
PIM2	2.29143e-07	1.63646	up
PDE4B	5.10071e-05	1.63719	up
SRD5A3	3.83882e-07	1.64024	up
COL15A1	6.67516e-05	1.64281	up
ZNF385D	0.00015711	1.64314	up
F5	0.000893525	1.64369	up
ADAMTS14	4.96353e-08	1.64421	up
KIFC3	1.75694e-08	1.64453	up
IRAK3	2.87561e-06	1.64479	up
HSD11B1	2.31192e-05	1.64604	up
UNC5CL	5.4454e-05	1.64727	up
TPRG1	1.15375e-05	1.65018	up
STX11	5.96816e-07	1.65033	up
FAM20A	5.06584e-06	1.65378	up
CALCRL	8.0863e-06	1.65387	up
LAX1	1.20217e-05	1.654	up
IGSF6	2.37096e-09	1.65468	up
PTGFR	6.28353e-06	1.65521	up
ITGAM	9.82787e-06	1.65648	up
CDH6	1.22008e-05	1.65743	up
KSR1	4.04746e-06	1.65914	up
F2R	2.45145e-06	1.65957	up
GBP5	4.51675e-05	1.66034	up
SLC1A3	0.000248838	1.66068	up
BCL6B	1.27479e-06	1.66238	up
NLRC4	2.83096e-08	1.66271	up
CDC42EP2	7.06662e-08	1.66568	up
CTSL	7.75675e-09	1.66569	up
HBA1	0.00058086	1.66625	up
PHGDH	1.08661e-07	1.6667	up
TGFB2	5.4097e-05	1.66968	up
TMTC1	5.96816e-07	1.67442	up
PRR16	2.50175e-08	1.67529	up
LYVE1	0.000163493	1.67646	up
SMOX	8.99467e-08	1.67762	up
KDR	3.66372e-05	1.67788	up
TFF2	0.000903582	1.67987	up
FSTL1	6.13303e-07	1.6802	up
TRIM7	4.00501e-05	1.68363	up
FAM20C	1.15181e-08	1.68398	up
CYP27B1	6.77595e-07	1.68457	up
TMEM132A	1.85295e-06	1.68505	up
ENPEP	0.000124861	1.68593	up
IFITM2	1.37303e-06	1.68608	up
SOCS1	4.27731e-05	1.68634	up
FNDC4	6.90747e-09	1.68684	up
TFAP2C	1.24385e-05	1.68946	up
GJA4	6.33011e-06	1.69076	up
SLC28A3	3.65652e-05	1.69263	up
PTGES	3.42798e-06	1.69567	up
SPARC	2.87954e-07	1.69568	up
LHX6	5.83326e-09	1.69865	up
MCAM	3.55312e-07	1.69928	up
AHNAK2	3.97231e-05	1.69983	up
THBD	5.38797e-06	1.70125	up
TNFSF15	2.63448e-07	1.70529	up
SNCAIP	2.70021e-08	1.70778	up
WNT4	2.62303e-08	1.7092	up
F3	7.7223e-08	1.71086	up
COL5A2	3.24864e-06	1.71094	up
COL1A1	3.2694e-05	1.71442	up
PLAUR	3.15345e-07	1.71461	up
BGN	9.38101e-06	1.71481	up
MTCL1	1.27485e-07	1.71549	up
MRC1	6.01921e-06	1.71565	up
AGPAT4	2.55366e-05	1.71651	up
PMEPA1	6.79146e-08	1.71659	up
TM4SF1	8.47377e-08	1.7172	up
GZMB	0.000866185	1.71772	up
LAMA3	3.151e-06	1.72261	up
FST	0.000950066	1.726	up
ZBP1	1.9725e-08	1.72611	up
IL18RAP	9.88768e-06	1.72761	up
HAPLN3	1.07973e-05	1.72867	up
LINC00694	4.60522e-05	1.73117	up
INHBB	0.000126312	1.73275	up
SPOCD1	3.3779e-09	1.73291	up
RASGRP4	5.77531e-09	1.73309	up
LAMC2	3.2694e-05	1.73455	up
OSCAR	2.85858e-07	1.73494	up
NRCAM	0.000265683	1.73644	up
TTC9	6.47522e-06	1.73915	up
BNIP3	3.93244e-11	1.74036	up
DLC1	5.11349e-07	1.7408	up
CTHRC1	2.51524e-05	1.74148	up
KCNN3	2.99073e-06	1.74277	up
COL4A2	9.69985e-06	1.74694	up
ADAMTS9	2.27399e-08	1.75028	up
S100A3	5.45706e-06	1.75302	up
F2RL2	0.00014974	1.75702	up
SPON2	2.17579e-11	1.75838	up
CD70	7.16582e-05	1.75893	up
HSPA6	5.01211e-07	1.7606	up
FCGR3A	3.14828e-05	1.76065	up
ICAM1	1.48134e-06	1.76085	up
FGR	1.49488e-06	1.76196	up
GALNT14	8.63748e-05	1.76395	up
SLC2A3	4.45567e-05	1.76758	up
GNA15	2.58044e-09	1.77226	up
FAM65C	1.34375e-09	1.77961	up
IL26	0.000874599	1.79636	up
LAMC3	5.71358e-06	1.79712	up
RNASE2	3.4429e-05	1.79785	up
APOL1	1.94711e-06	1.79909	up
PDZK1IP1	3.42912e-06	1.79975	up
CBS	5.94042e-05	1.8058	up
SPHK1	6.30194e-07	1.81174	up
DUSP4	6.60846e-07	1.81367	up
CEACAM4	5.83388e-05	1.81508	up
TLR2	5.20035e-08	1.81547	up
ST3GAL1	4.7212e-08	1.81584	up
SIGLEC9	2.1321e-09	1.8179	up
LILRA1	7.81076e-07	1.81893	up
LYPD5	3.78856e-05	1.81939	up
MMP25	3.01783e-06	1.8209	up
GBP1	6.4605e-07	1.82358	up
NCF2	4.54742e-09	1.82383	up
SOD2	6.10686e-08	1.82476	up
RGS5	3.03848e-06	1.82582	up
PXDN	4.744e-07	1.82693	up
PCDH17	7.42489e-07	1.82724	up
ITGA5	8.23319e-09	1.82774	up
ACSL4	9.61398e-08	1.82782	up
WARS	5.41488e-08	1.82869	up
RGS16	2.16274e-05	1.83248	up
ARNTL2	1.60045e-08	1.83339	up
ETV4	1.72654e-08	1.83358	up
KCNJ8	2.56492e-08	1.83661	up
CCR1	1.00833e-08	1.83979	up
CXCL9	0.00037077	1.84328	up
MNDA	2.01543e-06	1.84549	up
C5AR1	1.48746e-08	1.84656	up
ART3	2.61031e-06	1.85351	up
OSMR	1.65502e-07	1.85705	up
C11orf96	4.0245e-05	1.85799	up
HTRA3	6.62969e-08	1.8603	up
COL5A3	1.68004e-07	1.86148	up
ANGPTL2	4.05652e-08	1.86455	up
HECW2	2.61031e-06	1.86604	up
COL12A1	4.36817e-05	1.87029	up
FGF7	8.83764e-07	1.87604	up
PLEKHS1	9.17987e-07	1.87978	up
TMEM158	5.93464e-09	1.8802	up
TDO2	5.52993e-05	1.8813	up
FAP	3.74958e-05	1.88282	up
KYNU	5.23461e-07	1.88623	up
LPL	8.63131e-06	1.88655	up
ADGRE2	2.70477e-07	1.88925	up
LRP8	1.43847e-08	1.89353	up
PLEK	1.06634e-06	1.89678	up
STOM	1.20559e-09	1.8981	up
LILRB2	6.20407e-09	1.90665	up
ADM	2.47874e-08	1.90992	up
PERM1	2.35995e-09	1.91522	up
SNAI1	2.86962e-07	1.91529	up
S100A2	2.00503e-06	1.91892	up
FCGR1A	5.22523e-07	1.91944	up
TRIB3	1.25914e-12	1.92613	up
TIMP1	1.5603e-09	1.93462	up
INSC	5.53226e-09	1.93609	up
ADAMTS2	6.03827e-09	1.93784	up
CCL18	8.44142e-05	1.9393	up
ADGRG6	4.47317e-08	1.94698	up
COL6A3	9.12208e-07	1.94908	up
OLR1	3.46603e-06	1.95121	up
C3orf36	5.41488e-08	1.95591	up
GLYATL1	7.89069e-06	1.95652	up
CARD17	0.000731207	1.95727	up
MEFV	1.68004e-07	1.95811	up
IGFBP5	3.73807e-06	1.95875	up
TNFRSF12A	9.49431e-09	1.96041	up
APOBEC1	2.81742e-06	1.96096	up
IL2RA	3.90012e-07	1.9622	up
LOXL2	1.69561e-07	1.96477	up
HBB	3.57056e-05	1.96561	up
CHAC1	7.72076e-09	1.97101	up
FGF10	4.02849e-06	1.97398	up
FADS1	2.17579e-11	1.97549	up
CXCL2	1.96008e-05	1.97845	up
CXCL3	8.09308e-07	1.98496	up
COL8A1	1.50127e-05	1.98779	up
TRPA1	4.54742e-09	1.99428	up
SPINK4	0.0003396	1.99617	up
SIRPB1	1.01012e-05	2.00365	up
HGF	1.57377e-07	2.0038	up
NRG1	1.29141e-07	2.0069	up
SLC7A5	1.05259e-10	2.00713	up
NNMT	1.47827e-07	2.00998	up
SULT2B1	3.7306e-08	2.01709	up
BCL6	1.34007e-07	2.01793	up
ACKR4	1.35978e-06	2.01997	up
RND1	2.48425e-06	2.02312	up
ACSL1	1.43391e-10	2.02734	up
GREM1	0.00040803	2.02976	up
DPEP1	3.48544e-05	2.03017	up
PTGS2	0.000374748	2.0403	up
SLC7A11	1.69273e-08	2.04154	up
PHLDA1	4.54742e-09	2.05002	up
BCL2A1	2.95858e-07	2.05026	up
SPP1	0.00010137	2.05228	up
CCL4	8.1771e-07	2.05534	up
SOCS3	7.86845e-06	2.05575	up
SGIP1	2.25963e-09	2.05674	up
ANGPT2	1.93509e-07	2.05696	up
SRPX2	9.94036e-13	2.05976	up
LRRC4	1.44623e-07	2.06507	up
TNFRSF11B	2.6112e-07	2.06623	up
RNF183	7.14421e-06	2.0701	up
LILRA2	1.33885e-08	2.07057	up
DOC2B	8.03495e-06	2.07076	up
CCDC3	3.71704e-08	2.07323	up
TUBB3	3.3779e-09	2.07729	up
SERPINE1	6.0867e-05	2.07841	up
ERO1A	9.71195e-09	2.09084	up
FCGR1B	5.92855e-07	2.09109	up
FLRT3	1.18399e-06	2.09455	up
SUCNR1	3.39303e-08	2.10166	up
DYSF	1.74488e-10	2.10503	up
ADAMTS12	4.70355e-08	2.10609	up
PFKFB3	4.74725e-09	2.12382	up
NAMPT	2.24192e-09	2.12647	up
TNFSF9	6.67095e-07	2.12836	up
ENKUR	1.28801e-05	2.13063	up
VNN2	1.69561e-07	2.13573	up
REG4	7.17945e-07	2.14298	up
TGM2	2.64433e-08	2.14728	up
PSAT1	4.0468e-11	2.15483	up
NOS2	0.000205263	2.15513	up
SLC4A11	3.68905e-09	2.15844	up
RGS4	3.11671e-06	2.1597	up
CREB5	1.2059e-08	2.16845	up
PLEKHN1	5.25246e-12	2.16958	up
FAM92B	2.79644e-06	2.16978	up
FFAR2	3.29352e-08	2.17334	up
CXCL10	5.96204e-06	2.19578	up
FCGR2A	2.93317e-11	2.23513	up
FCN1	3.19863e-06	2.23951	up
IFNG	5.08135e-05	2.24355	up
COL7A1	4.9868e-08	2.24803	up
SIGLEC5	4.8084e-07	2.25123	up
G0S2	1.34083e-06	2.26334	up
DUOX2	2.65755e-05	2.27343	up
TNFRSF6B	2.19605e-05	2.27683	up
CLDN14	6.3668e-06	2.28428	up
XKR9	6.5613e-08	2.28794	up
HRH2	3.99107e-07	2.29104	up
FAM3B	0.000158336	2.29186	up
AZGP1	1.90036e-08	2.29779	up
MYEOV	2.67658e-11	2.30441	up
GJA5	1.01672e-08	2.31228	up
GPR4	2.34109e-10	2.3216	up
COL4A1	3.13412e-08	2.3234	up
PAPPA	1.79948e-08	2.32938	up
HK3	2.7712e-12	2.32973	up
ADGRF1	6.6584e-07	2.35136	up
CCL3	1.72217e-07	2.35193	up
WNT5A	8.06515e-09	2.35788	up
ITGA2	1.21129e-08	2.36576	up
LILRB3	2.60462e-11	2.36906	up
TNS4	3.84053e-08	2.37127	up
FJX1	1.61976e-09	2.37559	up
IL17A	0.000111493	2.39751	up
SLC6A20	4.03435e-08	2.41868	up
FOXQ1	5.09539e-07	2.42765	up
IDO1	9.59569e-06	2.43575	up
CHRDL2	5.11325e-06	2.44006	up
FADS2	3.73079e-08	2.46858	up
CD274	1.03243e-09	2.48615	up
C4BPB	1.43847e-08	2.49026	up
KRT7	8.83764e-07	2.50335	up
CXCL1	6.50532e-09	2.51274	up
LILRA6	5.64085e-10	2.51928	up
VIP	0.00023983	2.55108	up
HP	6.67819e-06	2.5671	up
C2CD4A	7.90803e-09	2.61124	up
CLDN1	2.4957e-10	2.61261	up
HAS3	4.41184e-07	2.61871	up
CD55	2.93317e-11	2.61977	up
ANXA1	1.25914e-12	2.63028	up
ANGPTL4	2.43179e-07	2.63926	up
STEAP4	2.67797e-10	2.64252	up
RP11-407N17.3	0.000236231	2.64591	up
STRIP2	1.66455e-11	2.65041	up
PLAU	1.91044e-11	2.6551	up
TNFRSF10C	4.4441e-09	2.66851	up
PALM2-AKAP2	5.46584e-06	2.67268	up
IL1B	1.07864e-06	2.68667	up
TNC	1.43847e-08	2.69941	up
MDFI	4.0625e-13	2.70771	up
CXCL11	8.9699e-06	2.72175	up
MMP12	3.3779e-09	2.73038	up
ALPL	2.60479e-10	2.75788	up
ADGRG3	8.44736e-10	2.76315	up
CD300E	2.05741e-07	2.77346	up
IL1RN	1.38808e-09	2.77674	up
CLEC4E	1.02626e-08	2.80123	up
PI15	4.68464e-05	2.84416	up
ADAMTS4	1.64204e-07	2.85788	up
IL11	3.19965e-05	2.86297	up
AGT	1.30477e-11	2.86548	up
SLC6A14	3.7465e-08	2.86655	up
IL6	7.64393e-05	2.87764	up
CEMIP	1.72587e-08	2.89615	up
NPTX2	4.4967e-05	2.90156	up
TNFAIP6	1.25772e-08	2.9205	up
PDPN	3.07157e-12	2.92711	up
MEDAG	9.85598e-08	2.94121	up
FOSL1	2.71319e-08	2.94603	up
CSF3R	8.61384e-11	2.95904	up
EGFL6	4.12885e-06	2.96367	up
PADI4	2.19927e-08	2.96854	up
CLEC5A	1.38983e-08	2.97643	up
FAM132B	1.28341e-11	2.98009	up
IL13RA2	1.57457e-06	2.99756	up
MUC5AC	8.17798e-05	3.01109	up
DUOXA2	1.74459e-07	3.02352	up
C6orf223	9.97086e-13	3.02394	up
CA9	2.16201e-09	3.02457	up
PRSS1	4.23744e-08	3.04887	up
IL1A	1.37396e-08	3.07847	up
CSF2	8.37484e-07	3.08188	up
SERPINB5	9.99124e-09	3.08324	up
GPR84	1.61202e-09	3.08971	up
FIBIN	2.62229e-11	3.0922	up
CDH3	3.54848e-09	3.12721	up
FCN3	2.05832e-11	3.17443	up
STC1	1.99096e-08	3.17515	up
SERPINA3	2.27399e-08	3.20192	up
LILRA5	3.07157e-12	3.21057	up
CXCR2	8.42478e-09	3.22169	up
FPR1	6.19477e-10	3.24183	up
GAL	1.85965e-11	3.24846	up
WISP1	4.54742e-09	3.26123	up
DSG3	6.40515e-06	3.27343	up
SELE	7.205e-07	3.30095	up
C11orf91	2.66963e-06	3.32261	up
PPBP	7.90193e-08	3.35111	up
PLA2G3	3.3779e-09	3.38412	up
APOBEC3A	4.46807e-09	3.39557	up
CXCL6	2.1568e-10	3.41166	up
OSM	7.87193e-07	3.42035	up
TREM1	2.15551e-09	3.479	up
KRT80	8.61384e-11	3.49556	up
CMTM2	5.58963e-09	3.53626	up
BEAN1	1.18876e-11	3.54897	up
FCGR3B	1.86064e-08	3.55953	up
INHBA	3.54848e-09	3.58664	up
GLT1D1	1.01369e-11	3.59191	up
HCAR2	2.64433e-08	3.61628	up
PGLYRP1	6.19477e-10	3.63603	up
TNIP3	3.31808e-07	3.63805	up
SLC11A1	6.11518e-12	3.64973	up
KRT17	2.27399e-08	3.65894	up
MMP7	7.90896e-07	3.66248	up
FAM83A	1.49584e-08	3.67993	up
LYPD1	5.34644e-10	3.69656	up
CXCL8	9.20841e-09	3.70566	up
C4BPA	1.72654e-08	3.71089	up
CHI3L1	5.44424e-08	3.73912	up
MGAM	1.30477e-11	3.81931	up
VSIG1	1.75439e-09	3.85074	up
NFE2	3.91277e-12	3.85124	up
CLEC4D	1.7246e-09	3.88538	up
SLCO1B3	6.26128e-05	3.98087	up
KCNJ15	2.05832e-11	4.07556	up
MMP1	9.32514e-10	4.08098	up
SAA1	9.03406e-06	4.17555	up
CXCR1	2.56808e-09	4.1837	up
CLDN2	3.93244e-11	4.23317	up
FPR2	1.51126e-10	4.26654	up
MMP10	3.16189e-08	4.30729	up
SAA4	7.52996e-06	4.33236	up
SAA2	3.54372e-08	4.38058	up
SFRP2	4.85531e-07	4.43505	up
FCAR	3.35145e-12	4.44567	up
RSC1A1	0.000281855	4.47168	up
CSF3	3.15345e-07	4.66768	up
REG3A	0.000431609	4.719	up
S100A9	4.15335e-12	4.75832	up
SAA2-SAA4	5.86502e-08	4.76814	up
MMP3	3.07062e-09	4.87051	up
SERPINB7	0.000137051	4.90431	up
KLK10	5.08189e-07	5.14398	up
HCAR3	3.43877e-09	5.23984	up
AQP9	3.99798e-12	5.67086	up
TCN1	7.79372e-12	5.93532	up
PRSS2	2.13697e-09	6.00481	up
SPRR3	9.84671e-06	6.27108	up
LY6D	1.24537e-05	6.31557	up
SPRR1A	8.06831e-05	6.38917	up
CXCL17	1.56619e-12	6.50176	up
PROK2	2.09648e-11	7.08835	up
KRT6B	3.73143e-12	7.1695	up
S100A8	1.70631e-13	7.37838	up
SPRR1B	3.47569e-06	8.1165	up
SERPINB4	1.86823e-07	8.28429	up
SPRR2A	2.44219e-06	8.38597	up
REG1B	2.38701e-06	8.91616	up
MCEMP1	7.09553e-16	9.35678	up
SERPINB3	5.72419e-07	9.72838	up
REG1A	9.14149e-09	9.96476	up
DEFB4A	1.92664e-08	10.1822	up
KRT6A	2.18848e-12	10.6581	up
S100A12	2.30727e-14	13.5473	up
CTD-3214H19.16	5.41488e-08	19.7982	up
DEFB4B	3.27934e-05	20.2148	up

## Sheet: 1038 endoscopic severity
1038 differentially expressed genes between endoscopic severe vs. mild UC (Mayo endoscopic subscore)
Gene	p (Corr) endoscopic Mayo [severe] vs. [mild] UC	FC endoscopic Mayo [severe] vs. [mild] UC	endoscopic Mayo [severe] vs. [mild] UC
AQP8	1.95184e-09	-56.6153	down
CLDN8	7.8193e-06	-13.0937	down
CA1	1.54333e-08	-12.9728	down
PCK1	8.81918e-10	-9.91046	down
GUCA2B	5.9061e-07	-6.60282	down
OTOP2	1.32962e-05	-6.30826	down
SLC6A19	7.12671e-06	-5.7556	down
TMIGD1	9.88062e-07	-5.65261	down
GUCA2A	9.38537e-08	-5.64603	down
SLC26A2	6.97501e-10	-5.63601	down
UGT2B17	0.000858078	-5.57485	down
CHP2	1.07077e-08	-5.36819	down
TMEM72	6.14307e-07	-5.03821	down
HMGCS2	1.64344e-06	-4.98965	down
VSTM2A	3.68871e-06	-4.95667	down
UGT2A3	6.58845e-06	-4.93	down
CKB	3.88245e-11	-4.50219	down
ADH1C	2.03027e-07	-4.50061	down
CD177	9.40516e-05	-4.38139	down
TRPM6	1.14645e-08	-4.2257	down
PLA2G12B	5.07183e-05	-4.1398	down
SLC13A2	7.47405e-05	-4.05557	down
SLC26A3	3.43553e-08	-3.93362	down
CA2	1.95184e-09	-3.80824	down
GLRA2	9.41558e-06	-3.7639	down
SULT1A2	1.67979e-08	-3.75149	down
CAPN13	1.81166e-08	-3.70058	down
CWH43	2.48834e-07	-3.65933	down
CHAD	1.95184e-09	-3.63924	down
SLC30A10	1.68866e-07	-3.63087	down
OSR1	3.04845e-07	-3.54623	down
RBP2	9.27113e-05	-3.4515	down
CDHR1	3.08062e-06	-3.43432	down
TEX43	0.000438915	-3.33987	down
ABCG2	1.31186e-05	-3.33844	down
MS4A12	0.000107027	-3.31394	down
FRMD1	1.19666e-06	-3.27889	down
UGT1A8	2.17169e-06	-3.26198	down
KLK15	7.31553e-07	-3.13651	down
BMP3	0.000160265	-3.13351	down
UGT2B15	0.000644936	-3.06479	down
RETNLB	0.000274943	-3.05257	down
USP2	5.16332e-08	-3.02903	down
ASPG	2.31818e-06	-3.0279	down
BEST4	0.000873609	-3.00081	down
MFSD4	3.86352e-07	-2.96737	down
ISX	3.91267e-08	-2.92898	down
TMEM236	2.19882e-06	-2.90271	down
DPP10	0.000767144	-2.87086	down
SELENBP1	1.37348e-08	-2.86499	down
GLDN	0.0002122	-2.83981	down
LYPD8	1.02613e-05	-2.83769	down
DHRS11	2.99239e-09	-2.8291	down
SLC17A4	1.67485e-07	-2.82696	down
LAMA1	1.53736e-07	-2.79036	down
HAVCR1	7.83697e-05	-2.77389	down
NPY4R	1.02894e-06	-2.76364	down
IGSF9	1.81908e-07	-2.76278	down
MT3	9.2809e-05	-2.75543	down
HTN3	3.43553e-08	-2.73491	down
PADI2	5.46411e-07	-2.72742	down
HEPACAM2	1.3772e-05	-2.72365	down
CNTN3	0.000973617	-2.70338	down
TNNC1	9.00113e-05	-2.69779	down
SLC4A4	1.23632e-06	-2.69745	down
PPARGC1A	1.24835e-07	-2.69135	down
PCSK1N	4.17366e-08	-2.65201	down
VIPR1	5.69339e-08	-2.62833	down
EXPH5	2.48834e-07	-2.62336	down
RBM24	1.3074e-05	-2.62271	down
C2orf88	3.03447e-08	-2.6118	down
BEST2	3.56192e-05	-2.60887	down
WFDC2	0.00047798	-2.55849	down
FABP1	5.05689e-06	-2.55834	down
HSD11B2	2.02434e-07	-2.54136	down
KLK3	3.04765e-05	-2.51873	down
AIFM3	3.04603e-07	-2.51853	down
B3GNT7	0.000116777	-2.51028	down
GCG	4.35716e-06	-2.50328	down
NXPE4	8.35839e-06	-2.48679	down
ALPI	7.28902e-05	-2.46192	down
CPA6	8.22808e-07	-2.44792	down
MT1M	0.000437872	-2.44243	down
ZG16	4.46295e-05	-2.43369	down
TNNC2	5.72918e-07	-2.43131	down
NEU4	9.8925e-05	-2.42747	down
NEUROD1	3.16877e-05	-2.42555	down
CRYBA2	1.27849e-05	-2.4193	down
LGR6	3.71474e-07	-2.41649	down
MAOA	2.52022e-07	-2.41518	down
RPL10L	2.10446e-05	-2.40162	down
INPP5J	3.41812e-09	-2.39458	down
HOXB13	4.354e-05	-2.39224	down
DISP2	1.13046e-06	-2.38834	down
LDHD	1.18112e-05	-2.37609	down
OGN	0.000159756	-2.3719	down
ST6GAL2	0.000430581	-2.36346	down
ABCB1	5.18343e-07	-2.35778	down
FEV	0.000112711	-2.3576	down
LGALS2	1.68006e-06	-2.34222	down
SOSTDC1	5.53463e-05	-2.34162	down
ATP13A4	4.78005e-06	-2.32812	down
CDX2	6.7179e-09	-2.32308	down
YBX2	1.08137e-05	-2.31468	down
STMND1	2.14389e-06	-2.2868	down
SCGB2A1	0.000212998	-2.28485	down
FAM189A1	0.000725503	-2.27873	down
TTLL6	9.64762e-06	-2.27031	down
CDKN2B	3.9732e-07	-2.26856	down
PYY	0.000152644	-2.25633	down
PKIB	1.1605e-06	-2.2469	down
SGK2	1.81908e-07	-2.24686	down
PIGZ	1.84418e-08	-2.24182	down
HRASLS2	0.000299089	-2.23555	down
EDN3	5.55532e-06	-2.23379	down
PDZD3	2.19882e-06	-2.2331	down
RASSF10	0.000543023	-2.22007	down
PRLR	4.10112e-06	-2.21919	down
FGFR3	3.31478e-06	-2.21571	down
LRRN2	3.15927e-06	-2.2129	down
ACSF2	2.01118e-09	-2.21028	down
PTPRO	1.06518e-06	-2.20503	down
SULT1A1	7.00489e-07	-2.20162	down
GAL3ST2	0.000320804	-2.19327	down
PHGR1	1.68866e-07	-2.19141	down
MB	5.97005e-05	-2.18417	down
PTGDR	9.11193e-07	-2.17847	down
UGT1A10	1.57477e-05	-2.16696	down
SLC25A34	9.04626e-08	-2.16432	down
NUPR1L	0.000334579	-2.16254	down
RXFP4	4.35716e-06	-2.15539	down
SATB2	1.46842e-06	-2.15199	down
TRPM5	7.91266e-05	-2.14677	down
SCNN1B	0.000108564	-2.14157	down
IHH	2.41113e-07	-2.13436	down
VSIG2	1.95659e-06	-2.13285	down
SAMD13	1.1798e-07	-2.12492	down
PDCD4	3.07428e-08	-2.12444	down
SLC9A2	3.00244e-06	-2.12378	down
CHST5	7.64319e-06	-2.11777	down
ENTPD5	6.90277e-07	-2.11769	down
EPN3	2.78163e-06	-2.1123	down
MOGAT2	4.78005e-06	-2.11221	down
PCDH19	4.47921e-05	-2.1078	down
RNF152	1.97223e-07	-2.10298	down
CNGA1	5.69639e-06	-2.09967	down
CLCN2	2.95574e-06	-2.08505	down
CYP4F12	1.81908e-07	-2.08289	down
COX6B2	8.03389e-05	-2.08038	down
RHOU	3.71864e-08	-2.07976	down
TTPA	1.74077e-05	-2.07423	down
ESPN	5.95383e-07	-2.06836	down
EPB41L4B	2.08796e-07	-2.05865	down
PRR15	8.84166e-08	-2.04888	down
PRODH	0.000140086	-2.04868	down
EPHX2	1.37348e-08	-2.04777	down
SOWAHA	1.32125e-05	-2.03928	down
TUBAL3	6.50273e-05	-2.03752	down
SLC51B	9.08058e-06	-2.01872	down
SLC22A5	3.71864e-08	-2.00713	down
C2orf54	0.000277917	-2.00604	down
KLK1	2.95829e-05	-2.00587	down
SLC39A5	4.30107e-05	-2.00373	down
GAL3ST1	7.13013e-07	-2.00343	down
GPRIN2	8.70548e-07	-1.99848	down
MEP1A	0.00036062	-1.99685	down
MYO1A	1.00548e-05	-1.99662	down
ZBTB7C	1.60333e-06	-1.99607	down
LRRC31	4.10112e-06	-1.98723	down
SSTR1	0.000203291	-1.982	down
REP15	8.64558e-05	-1.98196	down
PLEKHG6	2.47667e-07	-1.98066	down
TSPAN7	2.79754e-08	-1.98057	down
LGALS4	9.97585e-08	-1.98036	down
B3GALT1	0.00045335	-1.96538	down
SLC16A9	0.000998373	-1.96529	down
ARHGAP44	4.51017e-06	-1.96263	down
FMO5	3.33632e-06	-1.96001	down
KLK4	0.000255308	-1.95811	down
ATP2C2	6.4666e-05	-1.95138	down
PLCD1	5.89758e-09	-1.94591	down
RP11-77K12.7	7.01358e-05	-1.93839	down
CLEC10A	5.7649e-06	-1.92952	down
TMEM37	3.81395e-06	-1.92832	down
CELF3	0.000103642	-1.92554	down
DDC	5.01428e-06	-1.92405	down
CHRNA7	0.000187363	-1.92294	down
CYP2J2	1.6105e-05	-1.92236	down
MNX1	7.98528e-05	-1.92106	down
GLOD5	7.85605e-06	-1.91755	down
AKAP7	1.09803e-07	-1.9167	down
SCGN	0.000150696	-1.91296	down
NXPE1	0.000356304	-1.91278	down
CLDN23	3.08062e-06	-1.91166	down
WNK2	0.000117679	-1.90807	down
THRB	6.29744e-07	-1.90782	down
SLC22A18AS	5.29969e-06	-1.90481	down
SLC10A5	7.79381e-05	-1.90318	down
SHD	3.52664e-06	-1.90134	down
PHLPP2	9.92783e-07	-1.89831	down
FAM101A	4.28911e-05	-1.8982	down
TREH	0.000108112	-1.8971	down
RAPGEFL1	2.35059e-06	-1.89483	down
ERICH5	4.57164e-05	-1.89045	down
WNT11	3.42195e-05	-1.88888	down
LRRC19	2.30285e-05	-1.884	down
ITPKA	5.99165e-05	-1.88172	down
ACSM3	4.62556e-05	-1.8782	down
ENHO	0.000320984	-1.87455	down
OMP	0.000301949	-1.87403	down
VAV3	1.51994e-06	-1.87387	down
TMEM82	0.000159756	-1.8725	down
UCN3	0.000686816	-1.87216	down
MAMDC2	0.000213339	-1.86556	down
CEACAM7	0.000466284	-1.86414	down
PTGDR2	0.000571095	-1.8616	down
POU2F3	0.000172932	-1.86041	down
FCER1A	0.000214188	-1.85961	down
PLLP	0.000123037	-1.85755	down
TMEM253	3.67124e-05	-1.85524	down
ZNF575	3.74918e-08	-1.85515	down
TLE2	1.27656e-06	-1.85464	down
PIWIL2	2.10203e-05	-1.8544	down
AQP7	3.83302e-05	-1.85059	down
CFTR	9.67162e-05	-1.84807	down
TEF	2.14389e-06	-1.8472	down
ATOH1	0.000486814	-1.8458	down
TCEA3	1.12393e-05	-1.84506	down
NHSL1	5.55685e-06	-1.84184	down
MROH7	1.7339e-05	-1.83909	down
CES2	2.43045e-05	-1.83639	down
STAP2	1.78255e-06	-1.83509	down
TRABD2A	1.25438e-06	-1.83493	down
NHEJ1	1.14645e-08	-1.83227	down
SH2D6	0.00070055	-1.83182	down
SLC6A7	8.84256e-05	-1.8258	down
ILDR1	5.58336e-06	-1.82316	down
PDE3A	2.38601e-05	-1.82269	down
ASCL2	1.81908e-07	-1.82151	down
TFCP2L1	0.000167163	-1.81957	down
MUC12	0.000257695	-1.81876	down
WNK4	0.000323896	-1.81288	down
FGFR2	6.95243e-06	-1.81123	down
PXMP2	1.99842e-08	-1.80991	down
AMACR	4.17366e-08	-1.80716	down
ANKDD1B	5.78217e-06	-1.80387	down
C1orf226	3.26671e-05	-1.8033	down
TMEM171	4.49072e-06	-1.80114	down
SCT	0.000123037	-1.79833	down
PPP1R1B	6.57839e-06	-1.79805	down
RBBP8NL	0.000238509	-1.79396	down
NR3C2	4.70784e-05	-1.7927	down
TMEM56	1.26003e-05	-1.78955	down
TMEM212	1.64133e-07	-1.78674	down
MMP28	0.000124925	-1.78534	down
PRDX6	7.38213e-09	-1.78372	down
ACVR1C	0.00055705	-1.7775	down
ETHE1	6.29343e-07	-1.77376	down
CD160	0.000220995	-1.77362	down
ACADS	1.08148e-07	-1.77302	down
SYTL2	7.04665e-06	-1.77211	down
RAVER2	1.22343e-06	-1.77032	down
C9orf152	1.05242e-05	-1.76928	down
HMGA2	2.39806e-06	-1.76739	down
MT1E	0.000616961	-1.76359	down
SCIN	0.000547985	-1.76236	down
CYP2S1	2.70373e-05	-1.76223	down
SEMA4G	2.46081e-05	-1.76152	down
RUNDC3B	0.000112202	-1.76118	down
WDR78	2.44068e-06	-1.76019	down
METTL7B	1.91684e-05	-1.75932	down
DPF3	1.72547e-06	-1.759	down
PANK1	4.89645e-05	-1.75767	down
KIAA1683	2.76774e-06	-1.75755	down
RDH5	3.14113e-08	-1.75624	down
RP11-644F5.10	4.17366e-08	-1.75428	down
MXI1	2.04694e-06	-1.75243	down
BDH1	6.04543e-07	-1.75086	down
CHST6	0.000171592	-1.74852	down
PTN	4.67803e-05	-1.74823	down
TTC6	3.89971e-05	-1.74819	down
PPARGC1B	1.18112e-05	-1.74719	down
AHCYL2	6.74481e-05	-1.74631	down
SLC22A23	9.13608e-06	-1.7459	down
MS4A8	0.000705654	-1.74381	down
CES3	0.000690138	-1.7435	down
SYP	2.21927e-05	-1.74328	down
NRARP	3.82197e-06	-1.74287	down
TMEM98	4.17366e-08	-1.74176	down
SEMA6A	8.38407e-06	-1.74172	down
RAB17	5.78635e-05	-1.74118	down
ANKRD9	4.63428e-08	-1.73578	down
CHODL	0.000601809	-1.73336	down
B3GNT8	2.77401e-06	-1.7326	down
C1orf210	7.49628e-06	-1.73227	down
INSM1	0.000619176	-1.72996	down
ADAMDEC1	1.71708e-05	-1.72983	down
FXYD3	5.41325e-06	-1.72562	down
AKR1C2	0.000676156	-1.72532	down
TEX11	0.000198715	-1.72491	down
RGMB	3.36029e-05	-1.72113	down
FOXD2	3.56272e-05	-1.72011	down
KLF4	3.77412e-05	-1.71876	down
BAIAP2L2	6.7583e-06	-1.71755	down
HIST1H2AI	0.000387187	-1.71722	down
KLF5	3.58259e-05	-1.71634	down
CAMK2N1	3.03583e-05	-1.71477	down
FAAH	4.78005e-06	-1.71257	down
ZNF704	9.82461e-05	-1.71152	down
CCDC183	3.93149e-05	-1.71138	down
GGT6	7.98528e-05	-1.70575	down
GPA33	0.000138217	-1.70372	down
FAM162A	1.68866e-07	-1.70351	down
KIF5C	0.000280104	-1.70325	down
STARD10	8.35839e-06	-1.7008	down
RAB40B	1.57299e-07	-1.69885	down
NIPAL1	6.40058e-05	-1.69868	down
THSD4	0.000183554	-1.69825	down
FAM134B	0.000741938	-1.69201	down
CLYBL	3.71864e-08	-1.69135	down
TDP2	1.04666e-06	-1.68814	down
HIF3A	4.76746e-05	-1.68648	down
GPD1L	1.86778e-05	-1.68525	down
NMNAT3	1.02788e-07	-1.6837	down
CNNM2	1.76663e-06	-1.68319	down
PPARG	5.33152e-07	-1.68316	down
HNF1B	6.50273e-05	-1.68291	down
SMPD3	0.000157434	-1.6802	down
GPT	0.000155326	-1.6802	down
C2orf72	0.000473374	-1.67956	down
GUCY2C	8.90429e-05	-1.67915	down
ANXA13	0.000676156	-1.67909	down
CA12	0.000532405	-1.67889	down
NEURL1	0.000280939	-1.67806	down
A1CF	0.000460084	-1.67745	down
NEURL1B	3.10261e-05	-1.67686	down
UGT2B7	0.000415204	-1.67598	down
RMDN2	2.84046e-07	-1.67367	down
RPS6KA6	7.7019e-05	-1.67278	down
HPGD	0.000257839	-1.67239	down
TST	6.53483e-06	-1.67067	down
SLC35G1	1.46842e-06	-1.67048	down
PBLD	0.000138257	-1.66934	down
IL1R2	0.000528564	-1.66863	down
C2orf82	4.16293e-05	-1.66833	down
GAREML	4.51814e-05	-1.66799	down
MIER3	1.57477e-05	-1.66652	down
CYS1	0.000110073	-1.66162	down
GATA6	2.83586e-05	-1.6614	down
HIST1H2BH	4.38063e-06	-1.66109	down
CMBL	7.02545e-05	-1.66099	down
ENDOD1	1.20409e-05	-1.65776	down
SEMA6D	5.16978e-05	-1.65722	down
C6orf136	5.93555e-08	-1.6571	down
KIAA1324L	0.000309165	-1.65621	down
NAT2	0.000108886	-1.65566	down
SPIRE2	2.30916e-05	-1.65408	down
OVOL2	5.04563e-06	-1.65249	down
HUNK	9.60294e-05	-1.65164	down
C11orf52	2.06384e-05	-1.65038	down
C7orf31	1.27046e-07	-1.64942	down
KIF12	0.000277801	-1.64746	down
SH3BGRL2	8.73389e-05	-1.64405	down
PPP1R36	8.03681e-05	-1.64358	down
CDKL1	5.98027e-05	-1.64339	down
HNF4A	0.000104365	-1.64319	down
CHN2	5.08231e-06	-1.64249	down
FAM151A	0.000156621	-1.64199	down
ZSWIM5	0.000120971	-1.64121	down
HOXA6	0.000347255	-1.64034	down
BAIAP3	7.98893e-05	-1.64001	down
NDRG2	1.00548e-05	-1.63998	down
TMCC3	7.70377e-05	-1.63945	down
SLC25A23	1.95659e-06	-1.63943	down
ACSS2	4.21268e-05	-1.63755	down
RASD1	0.000247899	-1.63719	down
NEDD4L	0.000112101	-1.63613	down
CDX1	6.59222e-06	-1.63414	down
C5orf30	5.33836e-05	-1.63376	down
TRIL	0.000964248	-1.63237	down
ST6GALNAC6	0.00032987	-1.63201	down
ZDHHC23	2.96283e-05	-1.63132	down
PLCE1	0.000350348	-1.63122	down
WSCD1	0.00013814	-1.63114	down
HIST1H3H	4.79976e-05	-1.629	down
MTM1	3.95579e-06	-1.62864	down
BCL2L10	4.59141e-05	-1.62845	down
MYO1D	4.54835e-05	-1.62679	down
LRRC75A	9.64762e-06	-1.62665	down
PLCD3	4.19072e-05	-1.62277	down
ZNF57	2.48389e-07	-1.62237	down
NGEF	8.5726e-05	-1.62215	down
UGP2	7.8193e-06	-1.62158	down
ADAMTSL1	0.000222281	-1.62156	down
ADH6	0.000409527	-1.62006	down
VIL1	0.000966649	-1.61924	down
PKDCC	8.988e-06	-1.61909	down
HOXB9	5.92814e-05	-1.61883	down
XK	7.51072e-05	-1.61843	down
PLA2G10	0.000188396	-1.61823	down
CKMT1A	0.000115936	-1.61701	down
TMEM35	0.000387187	-1.61498	down
FOXP2	3.65026e-05	-1.61452	down
ALDH3A1	0.000699569	-1.61396	down
GJB1	0.000200353	-1.61353	down
CCDC64B	0.000205144	-1.61262	down
CNFN	0.000150098	-1.61225	down
AMN	0.000529406	-1.60726	down
SLITRK6	0.000834804	-1.60683	down
SCNN1A	0.00090104	-1.60594	down
HOXA2	4.96073e-05	-1.60336	down
MLLT3	6.03117e-06	-1.60326	down
RIMKLA	0.000192613	-1.60271	down
TRPM4	0.000421595	-1.60134	down
VDR	2.83136e-05	-1.59906	down
CNNM4	0.00016298	-1.59848	down
OAF	3.68462e-07	-1.59778	down
B3GALT2	0.000422003	-1.5972	down
TPRN	1.89533e-05	-1.59461	down
BCAT2	1.25274e-07	-1.59383	down
SYBU	7.75287e-05	-1.58946	down
HSD17B11	2.17169e-06	-1.58931	down
MBOAT1	1.4573e-05	-1.58859	down
VANGL2	0.00032106	-1.58858	down
GHR	0.000233228	-1.58707	down
QPRT	2.72789e-06	-1.58692	down
SRI	1.62916e-05	-1.58567	down
ISL1	0.000875702	-1.58393	down
ACOT11	5.98027e-05	-1.58214	down
PAQR5	9.4318e-05	-1.58133	down
CDK20	1.80195e-06	-1.58015	down
CDC14A	3.11952e-06	-1.58003	down
SHROOM2	0.000140309	-1.57984	down
PAQR8	4.29556e-05	-1.57972	down
CHDH	0.000239826	-1.5744	down
GSTO2	1.25438e-06	-1.57412	down
HOXA13	0.000186499	-1.57296	down
CDHR3	1.10488e-05	-1.57226	down
NUDT12	6.74481e-05	-1.57026	down
NR6A1	2.10446e-05	-1.56843	down
ESRP1	0.000672553	-1.56762	down
KRT20	0.000653674	-1.56708	down
DEGS2	0.000137257	-1.56587	down
MARVELD3	0.00013975	-1.56462	down
GIPC2	0.000273358	-1.56383	down
ANK3	0.000155326	-1.56235	down
CCDC152	0.000267646	-1.5617	down
EIF4EBP3	1.25496e-06	-1.56006	down
GPR160	1.67392e-06	-1.55893	down
FHDC1	0.000210653	-1.55858	down
CDK18	1.27656e-06	-1.55813	down
ADPRHL1	5.41976e-05	-1.5576	down
ESRP2	0.000335906	-1.55704	down
HNF4G	0.000526503	-1.55463	down
NAAA	1.75707e-05	-1.55462	down
CAMK1D	4.14958e-05	-1.55451	down
ACVR1B	0.000404124	-1.55267	down
FAM150B	0.00060751	-1.55234	down
NR5A2	0.000198848	-1.54883	down
TINAG	0.000161932	-1.5487	down
AKAP1	4.4438e-05	-1.54862	down
VSIG10	6.57839e-06	-1.5486	down
MTMR11	0.000439336	-1.54838	down
PGAP3	3.87909e-06	-1.54816	down
PMM1	1.30092e-08	-1.54573	down
MT-CO3	1.61387e-06	-1.54567	down
MYB	0.000129712	-1.54478	down
GRHL2	0.000960093	-1.54355	down
ERBB2	0.000321655	-1.54311	down
CBLC	2.83586e-05	-1.54146	down
MAGIX	0.000127444	-1.54116	down
AGFG2	2.11106e-06	-1.54104	down
RNASE1	0.000140143	-1.54085	down
PON3	5.88919e-05	-1.54033	down
PWWP2B	4.35716e-06	-1.53957	down
ZNF219	5.57807e-07	-1.53943	down
C15orf52	7.60822e-05	-1.53629	down
FMO4	2.97214e-05	-1.53541	down
HSBP1L1	1.12134e-06	-1.53539	down
MGAT4B	5.79361e-07	-1.53501	down
ZNF91	1.31877e-06	-1.53499	down
DEPTOR	0.000496448	-1.53457	down
CHCHD10	5.50935e-07	-1.53367	down
PCSK4	0.000179754	-1.53279	down
AC073333.1	9.92783e-07	-1.53171	down
MAML3	0.000160202	-1.53116	down
FRZB	0.000103589	-1.531	down
SUCLG1	5.95383e-07	-1.52912	down
GLTP	4.47051e-07	-1.52756	down
IL17D	1.36846e-05	-1.52732	down
RNF125	0.000137605	-1.52709	down
SEPP1	0.00029822	-1.52609	down
PPFIA3	2.35084e-05	-1.52597	down
C15orf48	0.000855922	-1.52584	down
TNFRSF11A	0.000364344	-1.52276	down
EFNA3	0.000815548	-1.52228	down
CHKA	2.93175e-08	-1.5217	down
MYCL	1.39945e-05	-1.52114	down
KIAA1211	0.000739142	-1.52086	down
PPP2R3A	6.74969e-05	-1.52007	down
ACAT1	2.01682e-07	-1.51988	down
BARX2	0.000681829	-1.51907	down
GRTP1	5.18759e-05	-1.51875	down
PDK2	5.08231e-06	-1.51844	down
ADGRA3	5.97005e-05	-1.51755	down
ADAMTS13	0.000411154	-1.51754	down
CERS6	0.000748898	-1.51674	down
TESK2	5.91006e-07	-1.51639	down
OVOL1	0.000376946	-1.51612	down
BCL2L14	0.000102055	-1.5159	down
PRR5L	0.000177938	-1.51551	down
FAM47E	3.81522e-05	-1.51431	down
YJEFN3	0.000915112	-1.51423	down
TNFAIP8L3	0.000316608	-1.51331	down
PRSS36	0.000267646	-1.51302	down
TRIM36	0.000910078	-1.5127	down
ADIRF	0.000309224	-1.51197	down
AQP11	3.77412e-05	-1.51183	down
CCDC24	9.46289e-07	-1.51163	down
IL17RE	0.000856267	-1.5116	down
TSPAN6	0.000743238	-1.51139	down
NANS	1.89804e-05	-1.5112	down
GPR39	0.000282919	-1.51004	down
AVPI1	3.17631e-05	-1.50903	down
HR	0.0002484	-1.50794	down
CLRN3	0.000195194	-1.50745	down
GNA11	0.000238509	-1.50718	down
TMC4	0.000961657	-1.50707	down
HNF1A	0.000470207	-1.50701	down
COX5B	2.34727e-07	-1.50672	down
LETM1	4.77155e-05	-1.50642	down
FN3K	0.000103837	-1.50631	down
CTB-55O6.8	0.000101706	-1.50412	down
CHPT1	7.63625e-07	-1.50297	down
CYCS	7.15899e-06	-1.50197	down
MT-CO1	5.05501e-06	-1.50175	down
SH3RF2	0.000334579	-1.50174	down
IGF2BP2	7.70377e-05	-1.5014	down
IRAK2	0.000411353	1.50025	up
LY96	1.22119e-05	1.502	up
DYRK3	5.33618e-05	1.50227	up
PDGFB	0.000769287	1.5041	up
TUBB6	1.92922e-06	1.5049	up
SLC41A1	8.27522e-06	1.50705	up
HILPDA	0.000285601	1.50755	up
PRKCDBP	1.2244e-05	1.50866	up
DLC1	0.00078375	1.50868	up
TYMP	0.000537675	1.51044	up
ALDH1L2	0.00065466	1.51047	up
CDYL2	0.000206065	1.51165	up
SEC14L2	0.000690138	1.51236	up
LMCD1	1.32125e-05	1.51379	up
NLRC4	0.000377284	1.51416	up
GUCY1B3	0.000660472	1.51683	up
SLC9B2	2.10057e-05	1.51799	up
MAP3K8	2.45331e-06	1.52693	up
XBP1	2.26519e-09	1.52715	up
SAMD14	9.38371e-05	1.52845	up
TNFRSF4	0.000504376	1.52948	up
VCAN	0.000185925	1.52978	up
TMTC1	0.000245904	1.53035	up
CALCRL	0.000740151	1.5307	up
SOX17	0.000737503	1.53184	up
A4GALT	4.19072e-05	1.53222	up
ADAMTS14	0.000237137	1.5332	up
PTAFR	0.000323896	1.53593	up
LUM	0.000104561	1.53644	up
EMID1	6.99158e-06	1.5365	up
MIXL1	0.000345854	1.53689	up
RASA4B	8.78116e-05	1.53781	up
RNF24	4.58156e-05	1.53902	up
CHST3	0.000854672	1.54033	up
PRDM1	0.00013975	1.54225	up
RAI14	4.74732e-05	1.54403	up
BNIP3	1.18171e-05	1.54405	up
FGF2	0.000822662	1.54611	up
CPNE5	7.42011e-06	1.54692	up
CXorf36	8.13747e-05	1.54705	up
OLFM1	0.000955037	1.54745	up
CHST11	2.86452e-05	1.54996	up
CSGALNACT1	0.000157063	1.55241	up
CACNA1C	0.000404124	1.55489	up
GPX7	0.000196513	1.55525	up
PECAM1	0.000238128	1.55636	up
FAM89A	3.47085e-06	1.55636	up
PDGFRB	0.000124906	1.55724	up
TMEM255B	0.000127285	1.55757	up
UBTD1	1.41612e-06	1.55896	up
KLHL29	3.86617e-05	1.55954	up
GLIS3	0.000840382	1.55988	up
DOK3	0.000162721	1.56169	up
STX11	0.000139023	1.56543	up
SNCAIP	8.88095e-05	1.56565	up
PCBP3	0.00013975	1.5661	up
LILRB4	0.000486462	1.56613	up
TAS1R3	0.000236512	1.5663	up
ERRFI1	0.000794237	1.56657	up
SBNO2	6.50273e-05	1.56759	up
CDH11	9.36224e-05	1.56917	up
COL4A4	0.000463752	1.56935	up
LILRB1	0.000258217	1.57159	up
CHST15	6.7583e-06	1.57362	up
GJC1	0.000646412	1.57539	up
OSCAR	0.000815548	1.57877	up
GPX8	1.23632e-06	1.58026	up
ADORA1	3.75536e-05	1.58084	up
COL5A2	0.000956948	1.5825	up
KLHL5	2.39806e-06	1.58973	up
NDUFA4L2	7.47807e-07	1.59082	up
CSF2RB	0.000120047	1.59164	up
TGFBI	7.19003e-06	1.59364	up
BATF3	4.19072e-05	1.5942	up
BATF	0.000402028	1.59461	up
CST7	0.000245	1.59487	up
IRAK3	0.000160265	1.59693	up
GPR176	0.000217276	1.59755	up
SPNS2	9.84564e-05	1.59818	up
ECSCR	7.98999e-06	1.59842	up
ELL2	9.10876e-07	1.59933	up
LHX6	0.000106187	1.60208	up
EDNRA	0.000220774	1.60252	up
PNOC	7.28182e-05	1.60262	up
DDIT4	0.000157434	1.60302	up
NRP2	0.000177697	1.60523	up
SPON2	4.28157e-06	1.60586	up
DUSP14	1.10846e-07	1.60822	up
ADGRL4	4.11442e-06	1.6083	up
CD38	4.07749e-05	1.60843	up
CCDC71L	1.05566e-05	1.61016	up
RASGRP4	6.2233e-05	1.61206	up
SOX18	0.000365585	1.61387	up
APBA2	0.000231745	1.61481	up
FKBP11	3.48793e-09	1.61678	up
CEBPB	1.04344e-05	1.6178	up
ROBO4	0.000138657	1.61829	up
FSTL1	7.26744e-05	1.62033	up
CD93	0.000388656	1.62107	up
SPARC	4.41345e-05	1.62304	up
TNFSF8	0.000840535	1.62313	up
MME	0.000272775	1.62431	up
BASP1	2.8101e-05	1.62519	up
IKBIP	3.26109e-10	1.62573	up
CDH6	0.00048948	1.62624	up
SLC35G2	6.03117e-06	1.62664	up
IRF4	0.00056997	1.62786	up
CYP27B1	0.000285409	1.6313	up
JSRP1	0.000647624	1.63222	up
MGP	1.38486e-05	1.63404	up
LRRK2	0.000914816	1.63563	up
WNT4	0.0002484	1.6372	up
VASN	4.4462e-05	1.6379	up
TESC	4.11582e-05	1.63986	up
CBR3	5.75262e-05	1.64567	up
DERL3	2.06384e-05	1.64607	up
F2R	3.22686e-05	1.647	up
KIFC3	4.36891e-06	1.64746	up
BHLHA15	1.78255e-06	1.64794	up
PDE4B	0.000418444	1.6482	up
CFI	0.000157063	1.65109	up
PHGDH	7.93352e-05	1.65155	up
CADM1	3.66122e-06	1.65517	up
GJA1	5.19822e-05	1.65848	up
BCL6B	5.12348e-05	1.66065	up
FAM20C	8.38407e-06	1.66371	up
LDLRAD3	5.01428e-06	1.666	up
MEOX1	2.2069e-05	1.66603	up
NOS3	0.000222281	1.66991	up
HIF1A	1.92922e-06	1.67051	up
MFAP2	8.76109e-06	1.67437	up
FADS1	1.50195e-05	1.67963	up
UNC5CL	0.000826533	1.68283	up
PRRX2	1.45047e-07	1.68598	up
NCF2	3.59004e-05	1.68629	up
FAM65C	3.16066e-06	1.68725	up
ADGRG6	0.000310662	1.68753	up
C2CD4B	0.000738674	1.68912	up
COL23A1	0.000706977	1.69033	up
CTSL	1.02992e-06	1.69038	up
LILRA1	0.000467111	1.69566	up
SEMA7A	0.00073291	1.69768	up
IL18RAP	0.000501673	1.69866	up
PLAUR	0.000160265	1.69962	up
FNDC4	1.29284e-06	1.70464	up
PRR16	1.98529e-06	1.7047	up
TRIB2	2.14679e-05	1.70527	up
COL1A1	0.000949436	1.7107	up
SRD5A3	3.75536e-05	1.71649	up
SRGN	9.42034e-07	1.71787	up
IFITM2	9.64762e-06	1.71803	up
CCR1	1.32125e-05	1.72024	up
TNFSF15	2.93567e-05	1.72097	up
ITGA5	3.73819e-05	1.72169	up
APOL1	0.000321461	1.72293	up
SIGLEC9	9.40885e-06	1.72344	up
PTGIR	1.09633e-05	1.72762	up
CD80	5.97005e-05	1.72873	up
ITGAM	0.000140309	1.732	up
MCAM	9.64762e-06	1.73248	up
PXDN	0.000246463	1.73255	up
FCRL5	2.78126e-05	1.73567	up
COL4A2	0.00048008	1.73693	up
TLR2	9.73837e-05	1.73776	up
CPXM1	0.000802154	1.73907	up
ZNF385D	0.000211794	1.74151	up
LAMA3	0.000734402	1.74179	up
S100A3	0.000433917	1.74305	up
C5AR1	5.50689e-05	1.74313	up
F3	2.54619e-06	1.74336	up
HSPA6	5.57917e-05	1.74357	up
MMP25	0.000855922	1.74537	up
ACSL1	7.91156e-05	1.74665	up
OLFML2B	2.71247e-07	1.74684	up
LYVE1	0.000532008	1.74699	up
ART3	0.000612834	1.74813	up
CHST2	2.15736e-06	1.74879	up
KCNJ8	4.4743e-06	1.74926	up
EHD3	4.92842e-06	1.74928	up
CFB	0.00014004	1.7583	up
ETV4	1.18819e-05	1.75839	up
COL18A1	1.92752e-05	1.76007	up
CDC42EP2	9.55761e-07	1.76142	up
WARS	5.97005e-05	1.76341	up
ALOX5	1.09738e-05	1.76688	up
ADAMTS2	5.26249e-05	1.77028	up
RGS5	4.02853e-05	1.77447	up
TSHR	0.000197491	1.77706	up
THY1	1.31877e-06	1.77865	up
TMEM132A	4.78005e-06	1.78225	up
TRIB3	3.85859e-07	1.78535	up
ZBP1	1.00718e-06	1.78544	up
COL5A3	0.00013537	1.78769	up
VNN3	3.35961e-05	1.78907	up
CEP112	1.66045e-06	1.79338	up
LGI2	0.000261402	1.79398	up
GFPT2	0.000388506	1.79725	up
PIM2	2.10965e-07	1.8004	up
PCDH17	1.78637e-05	1.80045	up
S1PR3	3.83267e-05	1.80085	up
TM4SF1	1.77566e-06	1.80148	up
POU2AF1	4.45243e-07	1.80244	up
LINC00694	0.000335135	1.80311	up
PTP4A3	3.66458e-05	1.80798	up
OSMR	1.50738e-05	1.81079	up
FCGR1B	0.000860301	1.81237	up
ADAMTS9	1.27656e-06	1.81322	up
FAM20A	9.64762e-06	1.81635	up
ARNTL2	3.85859e-07	1.82156	up
LIN7A	4.53507e-05	1.82605	up
SLC2A3	0.000346264	1.82624	up
LAX1	4.02912e-06	1.82715	up
PMEPA1	2.83394e-07	1.82841	up
ACSL4	4.4189e-06	1.82906	up
MEFV	0.000157253	1.82909	up
STOM	2.94354e-06	1.83086	up
PGF	2.6028e-07	1.83151	up
ICAM1	1.3888e-05	1.83236	up
SERPINE2	1.3047e-07	1.83589	up
F2RL2	0.000387187	1.83595	up
SOD2	8.76109e-06	1.83943	up
TWIST1	0.00069515	1.84006	up
FGR	1.28812e-05	1.84331	up
SELP	9.67162e-05	1.84447	up
HTRA3	1.99536e-05	1.84592	up
LAMC2	0.000352511	1.85235	up
MNDA	6.40058e-05	1.85339	up
LILRB2	8.38407e-06	1.8544	up
LAMC3	0.00027485	1.86116	up
RNASE2	0.000233769	1.8612	up
LPL	0.000218033	1.86233	up
PTGFR	3.46022e-06	1.86593	up
PTGES	1.63788e-05	1.86731	up
CR1	0.000854672	1.8674	up
CPZ	0.00059925	1.86742	up
HECW2	6.68944e-05	1.87134	up
DUSP4	9.57778e-06	1.87136	up
THBD	3.43031e-06	1.87446	up
NRCAM	0.000394375	1.88546	up
BCAT1	1.17662e-06	1.88659	up
IL23A	0.000961657	1.88728	up
LRP8	4.63265e-06	1.89022	up
MEF2B	6.3509e-05	1.89175	up
FGF7	5.95106e-05	1.8942	up
GNA15	8.95698e-09	1.89724	up
PLEK	7.60822e-05	1.89821	up
BGN	8.38407e-06	1.90513	up
NRG1	8.47506e-05	1.90778	up
C3orf36	6.72457e-05	1.90868	up
MZB1	8.35873e-09	1.90914	up
SMOX	1.37348e-08	1.90999	up
ANGPTL2	5.985e-06	1.91208	up
INSC	6.65477e-06	1.91619	up
TFAP2C	9.55761e-07	1.9164	up
ST3GAL1	5.95383e-07	1.92404	up
SNAI1	1.30861e-05	1.92768	up
TFF2	0.000286529	1.92952	up
ADAM12	6.81513e-05	1.93104	up
TDO2	0.000279478	1.93196	up
SUCNR1	9.55167e-06	1.93224	up
ADGRE2	1.03544e-05	1.93233	up
SRPX2	2.05375e-07	1.93591	up
TNFRSF12A	1.68006e-06	1.93669	up
GALNT14	9.09665e-05	1.94256	up
TRPA1	2.85318e-06	1.94555	up
SPAG4	3.81637e-07	1.95191	up
PERM1	1.25027e-06	1.95709	up
IL2RA	2.46557e-05	1.95906	up
TREML2	0.000620275	1.9603	up
LOXL2	1.12511e-05	1.96901	up
TGFB2	5.28841e-06	1.96994	up
HAPLN3	3.10139e-06	1.97339	up
TPRG1	1.34882e-06	1.98204	up
PSAT1	2.36631e-06	1.98222	up
HK3	1.02082e-05	1.98257	up
CXCL3	4.9656e-05	1.98626	up
PDZK1IP1	2.38601e-05	1.98947	up
INHBB	1.47766e-05	1.99249	up
SPHK1	2.14389e-06	1.99647	up
PRRX1	0.00019645	2.00515	up
TMEM158	1.12815e-08	2.01378	up
ADM	4.10112e-06	2.01395	up
GJA4	1.53736e-07	2.01626	up
FCGR2A	1.94954e-06	2.01975	up
CTHRC1	5.18122e-06	2.02015	up
TNS4	0.000221216	2.02387	up
PHLDA1	4.03389e-07	2.02649	up
COL6A3	8.69626e-06	2.037	up
FLRT3	0.000259262	2.03912	up
SGIP1	3.72017e-07	2.05019	up
NAMPT	3.80918e-06	2.05102	up
KYNU	3.81395e-06	2.05321	up
TTC9	1.65369e-07	2.0539	up
SOCS1	1.29372e-07	2.05578	up
HRH2	6.63737e-05	2.0567	up
FGF10	1.56179e-05	2.05708	up
SLC7A11	2.67302e-06	2.05956	up
KCNN3	4.67656e-08	2.06081	up
CXCL2	0.000138763	2.06602	up
TIMP1	1.37348e-08	2.06839	up
CHAC1	8.73582e-07	2.07085	up
RGS4	0.000293934	2.08172	up
DYSF	1.25438e-06	2.08381	up
CCL4	3.41413e-05	2.08715	up
FCN1	0.000417325	2.09348	up
TNFSF9	6.33289e-05	2.09908	up
ANGPT2	2.34956e-06	2.1019	up
ADAMTS12	3.55849e-06	2.1027	up
RGS16	2.84424e-05	2.11208	up
RND1	4.39183e-05	2.11767	up
HGF	2.14389e-06	2.12111	up
DPEP1	9.4318e-05	2.12395	up
SLC7A5	3.89262e-09	2.12533	up
SULT2B1	2.44349e-05	2.13067	up
COL12A1	1.13554e-05	2.13172	up
CD70	4.24459e-05	2.13517	up
ACKR4	1.21116e-05	2.14645	up
ERO1A	2.39806e-06	2.15089	up
CREB5	4.83669e-06	2.15884	up
THBS2	0.00013975	2.16812	up
TNFRSF11B	1.10488e-05	2.17271	up
SLC4A11	3.52664e-06	2.17289	up
AZGP1	8.71145e-05	2.18357	up
SOCS3	3.79174e-05	2.18512	up
BCL2A1	1.62618e-06	2.18642	up
CXCL10	8.73389e-05	2.19792	up
GLYATL1	4.82752e-05	2.20857	up
GZMB	3.08062e-06	2.21105	up
PAPPA	1.7401e-05	2.21519	up
PLEKHN1	8.55444e-09	2.222	up
S100A2	4.35716e-06	2.23017	up
BCL6	8.02136e-07	2.23245	up
COL4A1	1.32125e-05	2.23739	up
LILRB3	1.66045e-06	2.25741	up
DIO2	9.423e-05	2.27351	up
FFAR2	4.38063e-06	2.27517	up
RNF183	6.81513e-05	2.27644	up
CCDC3	2.69503e-08	2.28483	up
LILRA2	1.64118e-07	2.28729	up
CCL3	5.27052e-05	2.28831	up
IGFBP5	1.56639e-06	2.28979	up
TGM2	4.1088e-07	2.29063	up
XKR9	1.33269e-05	2.29421	up
FAP	2.74543e-06	2.31962	up
ENKUR	0.000144352	2.32006	up
DOC2B	7.8193e-06	2.32122	up
LILRA6	1.24378e-05	2.3267	up
SERPINE1	8.60811e-05	2.33362	up
COL8A1	7.09702e-06	2.34119	up
TUBB3	1.95184e-09	2.35353	up
NNMT	2.26519e-09	2.36895	up
ITGA2	5.24124e-06	2.37898	up
C2CD4A	3.81522e-05	2.38246	up
PFKFB3	8.60018e-08	2.38343	up
MYEOV	1.76093e-07	2.38432	up
CA9	3.83659e-05	2.40272	up
TMEM163	5.90427e-05	2.40711	up
VNN2	2.13791e-07	2.43658	up
DUOX2	0.000140216	2.44689	up
REG4	7.07857e-06	2.46785	up
CD274	5.95383e-07	2.49447	up
GPR4	2.09189e-08	2.49916	up
STEAP4	6.37681e-07	2.50752	up
HAS3	0.000155326	2.51171	up
COL7A1	4.01272e-08	2.52206	up
DNAAF1	0.00032553	2.54219	up
LRRC4	7.16471e-09	2.54501	up
G0S2	1.96488e-06	2.57054	up
STRIP2	8.9033e-08	2.59305	up
IFNG	5.50689e-05	2.59811	up
MMP12	1.4203e-06	2.60286	up
HP	0.000157063	2.63242	up
CLDN1	1.10846e-07	2.65404	up
ANXA1	1.56228e-09	2.66066	up
WNT5A	1.17597e-08	2.68206	up
AGT	1.37097e-06	2.7007	up
IL1B	3.75712e-05	2.72824	up
CLEC4E	8.40421e-07	2.73303	up
ADGRG3	5.37151e-07	2.73379	up
SLC6A20	1.68866e-07	2.74258	up
TNFRSF6B	8.21846e-06	2.74672	up
FOXQ1	4.02912e-06	2.74773	up
ADGRF1	5.95383e-07	2.75749	up
CD55	1.17831e-08	2.76552	up
PLAU	4.0179e-09	2.7711	up
IL1RN	1.5622e-06	2.77196	up
CLEC5A	2.13102e-05	2.77492	up
FAM132B	1.77407e-07	2.7972	up
ALPL	5.21477e-07	2.79849	up
SIGLEC5	4.62089e-07	2.81367	up
FAM92B	1.68866e-07	2.83991	up
PADI4	1.2407e-05	2.84273	up
CXCL1	4.55492e-09	2.8846	up
TNC	9.42034e-07	2.88829	up
FJX1	3.52031e-10	2.90607	up
GJA5	1.95184e-09	2.9296	up
C4BPB	1.27062e-07	2.93761	up
CD300E	6.58845e-06	2.94157	up
FOSL1	5.51231e-06	2.94939	up
GAL	1.06518e-06	2.95026	up
TNFRSF10C	6.29641e-08	2.95169	up
FCN3	1.43454e-07	2.96126	up
TNFAIP6	2.13931e-06	3.00677	up
MDFI	1.07245e-10	3.01348	up
CXCL11	5.15151e-05	3.01927	up
GPR84	2.53326e-06	3.04327	up
CEMIP	2.42886e-06	3.05859	up
ADAMTS4	1.67568e-06	3.07895	up
LILRA5	5.4333e-09	3.11314	up
PDPN	1.43305e-10	3.11596	up
SLC6A14	2.21048e-06	3.13618	up
FIBIN	3.43119e-09	3.15539	up
CSF3R	6.0427e-08	3.17103	up
IL1A	2.22684e-06	3.19669	up
CLDN14	2.44132e-06	3.20914	up
PI15	0.000374218	3.21678	up
CSF2	3.81504e-05	3.30073	up
KRT7	1.1798e-07	3.3442	up
IL13RA2	1.95018e-06	3.35515	up
DSG3	0.000290504	3.40852	up
EGFL6	8.2518e-06	3.46158	up
DUOXA2	7.47807e-07	3.50895	up
WISP1	1.54333e-08	3.53133	up
ANGPTL4	4.63428e-08	3.53859	up
CHRDL2	7.65544e-09	3.61337	up
KRT80	7.12286e-08	3.63544	up
PGLYRP1	8.30424e-07	3.65854	up
SERPINB5	9.04626e-08	3.68258	up
CLDN2	3.68462e-07	3.74608	up
SLC11A1	1.54333e-08	3.75443	up
FPR1	4.19465e-09	3.7634	up
MEDAG	1.64118e-07	3.77084	up
TREM1	2.18042e-08	3.79253	up
SERPINA3	7.07931e-08	3.79533	up
HCAR2	7.31553e-07	3.85355	up
CMTM2	8.23472e-07	3.85615	up
MGAM	1.22708e-07	3.87194	up
OSM	2.34956e-06	3.87408	up
CDH3	9.42269e-09	3.87992	up
LYPD1	1.48296e-07	3.90384	up
MMP7	1.23991e-05	3.94245	up
CXCL5	0.000440772	3.95388	up
IL11	1.00548e-05	3.97093	up
CXCR2	1.62239e-08	3.97837	up
CLEC4D	1.66484e-07	3.98122	up
IL6	1.18112e-05	4.02373	up
BEAN1	7.43547e-09	4.05395	up
CXCL6	2.26519e-09	4.07466	up
STC1	7.65544e-09	4.11863	up
CXCL8	3.43553e-08	4.22964	up
GLT1D1	6.94696e-10	4.25137	up
TNIP3	2.85318e-06	4.30564	up
FAM83A	1.39388e-07	4.31126	up
FCAR	4.61369e-08	4.31449	up
APOBEC3A	4.71214e-09	4.3196	up
NFE2	2.25045e-10	4.36371	up
MMP1	4.17366e-08	4.42328	up
CHI3L1	5.64749e-07	4.44618	up
PRSS2	0.000349908	4.45892	up
C4BPA	1.22343e-06	4.4687	up
INHBA	2.2197e-09	4.49337	up
FCGR3B	4.2445e-08	4.59542	up
SELE	1.76936e-07	4.64241	up
KCNJ15	4.0179e-09	4.68622	up
PPBP	2.32554e-08	4.69612	up
MUC5AC	3.08062e-06	4.83898	up
KRT17	1.1798e-07	4.85413	up
SAA2	1.99296e-07	4.88725	up
SLCO1B3	0.000452436	4.91018	up
SFRP2	1.50699e-06	5.07319	up
FPR2	4.0179e-09	5.10927	up
MMP10	2.13149e-08	5.20635	up
SAA1	7.19003e-06	5.22039	up
S100A9	8.8235e-10	5.37146	up
KLK10	7.30313e-05	5.38169	up
SAA2-SAA4	4.70339e-07	5.45078	up
VSIG1	2.99239e-09	5.47293	up
HCAR3	3.04603e-07	5.57141	up
SAA4	1.20026e-05	5.7999	up
MMP3	1.95184e-09	6.26752	up
CXCR1	1.07105e-10	6.53814	up
AQP9	6.94696e-10	6.65398	up
KRT6B	2.13791e-07	7.13383	up
CXCL17	3.15605e-10	7.65026	up
TCN1	6.57425e-11	7.95109	up
REG1A	0.000165111	8.00763	up
SPRR3	0.000129712	8.02934	up
CSF3	2.23831e-09	8.26492	up
SERPINB7	5.92977e-06	8.8572	up
S100A8	3.88245e-11	8.85836	up
MCEMP1	3.88245e-11	8.88924	up
SPRR1B	9.6183e-05	9.37308	up
PROK2	1.00675e-10	10.329	up
DEFB4A	3.23466e-06	10.9725	up
SPRR2A	1.51429e-05	11.0408	up
SERPINB4	1.53736e-07	11.6221	up
KRT6A	3.91276e-10	13.3555	up
SERPINB3	2.34727e-07	17.7361	up
S100A12	3.88245e-11	17.9105	up
CTD-3214H19.16	3.99321e-08	41.8281	up

## Sheet: 712_GSEA Up-regulated
Functional annotation enrichment of the 420 up-regulated UC severity genes
GO: Molecular Function
	ID	Name	Source	pValue	FDR B&H	Genes from Input	Genes in Annotation
1	GO:0005125	cytokine activity		1.635e-17	1.002e-14	32	222
2	GO:0005102	receptor binding		2.05e-17	1.002e-14	90	1607
3	GO:0005539	glycosaminoglycan binding		1.915e-12	6.242e-10	26	219
4	GO:0005126	cytokine receptor binding		4.065e-11	9.94e-09	28	290
5	GO:0004872	receptor activity		3.674e-10	5.988e-08	77	1708
6	GO:0060089	molecular transducer activity		3.674e-10	5.988e-08	77	1708
7	GO:0045236	CXCR chemokine receptor binding		9.162e-10	1.28e-07	8	17
8	GO:0008083	growth factor activity		3.564e-09	4.356e-07	19	166
9	GO:0042056	chemoattractant activity		6.472e-09	7.033e-07	9	29
10	GO:0005201	extracellular matrix structural constituent		1.155e-08	1.129e-06	13	78
11	GO:0008201	heparin binding		2.387e-08	2.122e-06	18	167
12	GO:0008009	chemokine activity		6.298e-08	5.133e-06	10	48
13	GO:0004222	metalloendopeptidase activity		1.538e-07	1.157e-05	14	113
14	GO:1901681	sulfur compound binding		2.525e-07	1.764e-05	21	260
15	GO:0038023	signaling receptor activity		6.144e-07	3.889e-05	60	1436
16	GO:0004871	signal transducer activity		6.734e-07	3.889e-05	70	1786
17	GO:0042379	chemokine receptor binding		6.76e-07	3.889e-05	10	61
18	GO:0005509	calcium ion binding		7.831e-07	4.255e-05	37	710
19	GO:0099600	transmembrane receptor activity		9.251e-07	4.762e-05	58	1386
20	GO:0008528	G-protein coupled peptide receptor activity		1.059e-06	5.006e-05	14	132
21	GO:0004252	serine-type endopeptidase activity		1.087e-06	5.006e-05	18	215
22	GO:0004888	transmembrane signaling receptor activity		1.126e-06	5.006e-05	56	1327
23	GO:0001653	peptide receptor activity		1.39e-06	5.89e-05	14	135
24	GO:0008236	serine-type peptidase activity		1.445e-06	5.89e-05	19	242
25	GO:0061135	endopeptidase regulator activity		1.576e-06	6.167e-05	16	177
GO: Biological Process
	ID	Name	Source	pValue	FDR B&H	Genes from Input	Genes in Annotation
1	GO:0006952	defense response		6.911e-42	3.965e-38	132	1655
2	GO:0006954	inflammatory response		5.399e-38	1.549e-34	84	714
3	GO:0040011	locomotion		1.974e-37	3.775e-34	129	1740
4	GO:0016477	cell migration		2.204e-34	3.161e-31	107	1302
5	GO:0032496	response to lipopolysaccharide		8.663e-34	9.94e-31	57	342
6	GO:0002237	response to molecule of bacterial origin		1.095e-32	1.047e-29	57	358
7	GO:0009617	response to bacterium		6.473e-31	5.305e-28	69	590
8	GO:0051674	localization of cell		9.88e-31	6.298e-28	107	1433
9	GO:0048870	cell motility		9.88e-31	6.298e-28	107	1433
10	GO:0006955	immune response		1.059e-29	6.077e-27	111	1577
11	GO:0006928	movement of cell or subcellular component		3.322e-28	1.732e-25	120	1888
12	GO:0051707	response to other organism		1.152e-27	5.083e-25	84	988
13	GO:0043207	response to external biotic stimulus		1.152e-27	5.083e-25	84	988
14	GO:0009611	response to wounding		9.981e-27	4.09e-24	82	973
15	GO:0009607	response to biotic stimulus		2.06e-26	7.879e-24	84	1030
16	GO:0030334	regulation of cell migration		2.442e-26	8.757e-24	71	743
17	GO:0040012	regulation of locomotion		8.271e-26	2.791e-23	76	867
18	GO:0051270	regulation of cellular component movement		2.713e-25	8.645e-23	75	861
19	GO:0034097	response to cytokine		5.026e-25	1.517e-22	73	825
20	GO:0006935	chemotaxis		5.453e-25	1.564e-22	61	576
21	GO:0030335	positive regulation of cell migration		5.799e-25	1.584e-22	54	446
22	GO:0042330	taxis		6.563e-25	1.711e-22	61	578
23	GO:0051272	positive regulation of cellular component movement		1.229e-24	3.065e-22	55	471
24	GO:2000145	regulation of cell motility		1.321e-24	3.158e-22	71	794
25	GO:1901700	response to oxygen-containing compound		1.398e-24	3.209e-22	104	1615
GO: Cellular Component
	ID	Name	Source	pValue	FDR B&H	Genes from Input	Genes in Annotation
1	GO:0005615	extracellular space		1.53e-49	6.442e-47	133	1452
2	GO:0031012	extracellular matrix		9.297e-29	1.957e-26	58	444
3	GO:0005578	proteinaceous extracellular matrix		4.714e-25	6.615e-23	50	379
4	GO:0009986	cell surface		6.818e-15	7.175e-13	59	877
5	GO:0044420	extracellular matrix component		5.026e-13	4.232e-11	22	143
6	GO:0009897	external side of plasma membrane		7.982e-12	5.601e-10	30	311
7	GO:0098552	side of membrane		2.136e-09	1.285e-07	35	513
8	GO:0005581	collagen trimer		5.796e-09	3.05e-07	14	88
9	GO:0031226	intrinsic component of plasma membrane		1.38e-08	6.33e-07	73	1717
10	GO:0098644	complex of collagen trimers		1.631e-08	6.33e-07	8	23
11	GO:0005604	basement membrane		1.654e-08	6.33e-07	15	111
12	GO:0005887	integral component of plasma membrane		7.78e-08	2.729e-06	69	1654
13	GO:0031091	platelet alpha granule		5.907e-07	1.913e-05	11	75
14	GO:0098589	membrane region		1.423e-06	4.278e-05	54	1271
15	GO:0005788	endoplasmic reticulum lumen		1.169e-05	0.0003282	16	207
16	GO:0098590	plasma membrane region		1.862e-05	0.00049	44	1046
17	GO:0031093	platelet alpha granule lumen		2.213e-05	0.0005481	8	55
18	GO:0031225	anchored component of membrane		4.576e-05	0.00107	13	160
19	GO:0031410	cytoplasmic vesicle		7.601e-05	0.00166	51	1356
20	GO:0097708	intracellular vesicle		7.888e-05	0.00166	51	1358
21	GO:0060205	cytoplasmic vesicle lumen		8.477e-05	0.001699	10	104
22	GO:0031983	vesicle lumen		0.0001165	0.00223	10	108
23	GO:0045121	membrane raft		0.0001823	0.003199	19	343
24	GO:0098857	membrane microdomain		0.0001823	0.003199	19	343
25	GO:0034358	plasma lipoprotein particle		0.0002015	0.003264	6	40
Human Phenotype
	ID	Name	Source	pValue	FDR B&H	Genes from Input	Genes in Annotation
1	HP:0006297	Hypoplasia of dental enamel		9.22e-07	0.001015	9	46
2	HP:0001030	Fragile skin {has synonym type="layperson"}		8.643e-06	0.004758	6	22
3	HP:0001075	Atrophic scars		2.466e-05	0.00905	5	16
4	HP:0007383	Congenital localized absence of skin		5.159e-05	0.0142	3	4
5	HP:0002164	Nail dysplasia		0.0001034	0.01785	8	63
6	HP:0200040	Epidermal cyst		0.0001267	0.01785	3	5
7	HP:0007410	Palmoplantar hyperhidrosis		0.0001267	0.01785	3	5
8	HP:0100519	Anuria		0.0001297	0.01785	4	12
9	HP:0000695	Natal tooth		0.0003384	0.0414	4	15
10	HP:0001056	Milia		0.000443	0.04525	4	16
11	HP:0010539	Thin calvarium		0.0005754	0.04525	2	2
12	HP:0002586	Peritonitis		0.0005754	0.04525	2	2
13	HP:0005203	Spontaneous esophageal perforation		0.0005754	0.04525	2	2
14	HP:0012035	Steatocystoma multiplex		0.0005754	0.04525	2	2
15	HP:0007556	Plantar hyperkeratosis		0.0006734	0.04943	3	8
16	HP:0008404	Nail dystrophy		0.0007226	0.04973	7	64
Mouse Phenotype
	ID	Name	Source	pValue	FDR B&H	Genes from Input	Genes in Annotation
1	MP:0002419	abnormal innate immunity		1.589e-22	7.066e-19	71	616
2	MP:0001845	abnormal inflammatory response		6.733e-18	1.497e-14	96	1244
3	MP:0012382	abnormal blood cell physiology		1.233e-16	1.548e-13	106	1524
4	MP:0001793	altered susceptibility to infection		1.836e-16	1.548e-13	57	534
5	MP:0002420	abnormal adaptive immunity		2.087e-16	1.548e-13	103	1466
6	MP:0005025	abnormal response to infection		2.088e-16	1.548e-13	59	570
7	MP:0002463	abnormal neutrophil physiology		6.142e-16	3.903e-13	32	177
8	MP:0002442	abnormal leukocyte physiology		9.407e-16	5.23e-13	99	1406
9	MP:0002421	abnormal cell-mediated immunity		2.122e-15	1.049e-12	100	1446
10	MP:0001819	abnormal immune cell physiology		3.543e-15	1.576e-12	99	1434
11	MP:0001545	abnormal hematopoietic system physiology		4.236e-15	1.713e-12	107	1625
12	MP:0001876	decreased inflammatory response		6.099e-15	2.261e-12	38	271
13	MP:0002498	abnormal acute inflammation		3.665e-14	1.254e-11	41	331
14	MP:0005087	decreased acute inflammation		7.193e-14	2.285e-11	31	195
15	MP:0002451	abnormal macrophage physiology		1.368e-13	4.057e-11	46	425
16	MP:0020186	altered susceptibility to bacterial infection		6.839e-13	1.901e-10	39	329
17	MP:0002462	abnormal granulocyte physiology		1.133e-12	2.965e-10	34	258
18	MP:0001846	increased inflammatory response		3.466e-12	8.564e-10	76	1064
19	MP:0002406	increased susceptibility to infection		7.697e-12	1.802e-09	44	440
20	MP:0001614	abnormal blood vessel morphology		2.353e-11	5.232e-09	80	1196
21	MP:0000249	abnormal blood vessel physiology		5.466e-11	1.158e-08	41	413
22	MP:0002723	abnormal immune serum protein physiology		9.125e-11	1.845e-08	73	1069
23	MP:0009764	decreased sensitivity to induced morbidity/mortality		1.374e-10	2.657e-08	20	108
24	MP:0005164	abnormal response to injury		2.609e-10	4.835e-08	47	546
25	MP:0003091	abnormal cell migration		2.975e-10	5.293e-08	46	529
Domain
	ID	Name	Source	pValue	FDR B&H	Genes from Input	Genes in Annotation
1	PS00471	SMALL CYTOKINES CXC	PROSITE	1.969e-11	3.623e-08	9	17
2	IPR018048	Chemokine CXC CS	InterPro	5.214e-11	4.796e-08	8	13
3	IPR013783	Ig-like fold	InterPro	9.243e-11	5.491e-08	45	707
4	IPR033899	CXC Chemokine domain	InterPro	1.194e-10	5.491e-08	8	14
5	SM00409	IG	SMART	1.89e-10	5.797e-08	33	421
6	IPR003599	Ig sub	InterPro	1.89e-10	5.797e-08	33	421
7	2.60.40.10	-	Gene3D	4.742e-10	1.133e-07	42	663
8	IPR001089	Chemokine CXC	InterPro	4.925e-10	1.133e-07	8	16
9	IPR007110	Ig-like dom	InterPro	1.358e-09	2.776e-07	35	504
10	PF01391	Collagen	Pfam	3.667e-09	6.134e-07	14	85
11	IPR008160	Collagen	InterPro	3.667e-09	6.134e-07	14	85
12	PS50835	IG LIKE	PROSITE	9.637e-09	1.419e-06	33	492
13	IPR016187	CTDL fold	InterPro	1.002e-08	1.419e-06	15	107
14	PF00084	Sushi	Pfam	1.147e-08	1.507e-06	11	52
15	SM00032	CCP	SMART	1.748e-08	1.995e-06	11	54
16	3.40.390.10	-	Gene3D	1.843e-08	1.995e-06	13	81
17	IPR024079	MetalloPept cat dom	InterPro	1.843e-08	1.995e-06	13	81
18	PS50923	SUSHI	PROSITE	2.616e-08	2.674e-06	11	56
19	IPR000436	Sushi SCR CCP dom	InterPro	3.179e-08	2.882e-06	11	57
20	PF00047	ig	Pfam	3.29e-08	2.882e-06	19	190
21	IPR013151	Immunoglobulin	InterPro	3.29e-08	2.882e-06	19	190
22	3.10.100.10	-	Gene3D	1.674e-07	1.4e-05	13	97
23	PS00546	CYSTEINE SWITCH	PROSITE	1.792e-07	1.433e-05	9	41
24	PS00142	ZINC PROTEASE	PROSITE	1.893e-07	1.451e-05	13	98
25	IPR016186	C-type lectin-like/link	InterPro	2.136e-07	1.572e-05	13	99
Pathway
	ID	Name	Source	pValue	FDR B&H	Genes from Input	Genes in Annotation
1	M5889	Ensemble of genes encoding extracellular matrix and extracellular matrix-associated proteins	MSigDB C2 BIOCARTA (v5.1)	1.586e-39	2.106e-36	112	1028
2	M5885	Ensemble of genes encoding ECM-associated proteins including ECM-affilaited proteins, ECM regulators and secreted factors	MSigDB C2 BIOCARTA (v5.1)	3.547e-28	2.355e-25	82	753
3	M5883	Genes encoding secreted soluble factors	MSigDB C2 BIOCARTA (v5.1)	5.091e-17	2.254e-14	43	344
4	1457780	Neutrophil degranulation	BioSystems: REACTOME	1.51e-16	5.012e-14	51	492
5	1470924	Interleukin-10 signaling	BioSystems: REACTOME	2.855e-16	7.492e-14	18	49
6	1270244	Extracellular matrix organization	BioSystems: REACTOME	3.385e-16	7.492e-14	39	298
7	83051	Cytokine-cytokine receptor interaction	BioSystems: KEGG	4.527e-16	8.589e-14	37	270
8	1269203	Innate Immune System	BioSystems: REACTOME	4.726e-13	7.845e-11	82	1312
9	M3468	Genes encoding enzymes and their regulators involved in the remodeling of the extracellular matrix	MSigDB C2 BIOCARTA (v5.1)	2.849e-12	4.204e-10	30	238
10	1474301	IL-17 signaling pathway	BioSystems: KEGG	6.315e-12	8.387e-10	19	93
11	1270247	Assembly of collagen fibrils and other multimeric structures	BioSystems: REACTOME	5.099e-11	6.156e-09	15	60
12	1270245	Collagen formation	BioSystems: REACTOME	5.969e-11	6.606e-09	18	93
13	1269545	Class A/1 (Rhodopsin-like receptors)	BioSystems: REACTOME	6.796e-11	6.942e-09	33	322
14	167324	Amoebiasis	BioSystems: KEGG	1.04e-10	9.863e-09	18	96
15	M5884	Ensemble of genes encoding core extracellular matrix including ECM glycoproteins, collagens and proteoglycans	MSigDB C2 BIOCARTA (v5.1)	1.128e-10	9.985e-09	30	275
16	1269318	Signaling by Interleukins	BioSystems: REACTOME	1.792e-10	1.487e-08	43	531
17	1269544	GPCR ligand binding	BioSystems: REACTOME	2.614e-10	1.937e-08	39	455
18	1470923	Interleukin-4 and 13 signaling	BioSystems: REACTOME	2.626e-10	1.937e-08	19	114
19	200309	Rheumatoid arthritis	BioSystems: KEGG	3.073e-10	2.148e-08	17	90
20	193147	Osteoclast differentiation	BioSystems: KEGG	3.886e-10	2.58e-08	20	130
21	M5467	Adhesion and Diapedesis of Granulocytes	MSigDB C2 BIOCARTA (v5.1)	7.957e-10	5.032e-08	8	14
22	169349	Validated transcriptional targets of AP1 family members Fra1 and Fra2	BioSystems: Pathway Interaction Database	9.601e-10	5.768e-08	11	34
23	1269310	Cytokine Signaling in Immune system	BioSystems: REACTOME	9.99e-10	5.768e-08	52	763
24	1269546	Peptide ligand-binding receptors	BioSystems: REACTOME	1.965e-09	1.087e-07	23	188
25	1269547	Chemokine receptors bind chemokines	BioSystems: REACTOME	4.508e-09	2.395e-07	12	48
Pubmed
	ID	Name	Source	pValue	FDR B&H	Genes from Input	Genes in Annotation
1	20237496	New genetic associations detected in a host response study to hepatitis B vaccine.	Pubmed	8.909e-52	4.57e-47	72	825
2	20237496:gr	New genetic associations detected in a host response study to hepatitis B vaccine.	GeneRIF	9.695e-52	4.57e-47	72	826
3	28005267	Human gingiva transcriptome during wound healing.	Pubmed	2.549e-50	8.01e-46	37	107
4	20452482	Identification of fetal and maternal single nucleotide polymorphisms in candidate genes that predispose to spontaneous preterm labor with intact membranes.	Pubmed	9.903e-45	1.867e-40	40	188
5	20452482:gr	Identification of fetal and maternal single nucleotide polymorphisms in candidate genes that predispose to spontaneous preterm labor with intact membranes.	GeneRIF	9.903e-45	1.867e-40	40	188
6	20673868	A genetic association study of maternal and fetal candidate genes that predispose to preterm prelabor rupture of membranes (PROM).	Pubmed	2.889e-43	3.891e-39	39	187
7	20673868:gr	A genetic association study of maternal and fetal candidate genes that predispose to preterm prelabor rupture of membranes (PROM).	GeneRIF	2.889e-43	3.891e-39	39	187
8	23383108	Modulation of cytokine release and gene expression by the immunosuppressive domain of gp41 of HIV-1.	Pubmed	2.845e-34	3.353e-30	28	108
9	20628624:gr	Evaluation of candidate stromal epithelial cross-talk genes identifies association between risk of serous ovarian cancer and TERT, a cancer susceptibility "hot-spot".	GeneRIF	1.722e-32	1.624e-28	31	172
10	20628624	Evaluation of candidate stromal epithelial cross-talk genes identifies association between risk of serous ovarian cancer and TERT, a cancer susceptibility "hot-spot".	Pubmed	1.722e-32	1.624e-28	31	172
11	23533145	In-depth proteomic analyses of exosomes isolated from expressed prostatic secretions in urine.	Pubmed	1.414e-29	1.212e-25	57	1068
12	24667918	Differential effects of Tat proteins derived from HIV-1 subtypes B and recombinant CRF02 AG on human brain microvascular endothelial cells: implications for blood-brain barrier dysfunction.	Pubmed	4.326e-28	3.399e-24	24	105
13	19258923	Genetic susceptibility to respiratory syncytial virus bronchiolitis in preterm children is associated with airway remodeling genes and innate immune genes.	Pubmed	2.719e-27	1.831e-23	29	205
14	19258923:gr	Genetic susceptibility to respiratory syncytial virus bronchiolitis in preterm children is associated with airway remodeling genes and innate immune genes.	GeneRIF	2.719e-27	1.831e-23	29	205
15	17703412	Genetic susceptibility to respiratory syncytial virus bronchiolitis is predominantly associated with innate immune genes.	Pubmed	3.627e-27	2.137e-23	29	207
16	17703412:gr	Genetic susceptibility to respiratory syncytial virus bronchiolitis is predominantly associated with innate immune genes.	GeneRIF	3.627e-27	2.137e-23	29	207
17	20503287	Interleukin-9 polymorphism in infants with respiratory syncytial virus infection: an opposite effect in boys and girls.	Pubmed	5.128e-26	2.686e-22	28	204
18	20503287:gr	Interleukin-9 polymorphism in infants with respiratory syncytial virus infection: an opposite effect in boys and girls.	GeneRIF	5.128e-26	2.686e-22	28	204
19	20438785	Polymorphisms in innate immunity genes and risk of childhood leukemia.	Pubmed	6.774e-26	3.361e-22	28	206
20	20406964	Risk of meningioma and common variation in genes related to innate immunity.	Pubmed	7.777e-26	3.492e-22	28	207
21	20438785:gr	Polymorphisms in innate immunity genes and risk of childhood leukemia.	GeneRIF	7.777e-26	3.492e-22	28	207
22	19423540	Common variation in genes related to innate immunity and risk of adult glioma.	Pubmed	8.921e-26	3.657e-22	28	208
23	20406964:gr	Risk of meningioma and common variation in genes related to innate immunity.	GeneRIF	8.921e-26	3.657e-22	28	208
24	19423540:gr	Common variation in genes related to innate immunity and risk of adult glioma.	GeneRIF	1.023e-25	4.018e-22	28	209
25	20485444	Common polymorphisms in ITGA2, PON1 and THBS2 are associated with coronary atherosclerosis in a candidate gene association study of the Chinese Han population.	Pubmed	1.566e-22	5.678e-19	21	115
Interaction
	ID	Name	Source	pValue	FDR B&H	Genes from Input	Genes in Annotation
1	int:CXCR1	CXCR1 interactions		2.249e-11	9.816e-08	9	17
2	int:CXCR2	CXCR2 interactions		6.728e-10	1.468e-06	9	23
3	int:COL4A1	COL4A1 interactions		1.028e-08	1.496e-05	9	30
4	int:MMP9	MMP9 interactions		4.604e-08	5.023e-05	9	35
5	int:CCL3	CCL3 interactions		2.792e-07	0.0002437	6	14
6	int:BCAN	BCAN interactions		7.173e-07	0.0004472	6	16
7	int:BMP1	BMP1 interactions		7.173e-07	0.0004472	6	16
8	int:GNAI2	GNAI2 interactions		1.037e-06	0.0005658	14	130
9	int:COL1A2	COL1A2 interactions		1.381e-06	0.0006697	8	38
10	int:MMP2	MMP2 interactions		1.705e-06	0.0007439	8	39
11	int:PLG	PLG interactions		1.885e-06	0.0007478	10	67
12	int:MMP1	MMP1 interactions		2.298e-06	0.0008357	6	19
13	int:COL4A2	COL4A2 interactions		3.087e-06	0.001036	8	42
14	int:COL4A3	COL4A3 interactions		4.428e-06	0.00138	6	21
15	int:COL1A1	COL1A1 interactions		5.148e-06	0.001498	9	59
16	int:COL4A4	COL4A4 interactions		5.542e-06	0.001512	5	13
17	int:TGFB1	TGFB1 interactions		8.669e-06	0.002225	10	79
18	int:HAPLN1	HAPLN1 interactions		2.646e-05	0.005773	4	9
19	int:SAA1	SAA1 interactions		2.646e-05	0.005773	4	9
20	int:CCL4	CCL4 interactions		2.646e-05	0.005773	4	9
21	int:SRPX2	SRPX2 interactions		4.139e-05	0.008065	3	4
22	int:CXCL6	CXCL6 interactions		4.139e-05	0.008065	3	4
23	int:CCL8	CCL8 interactions		4.333e-05	0.008065	4	10
24	int:F2	F2 interactions		4.435e-05	0.008065	7	44
25	int:ELANE	ELANE interactions		4.99e-05	0.008376	6	31
Cytoband
	ID	Name	Source	pValue	FDR B&H	Genes from Input	Genes in Annotation
1	19q13.4	19q13.4		4.879e-07	0.0001532	9	80
2	4q21	4q21		0.0001013	0.015	4	21
3	1p35-p34.3	1p35-p34.3		0.0001434	0.015	2	2
4	Xq22.3-q23	Xq22.3-q23		0.0004216	0.01972	2	3
5	1q22-q25	1q22-q25		0.0004216	0.01972	2	3
6	11p15.1-p14	11p15.1-p14		0.0004216	0.01972	2	3
7	19q13.3-q13.4	19q13.3-q13.4		0.0004395	0.01972	3	13
8	1q25-q31	1q25-q31		0.0008364	0.03283	2	4
Transcription Factor Binding Site
	ID	Name	Source	pValue	FDR B&H	Genes from Input	Genes in Annotation
1	TGANTCA V$AP1 C	TGANTCA V$AP1 C		2.715e-12	1.51e-09	64	919
2	V$BACH1 01	V$BACH1 01		1.229e-05	0.002279	19	220
3	V$AP1 01	V$AP1 01		1.229e-05	0.002279	19	220
4	TATAAA V$TATA 01	TATAAA V$TATA 01		2.354e-05	0.003273	53	1075
5	V$BACH2 01	V$BACH2 01		9.108e-05	0.01013	18	233
6	V$CEBPA 01	V$CEBPA 01		0.000141	0.01307	16	199
7	V$CEBPDELTA Q6	V$CEBPDELTA Q6		0.0002471	0.01963	15	188
8	V$STAT 01	V$STAT 01		0.0003074	0.02137	16	213
9	TGGAAA V$NFAT Q4 01	TGGAAA V$NFAT Q4 01		0.0006977	0.0431	62	1497
Gene Family
	ID	Name	Source	pValue	FDR B&H	Genes from Input	Genes in Annotation
1	471	CD molecules	genenames.org	1.497e-27	2.634e-25	49	394
2	542	Endogenous ligands|Serpin peptidase inhibitors	genenames.org	2.381e-18	2.095e-16	31	237
3	1179	Hyalectan proteoglycans|V-set domain containing|Sushi domain containing|C-type lectin domain containing	genenames.org	3.768e-09	2.004e-07	11	57
4	483	Chemokine ligands|Endogenous ligands	genenames.org	4.553e-09	2.004e-07	10	45
5	490	Collagens	genenames.org	5.728e-09	2.016e-07	10	46
6	739	Endogenous ligands|Serpin peptidase inhibitors	genenames.org	2.078e-07	6.096e-06	8	37
7	1182	CD molecules|Inhibitory leukocyte immunoglobulin like receptors	genenames.org	4.632e-07	1.165e-05	4	5
8	1181	CD molecules|Activating leukocyte immunoglobulin like receptors	genenames.org	1.37e-06	3.015e-05	4	6
9	891	Matrix metallopeptidases	genenames.org	2.911e-06	5.692e-05	6	24
10	554	Fibrinogen C domain containing	genenames.org	3.773e-06	6.641e-05	6	25
11	1298	Hyalectan proteoglycans|V-set domain containing|Sushi domain containing|C-type lectin domain containing	genenames.org	6.56e-06	0.000105	7	41
12	50	ADAM metallopeptidases with thrombospondin type 1 motif	genenames.org	1.549e-05	0.0002272	5	19
13	459	S100 calcium binding proteins|EF-hand domain containing	genenames.org	2.633e-05	0.0003565	5	21
14	594	Immunoglobulin like domain containing	genenames.org	3.892e-05	0.0004893	13	193
15	602	CD molecules|Interleukin receptors|Sushi domain containing	genenames.org	8.691e-05	0.00102	6	42
16	601	Interleukins	genenames.org	9.952e-05	0.001095	6	43
17	1264	Interleukin 6 cytokine family	genenames.org	0.000179	0.001853	3	7
18	314	Gap junction proteins	genenames.org	0.0005348	0.005229	4	22
19	590	CD molecules|V-set domain containing|C2-set domain containing	genenames.org	0.000633	0.005863	10	163
20	1353	Small proline rich proteins	genenames.org	0.0008009	0.006706	3	11
21	945	CD molecules|Selectins|Sushi domain containing|C-type lectin domain containing	genenames.org	0.0009145	0.006706	2	3
22	10	Vanins	genenames.org	0.0009145	0.006706	2	3
23	200	Hydroxy-carboxylic acid receptors	genenames.org	0.0009145	0.006706	2	3
24	198	Formyl peptide receptors	genenames.org	0.0009145	0.006706	2	3
25	626	Laminin subunits	genenames.org	0.001054	0.00742	3	12
Coexpression
	ID	Name	Source	pValue	FDR B&H	Genes from Input	Genes in Annotation
1	M929	Genes up-regulated in colorectal adenoma compared to normal mucosa samples.	MSigDB C2: CGP Curated Gene Sets (v5.1)	7.653e-55	7.618e-51	52	139
2	19306436-TableS2a	Human Stomach Zhao09 324genes	GeneSigDB	4.959e-54	2.468e-50	68	310
3	M10454	Genes up-regulated in pulpal tissue extracted from carious teeth.	MSigDB C2: CGP Curated Gene Sets (v5.1)	2.493e-47	8.273e-44	58	252
4	18435859-ShorterGeneList	Mouse Breast Piechocki08 558genes	GeneSigDB	3.095e-40	7.703e-37	61	376
5	M1278	Genes down-regulated in pulpal tissue extracted from carious teeth.	MSigDB C2: CGP Curated Gene Sets (v5.1)	3.53e-38	7.028e-35	50	244
6	M178	Tumorigenesis markers of head and neck squamous cell carcinoma (HNSCC): up-regulated in the 'early' tumors vs normal samples.	MSigDB C2: CGP Curated Gene Sets (v5.1)	1.209e-37	2.006e-34	31	63
7	14676830-Table4	Human HeadandNeck Cromer04 64genes	GeneSigDB	1.876e-36	2.667e-33	30	61
8	M5930	Genes defining epithelial-mesenchymal transition, as in wound healing, fibrosis and metastasis.	MSigDB H: Hallmark Gene Sets (v5.1)	2.466e-36	3.069e-33	45	200
9	M3645	Genes up-regulated in papillary thyroid carcinoma (PTC) compared to normal tissue.	MSigDB C2: CGP Curated Gene Sets (v5.1)	5.532e-36	6.119e-33	61	443
10	M2568	Genes up-regulated in lung tissue upon LPS aspiration with mechanical ventilation (MV) compared to control (PBS aspiration without MV).	MSigDB C2: CGP Curated Gene Sets (v5.1)	8.488e-36	8.449e-33	38	128
11	19795415-Table1	Mouse Lung Beisiegel09 262genes	GeneSigDB	1.264e-35	1.143e-32	45	207
12	M17572	Genes down-regulated in the luminal B subtype of breast cancer.	MSigDB C2: CGP Curated Gene Sets (v5.1)	1.488e-35	1.235e-32	67	562
13	M17471	Genes up-regulated in invasive ductal carcinoma (IDC) relative to ductal carcinoma in situ (DCIS, non-invasive).	MSigDB C2: CGP Curated Gene Sets (v5.1)	1.813e-35	1.388e-32	55	351
14	M5932	Genes defining inflammatory response.	MSigDB H: Hallmark Gene Sets (v5.1)	4.346e-35	3.09e-32	44	200
15	M986	Genes up-regulated in circulating endothelial cells (CEC) from cancer patients compared to those from healthy donors.	MSigDB C2: CGP Curated Gene Sets (v5.1)	1.41e-34	9.355e-32	40	158
16	M4861	Genes up-regulated in acute myeloid leukemia (AML) patients with mutated NPM1 [GeneID=4869].	MSigDB C2: CGP Curated Gene Sets (v5.1)	7.506e-32	4.67e-29	40	183
17	GSE36888 UNTREATED VS IL2 TREATED TCELL 17H DN	Genes down-regulated in T cells: control versus IL2 [GeneID=3558] stimulation for 17h.	MSigDB C7: Immunologic Signatures (v5.1)	1.587e-31	9.295e-29	41	199
18	M8124	Genes up-regulated in basal subtype of breast cancer samles.	MSigDB C2: CGP Curated Gene Sets (v5.1)	6.562e-31	3.629e-28	66	647
19	GSE41176 UNSTIM VS ANTI IGM STIM BCELL 1H UP	Genes up-regulated in B lymphocytes: untreated versus anti-IgM for 1h.	MSigDB C7: Immunologic Signatures (v5.1)	2.475e-30	1.296e-27	40	199
20	M5890	Genes regulated by NF-kB in response to TNF [GeneID=7124].	MSigDB H: Hallmark Gene Sets (v5.1)	3.044e-30	1.515e-27	40	200
21	16109776-TableS1	Human Leukemia Verhaak05 568genes	GeneSigDB	5.62e-30	2.664e-27	54	427
22	15642130-TableS1	Rat Immune Rioja04 438genes	GeneSigDB	8.353e-30	3.779e-27	48	325
23	15489886-TableS1a	Human Sarcoma Mason04 402genes	GeneSigDB	4.373e-28	1.893e-25	48	354
24	GSE36888 UNTREATED VS IL2 TREATED STAT5 AB KNOCKIN TCELL 2H UP	Genes up-regulated in STAT5 double knock-in T cells: control versus IL2 [GeneID=3558] stimulation for 2h.	MSigDB C7: Immunologic Signatures (v5.1)	6.602e-28	2.629e-25	38	200
25	M4948	Genes up-regulated in comparison of monocytes versus myeloid dendritic cells (mDC).	MSigDB C7: Immunologic Signatures (v5.1)	6.602e-28	2.629e-25	38	200
Coexpression Atlas
	ID	Name	Source	pValue	FDR B&H	Genes from Input	Genes in Annotation
1	GSM854338 500	Myeloid Cells, GN.Arth.SynF, CD11b+ Ly6-G+, Synovial Fluid, avg-3	Immgen.org, GSE15907	1.148e-43	4.913e-40	69	418
2	PCBC ctl CardiacMyocyte 1000	Progenitor-Cell-Biology-Consortium reference CardiacMyocyte top-relative-expression-ranked 1000	PCBC	2.095e-41	4.484e-38	97	985
3	GSM777055 500	Stromal Cells, FRC.SLN, gp38+ CD31- CD140a+, Lymph Node, avg-4	Immgen.org, GSE15907	3.994e-38	5.699e-35	66	455
4	GSM854309 500	Myeloid Cells, GN.Thio.PC, CD11b+ Ly6-G+, Peritoneal Cavity, avg-3	Immgen.org, GSE15907	1.65e-36	1.766e-33	62	416
5	PCBC ctl SmallAirwayEpithel 1000	Progenitor-Cell-Biology-Consortium reference SmallAirwayEpithel top-relative-expression-ranked 1000	PCBC	3.6e-36	3.081e-33	91	994
6	GSM777043 500	Stromal Cells, Fi.MTS15+.Th, CD45- PDGFRa+ MTS15+, Thymus, avg-3	Immgen.org, GSE15907	9.607e-36	6.853e-33	63	445
7	GSM854312 500	Myeloid Cells, GN.UrAc.PC, CD11b+ Ly6-G+, Peritoneal Cavity, avg-3	Immgen.org, GSE15907	7.171e-35	4.384e-32	60	410
8	GSM777067 500	Stromal Cells, St.31-38-44-.SLN, CD45- gp38- CD31- CD44-, Lymph Node, avg-2	Immgen.org, GSE15907	2.634e-34	1.409e-31	62	453
9	PCBC ctl BronchSmoothMuscl 1000	Progenitor-Cell-Biology-Consortium reference BronchSmoothMuscl top-relative-expression-ranked 1000	PCBC	1.683e-32	8.004e-30	86	987
10	GSM777046 500	Stromal Cells, Fi.Sk, gp38+ CD140a+, Skin, avg-4	Immgen.org, GSE15907	2.917e-32	1.249e-29	59	438
11	GSM854306 500	Myeloid Cells, GN.Bl, CD11b+ Ly6-G+, Blood, avg-3	Immgen.org, GSE15907	5.646e-32	2.197e-29	57	409
12	JC hmvEC 1000	JC hmvEC top-relative-expression-ranked 1000	PCBC	1.754e-31	6.255e-29	85	995
13	GSM777050 500	Stromal Cells, FRC.MLN, gp38+ CD31- CD140a+, Lymph Node, avg-5	Immgen.org, GSE15907	1.024e-30	3.37e-28	59	467
14	PCBC ctl CardiacMyocyte 500	Progenitor-Cell-Biology-Consortium reference CardiacMyocyte top-relative-expression-ranked 500	PCBC	3.13e-30	9.57e-28	60	495
15	GSM605823 500	Myeloid Cells, DC.103-11b+.PolyIC.Lu, CD45 MHCII CD11c CD103 CD11b, Lung, avg-3	Immgen.org, GSE15907	4.717e-30	1.346e-27	55	409
16	PCBC ratio CardiacMyocyte vs SC cfr-2X-p05	Cardiac Myocyte Cells vs Pluripotent Stem Cells-Confounder removed-fold2.0 adjp0.05	PCBC_AltAnalyze	8.241e-29	2.195e-26	110	1769
17	GSM605846 500	Myeloid Cells, GN.BM, CD11b+ Ly6-G+, Bone marrow, avg-4	Immgen.org, GSE15907	8.718e-29	2.195e-26	54	415
18	GSM854338 100	Myeloid Cells, GN.Arth.SynF, CD11b+ Ly6-G+, Synovial Fluid, avg-3	Immgen.org, GSE15907	1.182e-28	2.81e-26	28	76
19	GSM854303 500	Myeloid Cells, GN.Arth.BM, CD11b+ Ly6-G+, Bone marrow, avg-3	Immgen.org, GSE15907	1.598e-28	3.6e-26	54	420
20	PCBC ctl BronchioEpithel 1000	Progenitor-Cell-Biology-Consortium reference BronchioEpithel top-relative-expression-ranked 1000	PCBC	1.733e-28	3.709e-26	81	996
21	GSM538239 500	Myeloid Cells, DC.103-11b+.Lv, CD45+ CD11c+ MHC-II + CD11b high CD103-, Liver, avg-3	Immgen.org, GSE15907	4.569e-28	9.312e-26	53	411
22	PCBC ctl SmallAirwayEpithel 500	Progenitor-Cell-Biology-Consortium reference SmallAirwayEpithel top-relative-expression-ranked 500	PCBC	1.993e-27	3.877e-25	57	498
23	GSM777059 500	Stromal Cells, LEC.MLN, gp38+ CD31+, Lymph Node, avg-4	Immgen.org, GSE15907	1.174e-26	2.185e-24	53	439
24	GSM854269 500	Myeloid Cells, DC.103-11b+24+.Lu, MHCII+ CD11c+ CD103- CD11b+ CD24+, Lung, avg-2	Immgen.org, GSE15907	1.121e-25	1.999e-23	50	404
25	PCBC ratio MESO-30 blastocyst vs MESO-30 amniotic fluid MSC cfr-2X-p05	MESO-30 blastocyst vs MESO-30 amniotic fluid MSC-Confounder removed-fold2.0 adjp0.05	PCBC_AltAnalyze	2.685e-25	4.597e-23	67	766
Computational
	ID	Name	Source	pValue	FDR B&H	Genes from Input	Genes in Annotation
1	module 64	Genes in module 64	MSigDb: C4 - CM: Cancer Modules	3.635e-23	1.661e-20	64	506
2	module 84	Genes in module 84	MSigDb: C4 - CM: Cancer Modules	9.708e-23	2.218e-20	65	531
3	module 75	Genes in module 75	MSigDb: C4 - CM: Cancer Modules	4.236e-22	6.453e-20	55	391
4	module 46	Genes in module 46	MSigDb: C4 - CM: Cancer Modules	1.393e-21	1.517e-19	54	386
5	module 47	Genes in module 47	MSigDb: C4 - CM: Cancer Modules	1.66e-21	1.517e-19	41	216
6	module 5	Genes in module 5	MSigDb: C4 - CM: Cancer Modules	1.92e-20	1.463e-18	55	423
7	module 122	Genes in module 122	MSigDb: C4 - CM: Cancer Modules	1.091e-18	7.122e-17	31	138
8	module 45	Genes in module 45	MSigDb: C4 - CM: Cancer Modules	2.74e-17	1.565e-15	59	563
9	GNF2 HCK	Neighborhood of HCK	MSigDb: C4 - CGN: Cancer Gene Neighborhood	1.418e-15	7.202e-14	23	89
10	module 76	Genes in module 76	MSigDb: C4 - CM: Cancer Modules	1.365e-14	6.239e-13	21	79
11	module 92	Genes in module 92	MSigDb: C4 - CM: Cancer Modules	3.539e-14	1.47e-12	27	146
12	module 263	Genes in module 263	MSigDb: C4 - CM: Cancer Modules	1.063e-12	4.048e-11	15	43
13	module 108	Genes in module 108	MSigDb: C4 - CM: Cancer Modules	1.704e-12	5.593e-11	16	52
14	module 297	Genes in module 297	MSigDb: C4 - CM: Cancer Modules	1.836e-12	5.593e-11	19	79
15	module 357	Genes in module 357	MSigDb: C4 - CM: Cancer Modules	1.836e-12	5.593e-11	19	79
16	GNF2 CARD15	Neighborhood of CARD15	MSigDb: C4 - CGN: Cancer Gene Neighborhood	3.68e-12	1.051e-10	17	63
17	module 154	Genes in module 154	MSigDb: C4 - CM: Cancer Modules	5.814e-12	1.563e-10	18	74
18	module 223	Genes in module 223	MSigDb: C4 - CM: Cancer Modules	3.843e-11	9.758e-10	23	140
19	GNF2 MMP1	Neighborhood of MMP1	MSigDb: C4 - CGN: Cancer Gene Neighborhood	7.723e-11	1.858e-09	12	32
20	module 433	Genes in module 433	MSigDb: C4 - CM: Cancer Modules	2.324e-10	5.311e-09	15	60
21	module 55	Genes in module 55	MSigDb: C4 - CM: Cancer Modules	2.492e-10	5.423e-09	59	811
22	module 88	Genes in module 88	MSigDb: C4 - CM: Cancer Modules	3.179e-10	6.604e-09	59	816
23	GNF2 PTX3	Neighborhood of PTX3	MSigDb: C4 - CGN: Cancer Gene Neighborhood	3.833e-10	7.615e-09	12	36
24	module 324	Genes in module 324	MSigDb: C4 - CM: Cancer Modules	4.496e-10	8.562e-09	21	131
25	module 24	Genes in module 24	MSigDb: C4 - CM: Cancer Modules	2.715e-09	4.963e-08	39	445
MicroRNA
	ID	Name	Source	pValue	FDR B&H	Genes from Input	Genes in Annotation
1	hsa-miR-29c:miRTarbase	hsa-miR-29c:miRTarbase	miRTarbase	2.702e-06	0.008148	7	31
Drug
	ID	Name	Source	pValue	FDR B&H	Genes from Input	Genes in Annotation
1	CID000004792	phorbol acetate myristate	Stitch	2.066e-43	6.737e-39	115	1400
2	CID000003003	Betamethasone-d5	Stitch	1.898e-37	2.167e-33	105	1342
3	C029938	nickel sulfate	CTD	1.994e-37	2.167e-33	114	1584
4	D014028	Tobacco Smoke Pollution	CTD	6.08e-36	4.956e-32	116	1699
5	D014302	Trinitrobenzenesulfonic Acid	CTD	3.715e-34	2.423e-30	57	388
6	C088658	zoledronic acid	CTD	1.856e-33	1.008e-29	104	1462
7	D052638	Particulate Matter	CTD	1.516e-32	6.756e-29	93	1202
8	D019821	Simvastatin	CTD	1.658e-32	6.756e-29	65	563
9	D003474	Curcumin	CTD	4.162e-32	1.508e-28	76	804
10	CID000000158	8-iso-prostaglandin E2	Stitch	9.842e-31	3.209e-27	65	603
11	C433788	lipopolysaccharide, E. coli 026-B6	CTD	7.376e-30	2.186e-26	35	137
12	D014118	Toxins, Biological	CTD	2.266e-28	6.157e-25	63	619
13	D007213	Indomethacin	CTD	2.619e-28	6.57e-25	58	518
14	CID000003715	indomethacin	Stitch	3.854e-28	8.975e-25	66	690
15	CID000145068	nitric oxide	Stitch	4.165e-28	9.053e-25	82	1076
16	CID000176155	SB203580	Stitch	1.205e-27	2.455e-24	69	772
17	C089730	rosiglitazone	CTD	2.598e-27	4.842e-24	98	1552
18	C013186	2,3-pentanedione	CTD	2.673e-27	4.842e-24	32	126
19	C093973	2-(2-amino-3-methoxyphenyl)-4H-1-benzopyran-4-one	CTD	3.046e-27	5.227e-24	50	389
20	CID000002900	isocycloheximide	Stitch	3.257e-27	5.31e-24	74	905
21	C057693	troglitazone	CTD	4.885e-27	7.585e-24	89	1306
22	D015735	Mifepristone	CTD	1.39e-26	2.06e-23	57	538
23	D015054	Zymosan	CTD	1.764e-26	2.501e-23	35	169
24	D004054	Diethylstilbestrol	CTD	2.012e-26	2.733e-23	87	1276
25	D004137	Dinitrochlorobenzene	CTD	7.694e-26	1.003e-22	47	362
Disease
	ID	Name	Source	pValue	FDR B&H	Genes from Input	Genes in Annotation
1	umls:C0003873	Rheumatoid Arthritis	DisGeNET Curated	1.653e-31	7.524e-28	121	1630
2	umls:C0003864	Arthritis	DisGeNET Curated	1.268e-29	2.886e-26	65	502
3	umls:C0009324	Ulcerative Colitis	DisGeNET Curated	4.106e-26	6.229e-23	74	749
4	umls:C0243026	Sepsis	DisGeNET Curated	7.674e-26	8.732e-23	57	443
5	umls:C0178874	Tumor Progression	DisGeNET BeFree	1.391e-25	1.135e-22	124	1969
6	umls:C0003850	Arteriosclerosis	DisGeNET Curated	1.496e-25	1.135e-22	84	976
7	umls:C0034069	Pulmonary Fibrosis	DisGeNET Curated	5.667e-25	3.684e-22	48	317
8	umls:C0004153	Atherosclerosis	DisGeNET Curated	2.211e-24	1.258e-21	83	993
9	umls:C0036690	Septicemia	DisGeNET BeFree	7.433e-24	3.759e-21	51	383
10	umls:C1458155	Mammary Neoplasms	DisGeNET Curated	1.135e-23	5.165e-21	115	1818
11	umls:C0032285	Pneumonia	DisGeNET Curated	1.594e-22	6.594e-20	49	376
12	umls:C0021390	Inflammatory Bowel Diseases	DisGeNET Curated	3.779e-22	1.315e-19	68	741
13	umls:C0004096	Asthma	DisGeNET Curated	4.077e-22	1.315e-19	85	1122
14	umls:C0009319	Colitis	DisGeNET Curated	4.299e-22	1.315e-19	56	507
15	umls:C0001418	Adenocarcinoma	DisGeNET Curated	4.336e-22	1.315e-19	100	1496
16	umls:C1800706	Idiopathic Pulmonary Fibrosis	DisGeNET Curated	6.175e-22	1.756e-19	45	323
17	umls:C0017636	Glioblastoma	DisGeNET Curated	6.908e-22	1.849e-19	103	1584
18	umls:C0007131	Non-Small Cell Lung Carcinoma	DisGeNET Curated	7.942e-22	2.008e-19	117	1969
19	umls:C0153676	Secondary malignant neoplasm of lung	DisGeNET BeFree	8.86e-22	2.122e-19	61	610
20	umls:C0027051	Myocardial Infarction	DisGeNET Curated	2.142e-21	4.873e-19	64	681
21	umls:C0029408	Degenerative polyarthritis	DisGeNET Curated	3.946e-21	8.551e-19	70	816
22	umls:C0029925	Ovarian Carcinoma	DisGeNET BeFree	1.03e-20	2.132e-18	115	1974
23	umls:C0686619	Secondary malignant neoplasm of lymph node	DisGeNET BeFree	1.224e-20	2.422e-18	85	1182
24	umls:C0007137	Squamous cell carcinoma	DisGeNET Curated	2.531e-20	4.799e-18	101	1608
25	umls:C1519670	Tumor Angiogenesis	DisGeNET BeFree	3.437e-20	6.257e-18	50	443

## Sheet: 712_GSEA Down-regulated
Functional annotation enrichement of the 292 down-regulated UC severity genes
GO: Molecular Function
	ID	Name	Source	pValue	FDR B&H	Genes from Input	Genes in Annotation
1	GO:0008509	anion transmembrane transporter activity		1.239e-05	0.007239	16	297
2	GO:0022853	active ion transmembrane transporter activity		1.459e-05	0.007239	12	175
3	GO:0017081	chloride channel regulator activity		0.0001035	0.01982	4	17
4	GO:0008514	organic anion transmembrane transporter activity		0.0001094	0.01982	11	183
5	GO:0005215	transporter activity		0.0001341	0.01982	37	1294
6	GO:0022804	active transmembrane transporter activity		0.0001364	0.01982	16	363
7	GO:0022857	transmembrane transporter activity		0.0001527	0.01982	31	1014
8	GO:0015106	bicarbonate transmembrane transporter activity		0.0001646	0.01982	4	19
9	GO:0015103	inorganic anion transmembrane transporter activity		0.0001798	0.01982	9	132
10	GO:0005254	chloride channel activity		0.000222	0.02202	7	81
11	GO:0031406	carboxylic acid binding		0.0003024	0.02626	12	240
12	GO:0043177	organic acid binding		0.0003385	0.02626	12	243
13	GO:0015075	ion transmembrane transporter activity		0.0003449	0.02626	27	873
14	GO:0015020	glucuronosyltransferase activity		0.0003706	0.02626	7	88
15	GO:0015108	chloride transmembrane transporter activity		0.0004859	0.03085	7	92
16	GO:0005253	anion channel activity		0.0005188	0.03085	7	93
17	GO:0022891	substrate-specific transmembrane transporter activity		0.0005375	0.03085	28	946
18	GO:0016782	transferase activity, transferring sulfur-containing groups		0.0005598	0.03085	6	68
19	GO:0047894	flavonol 3-sulfotransferase activity		0.0006741	0.03423	2	3
20	GO:0005504	fatty acid binding		0.0006902	0.03423	5	47
21	GO:0015296	anion:cation symporter activity		0.0007611	0.03595	5	48
22	GO:0005496	steroid binding		0.0009551	0.04122	7	103
23	GO:0015291	secondary active transmembrane transporter activity		0.0009557	0.04122	11	236
24	GO:0015081	sodium ion transmembrane transporter activity		0.001085	0.04197	8	136
25	GO:0008499	UDP-galactose:beta-N-acetylglucosamine beta-1,3-galactosyltransferase activity		0.001094	0.04197	3	14
GO: Biological Process
	ID	Name	Source	pValue	FDR B&H	Genes from Input	Genes in Annotation
1	GO:0006629	lipid metabolic process		1.915e-08	7.435e-05	49	1380
2	GO:0044255	cellular lipid metabolic process		1.104e-07	0.0002143	40	1066
3	GO:0048565	digestive tract development		3.168e-06	0.004005	12	150
4	GO:0030855	epithelial cell differentiation		4.127e-06	0.004005	27	670
5	GO:0055067	monovalent inorganic cation homeostasis		5.434e-06	0.004219	12	158
6	GO:0055123	digestive system development		8.478e-06	0.004955	12	165
7	GO:0098771	inorganic ion homeostasis		8.935e-06	0.004955	27	699
8	GO:0006811	ion transport		1.308e-05	0.005725	47	1627
9	GO:0007586	digestion		1.629e-05	0.005725	12	176
10	GO:0006820	anion transport		1.656e-05	0.005725	25	641
11	GO:0006805	xenobiotic metabolic process		1.671e-05	0.005725	9	97
12	GO:0006082	organic acid metabolic process		2.205e-05	0.005725	36	1134
13	GO:0048546	digestive tract morphogenesis		2.376e-05	0.005725	7	57
14	GO:0048878	chemical homeostasis		2.376e-05	0.005725	36	1138
15	GO:0015698	inorganic anion transport		2.385e-05	0.005725	11	154
16	GO:0071466	cellular response to xenobiotic stimulus		2.507e-05	0.005725	9	102
17	GO:0006821	chloride transport		2.507e-05	0.005725	9	102
18	GO:0050801	ion homeostasis		3.889e-05	0.008388	27	760
19	GO:0009410	response to xenobiotic stimulus		4.573e-05	0.009135	9	110
20	GO:0055080	cation homeostasis		4.706e-05	0.009135	25	683
21	GO:0015701	bicarbonate transport		5.732e-05	0.01024	6	45
22	GO:0006873	cellular ion homeostasis		5.805e-05	0.01024	23	608
23	GO:0051552	flavone metabolic process		6.681e-05	0.01106	3	6
24	GO:0009812	flavonoid metabolic process		6.838e-05	0.01106	5	29
25	GO:1901615	organic hydroxy compound metabolic process		7.327e-05	0.01138	22	576
GO: Cellular Component
	ID	Name	Source	pValue	FDR B&H	Genes from Input	Genes in Annotation
1	GO:0045177	apical part of cell		8.834e-06	0.002548	20	429
2	GO:0016324	apical plasma membrane		1.544e-05	0.002548	17	337
3	GO:0005903	brush border		0.000189	0.02079	9	133
Human Phenotype
	ID	Name	Source	pValue	FDR B&H	Genes from Input	Genes in Annotation
1	HP:0009462	Radial deviation of the 3rd finger		3.745e-05	0.01646	3	5
2	HP:0001245	Small thenar eminence		3.745e-05	0.01646	3	5
3	HP:0000841	Hyperactive renin-angiotensin system		0.0002027	0.03714	3	8
4	HP:0003351	Decreased circulating renin level		0.0002027	0.03714	3	8
5	HP:0004319	Decreased circulating aldosterone level		0.0003005	0.03714	3	9
6	HP:0008242	Pseudohypoaldosteronism		0.0003005	0.03714	3	9
7	HP:0009637	Absent proximal phalanx of thumb		0.0007376	0.03714	2	3
8	HP:0007892	Hypoplasia of the lacrimal puncta		0.0007376	0.03714	2	3
9	HP:0007656	Lacrimal gland aplasia		0.0007376	0.03714	2	3
10	HP:0100583	Corneal perforation		0.0007376	0.03714	2	3
11	HP:0009741	Nephrosclerosis		0.0007376	0.03714	2	3
12	HP:0005707	Bilateral triphalangeal thumbs		0.0007376	0.03714	2	3
13	HP:0009740	Aplasia of the parotid gland		0.0007376	0.03714	2	3
14	HP:0008080	Hallux varus		0.0007376	0.03714	2	3
15	HP:0005959	Impaired gluconeogenesis		0.0007376	0.03714	2	3
16	HP:0008743	Coronal hypospadias		0.0007376	0.03714	2	3
17	HP:0007900	Hypoplastic lacrimal duct		0.0007376	0.03714	2	3
18	HP:0000495	Recurrent corneal erosions		0.0007606	0.03714	3	12
19	HP:0003270	Abdominal distention		0.0008941	0.04137	4	28
20	HP:0000859	Hyperaldosteronism		0.00123	0.04753	3	14
21	HP:0002676	Cloverleaf skull		0.00146	0.04753	2	4
22	HP:0002594	Pancreatic hypoplasia		0.00146	0.04753	2	4
23	HP:0007732	Lacrimal gland hypoplasia		0.00146	0.04753	2	4
24	HP:0001995	Hyperchloremic acidosis		0.00146	0.04753	2	4
25	HP:0003795	Short middle phalanx of toe		0.00146	0.04753	2	4
Mouse Phenotype
	ID	Name	Source	pValue	FDR B&H	Genes from Input	Genes in Annotation
1	MP:0005346	abnormal circulating aldosterone level		2.207e-09	3.863e-06	10	42
2	MP:0003372	abnormal circulating mineralocorticoid level		2.207e-09	3.863e-06	10	42
3	MP:0011415	abnormal aldosterone level		8.947e-09	1.044e-05	10	48
4	MP:0005381	digestive/alimentary phenotype		1.62e-07	0.0001418	50	1352
5	MP:0006274	abnormal urine sodium level		9.859e-07	0.0006043	9	60
6	MP:0000477	abnormal intestine morphology		1.036e-06	0.0006043	25	477
7	MP:0001663	abnormal digestive system physiology		2.541e-06	0.001271	29	640
8	MP:0004820	abnormal urine potassium level		4.77e-06	0.002087	7	39
9	MP:0011978	abnormal potassium ion homeostasis		6.429e-06	0.002501	11	116
10	MP:0002666	increased circulating aldosterone level		9.864e-06	0.003139	6	29
11	MP:0003373	increased circulating mineralocorticoid level		9.864e-06	0.003139	6	29
12	MP:0013558	abnormal exocrine gland morphology		1.346e-05	0.003927	31	773
13	MP:0005502	abnormal renal/urinary system physiology		1.579e-05	0.004253	29	703
14	MP:0009643	abnormal urine homeostasis		2.026e-05	0.005067	22	459
15	MP:0009128	decreased brown fat cell number		2.191e-05	0.005113	3	4
16	MP:0000490	abnormal crypts of Lieberkuhn morphology		3.249e-05	0.007108	12	163
17	MP:0000489	abnormal large intestine morphology		4.801e-05	0.009888	13	197
18	MP:0005628	decreased circulating potassium level		6.778e-05	0.01318	6	40
19	MP:0000496	abnormal small intestine morphology		7.994e-05	0.01473	13	207
20	MP:0004119	hypokalemia		8.451e-05	0.01479	4	14
21	MP:0003020	decreased circulating chloride level		8.994e-05	0.01499	6	42
22	MP:0005367	renal/urinary system phenotype		0.0001056	0.01602	39	1197
23	MP:0002667	decreased circulating aldosterone level		0.0001136	0.01602	4	15
24	MP:0003374	decreased circulating mineralocorticoid level		0.0001136	0.01602	4	15
25	MP:0000511	abnormal intestinal mucosa morphology		0.0001174	0.01602	13	215
Pathway
	ID	Name	Source	pValue	FDR B&H	Genes from Input	Genes in Annotation
1	673221	Chemical carcinogenesis	BioSystems: KEGG	2.436e-07	0.00022	10	82
2	1270189	Biological oxidations	BioSystems: REACTOME	5.153e-06	0.001572	14	229
3	835392	superpathway of tryptophan utilization	BioSystems: BIOCYC	5.224e-06	0.001572	6	32
4	545361	thyroid hormone metabolism II (via conjugation and/or degradation)	BioSystems: BIOCYC	1.138e-05	0.001855	3	4
5	1457776	Miscellaneous digestion events	BioSystems: REACTOME	1.138e-05	0.001855	3	4
6	545359	superpathway of melatonin degradation	BioSystems: BIOCYC	1.233e-05	0.001855	4	11
7	545353	serotonin degradation	BioSystems: BIOCYC	5.568e-05	0.006699	3	6
8	83032	Drug metabolism - cytochrome P450	BioSystems: KEGG	6.091e-05	0.006699	7	70
9	193146	Bile secretion	BioSystems: KEGG	6.677e-05	0.006699	7	71
10	1269903	Transmembrane transport of small molecules	BioSystems: REACTOME	0.0001042	0.009407	23	680
11	1270190	Phase 1 - Functionalization of compounds	BioSystems: REACTOME	0.0001882	0.01545	8	111
12	1270226	Abacavir transport and metabolism	BioSystems: REACTOME	0.0003203	0.02079	3	10
13	545356	melatonin degradation I	BioSystems: BIOCYC	0.0003203	0.02079	3	10
14	83020	Retinol metabolism	BioSystems: KEGG	0.0003224	0.02079	6	65
15	83033	Drug metabolism - other enzymes	BioSystems: KEGG	0.0004815	0.02796	5	46
16	132956	Metabolic pathways	BioSystems: KEGG	0.000508	0.02796	33	1272
17	SMP00044	Histidine Metabolism	SMPDB	0.0005749	0.02796	3	12
18	1269978	Keratan sulfate biosynthesis	BioSystems: REACTOME	0.0006325	0.02796	4	28
19	83007	Butanoate metabolism	BioSystems: KEGG	0.0006325	0.02796	4	28
20	1269989	Synthesis of IP3 and IP4 in the cytosol	BioSystems: REACTOME	0.0006325	0.02796	4	28
21	83031	Metabolism of xenobiotics by cytochrome P450	BioSystems: KEGG	0.0006503	0.02796	6	74
22	212237	Mineral absorption	BioSystems: KEGG	0.0007791	0.03175	5	51
23	MAP00350 Tyrosine metabolism	MAP00350 Tyrosine metabolism	GenMAPP	0.0008279	0.03175	4	30
24	1269950	Ion channel transport	BioSystems: REACTOME	0.0008438	0.03175	10	209
25	1269977	Keratan sulfate/keratin metabolism	BioSystems: REACTOME	0.001196	0.04319	4	33
Pubmed
	ID	Name	Source	pValue	FDR B&H	Genes from Input	Genes in Annotation
1	12975309	The secreted protein discovery initiative (SPDI), a large-scale effort to identify novel human secreted and transmembrane proteins: a bioinformatics assessment.	Pubmed	2.286e-15	7.027e-11	32	987
2	19343046:gr	Association study between single-nucleotide polymorphisms in 199 drug-related genes and commonly measured quantitative traits of 752 healthy Japanese subjects.	GeneRIF	9.35e-11	9.582e-07	13	193
3	19343046	Association study between single-nucleotide polymorphisms in 199 drug-related genes and commonly measured quantitative traits of 752 healthy Japanese subjects.	Pubmed	9.35e-11	9.582e-07	13	193
4	19056867	Large-scale proteomics and phosphoproteomics of urinary exosomes.	Pubmed	1.953e-10	1.501e-06	26	1017
5	23376485	Proteomic analysis of podocyte exosome-enriched fraction from normal human urine.	Pubmed	3.723e-10	2.289e-06	34	1743
6	21832049	Interactions of pathological hallmark proteins: tubulin polymerization promoting protein/p25, beta-amyloid, and alpha-synuclein.	Pubmed	1.233e-07	0.0003866	31	1893
7	19086053:gr	Identification of new putative susceptibility genes for several psychiatric disorders by association analysis of regulatory and non-synonymous SNPs of 306 genes involved in neurotransmission and neurodevelopment.	GeneRIF	1.651e-07	0.0003866	12	300
8	19086053	Identification of new putative susceptibility genes for several psychiatric disorders by association analysis of regulatory and non-synonymous SNPs of 306 genes involved in neurotransmission and neurodevelopment.	Pubmed	1.651e-07	0.0003866	12	300
9	11327827	Activation of prostate-specific antigen precursor (pro-PSA) by prostin, a novel human prostatic serine protease identified by degenerate PCR.	Pubmed	1.76e-07	0.0003866	3	3
10	15774940	Differential regulation of intestinal alkaline phosphatase gene expression by Cdx1 and Cdx2.	Pubmed	1.76e-07	0.0003866	3	3
11	15774940:gr	Differential regulation of intestinal alkaline phosphatase gene expression by Cdx1 and Cdx2.	GeneRIF	1.76e-07	0.0003866	3	3
12	19781065:gr	Selective activation of tumor growth-promoting Ca2+ channel MS4A12 in colon cancer by caudal type homeobox transcription factor CDX2.	GeneRIF	1.76e-07	0.0003866	3	3
13	19781065	Selective activation of tumor growth-promoting Ca2+ channel MS4A12 in colon cancer by caudal type homeobox transcription factor CDX2.	Pubmed	1.76e-07	0.0003866	3	3
14	23202735:gr	CDX2-driven leukemogenesis involves KLF4 repression and deregulated PPAR¿ signaling.	GeneRIF	1.76e-07	0.0003866	3	3
15	17207965	hORFeome v3.1: a resource of human open reading frames representing over 10,000 human genes.	Pubmed	3.311e-07	0.0006786	28	1671
16	20460480	Susceptibility loci associated with prostate cancer progression and mortality.	Pubmed	4.646e-07	0.0008403	4	12
17	20460480:gr	Susceptibility loci associated with prostate cancer progression and mortality.	GeneRIF	4.646e-07	0.0008403	4	12
18	11054574	Sequencing and expression analysis of the serine protease gene cluster located in chromosome 19q13 region.	Pubmed	9.313e-07	0.001591	4	14
19	8125298	Oligo-capping: a simple method to replace the cap structure of eukaryotic mRNAs with oligoribonucleotides.	Pubmed	1.085e-06	0.001756	29	1881
20	16800723	Proceedings of the 1st International Symposium on Kallikreins, Lausanne, Switzerland, September 1-3 , 2005.	Pubmed	1.264e-06	0.001767	4	15
21	19575027:gr	Genetic variation of genes for xenobiotic-metabolizing enzymes and risk of bronchial asthma: the importance of gene-gene and gene-environment interactions for disease susceptibility.	GeneRIF	1.264e-06	0.001767	4	15
22	19575027	Genetic variation of genes for xenobiotic-metabolizing enzymes and risk of bronchial asthma: the importance of gene-gene and gene-environment interactions for disease susceptibility.	Pubmed	1.264e-06	0.001767	4	15
23	24816252	An atlas of genetic influences on human blood metabolites.	Pubmed	1.544e-06	0.001977	9	191
24	20424135	Blood biomarker levels to aid discovery of cancer-related single-nucleotide polymorphisms: kallikreins and prostate cancer.	Pubmed	1.678e-06	0.001977	4	16
25	20424135:gr	Blood biomarker levels to aid discovery of cancer-related single-nucleotide polymorphisms: kallikreins and prostate cancer.	GeneRIF	1.678e-06	0.001977	4	16
Transcription Factor Binding Site
	ID	Name	Source	pValue	FDR B&H	Genes from Input	Genes in Annotation
1	V$HNF1 01	V$HNF1 01		4.723e-06	0.002432	14	196
Gene Family
	ID	Name	Source	pValue	FDR B&H	Genes from Input	Genes in Annotation
1	752	Solute carriers	genenames.org	7.065e-06	0.0009538	16	395
2	616	Kallikreins	genenames.org	2.235e-05	0.001509	4	16
3	593	Blood group antigens|CD molecules|I-set domain containing|Immunoglobulin like domain containing	genenames.org	6.86e-05	0.003087	9	161
4	518	HOXL subclass homeoboxes	genenames.org	0.000249	0.008404	5	52
5	467	Phospholipases	genenames.org	0.001102	0.02447	4	42
6	461	Carboxylesterases	genenames.org	0.001153	0.02447	2	5
7	594	Immunoglobulin like domain containing	genenames.org	0.001269	0.02447	8	193
8	426	Beta 3-glycosyltransferases	genenames.org	0.002171	0.03581	3	24
9	947	I-set domain containing|Immunoglobulin like domain containing|ADAMTS like	genenames.org	0.002387	0.03581	2	7
10	1219	EF-hand domain containing|Troponin complex subunits	genenames.org	0.00316	0.04266	2	8
Coexpression
	ID	Name	Source	pValue	FDR B&H	Genes from Input	Genes in Annotation
1	M14791	Genes down-regulated in colorectal adenoma compared to normal mucosa samples.	MSigDB C2: CGP Curated Gene Sets (v5.1)	6.119e-50	4.544e-46	56	291
2	15208663-SuppTable1b	Human Colon Kim04 235genes	GeneSigDB	2.006e-40	7.447e-37	39	149
3	19306436-TableS2b	Human Stomach Zhao09 168genes	GeneSigDB	1.051e-29	2.602e-26	32	155
4	18318837-TableS1	Human MesenchymalStemCells Yamamoto08 1252genes	GeneSigDB	7.082e-20	1.315e-16	50	853
5	16919171-Table4	Human Colon Ancona06 47genes	GeneSigDB	1.839e-19	2.731e-16	16	46
6	M2108	Down-regulated genes distinguishing between two subtypes of gastric cancer: advanced (AGC) and early (EGC).	MSigDB C2: CGP Curated Gene Sets (v5.1)	3.452e-18	4.272e-15	22	138
7	19036130-TableS1b	Mouse Viral Mendoza-Villanueva08 350genes	GeneSigDB	6.763e-16	7.174e-13	26	266
8	M19062	Genes up-regulated in nasopharyngeal carcinoma (NPC) compared to the normal tissue.	MSigDB C2: CGP Curated Gene Sets (v5.1)	6.456e-15	5.992e-12	65	1805
9	21152935-TableS2	Human StemCell Koide10 79genes	GeneSigDB	7.52e-13	6.204e-10	14	77
10	17297478-SuppTable2	Human Intestine Vecchi07 415genes	GeneSigDB	6.853e-12	5.088e-09	23	303
11	M1884	Genes up-regulated in vascular smooth muscle cells (VSMC) by MAPK8 (JNK1) [GeneID=5599].	MSigDB C2: CGP Curated Gene Sets (v5.1)	6.861e-11	4.631e-08	47	1305
12	17297478-SuppTable6	Human Intestine Vecchi07 369genes	GeneSigDB	2.128e-10	1.262e-07	20	267
13	M10371	Set 'H3K27 bound': genes posessing the trimethylated H3K27 (H3K27me3) mark in their promoters in human embryonic stem cells, as identified by ChIP on chip.	MSigDB C2: CGP Curated Gene Sets (v5.1)	2.21e-10	1.262e-07	42	1117
14	M1350	Genes up-regulated in the urogenital sinus (UGS) of day E16 females exposed to the androgen dihydrotestosterone [PubChem=10635] for 48 h.	MSigDB C2: CGP Curated Gene Sets (v5.1)	6.879e-10	3.648e-07	26	487
15	15273739-Table2	Human Intestine Jinawath04 75genes DownRegulated	GeneSigDB	1.159e-09	5.738e-07	11	70
16	M1941	Genes with high-CpG-density promoters (HCP) bearing histone H3 dimethylation at K4 (H3K4me2) and trimethylation at K27 (H3K27me3) in brain.	MSigDB C2: CGP Curated Gene Sets (v5.1)	2.45e-09	1.137e-06	39	1069
17	M2098	Genes up-regulated in NB4 cells (acute promyelocytic leukemia, APL) in response to tretinoin [PubChem=444795]; based on Chip-seq data.	MSigDB C2: CGP Curated Gene Sets (v5.1)	1.285e-08	5.613e-06	33	857
18	M6145	Genes highly expressed in hepatocellular carcinoma with good survival.	MSigDB C2: CGP Curated Gene Sets (v5.1)	1.398e-08	5.765e-06	15	185
19	20460542-SuppTable1	Human Colon Dessein10 744genes	GeneSigDB	1.535e-08	5.999e-06	29	689
20	14555994-Table3	Human Kidney Takahashi03 30genes chromophobe	GeneSigDB	1.837e-08	6.822e-06	7	25
21	M4960	Genes down-regulated in basal subtype of breast cancer samles.	MSigDB C2: CGP Curated Gene Sets (v5.1)	2.237e-08	7.856e-06	29	701
22	M2616	Genes transiently induced only by the second pulse of EGF [GeneID =1950] in 184A1 cells (mammary epithelium).	MSigDB C2: CGP Curated Gene Sets (v5.1)	2.328e-08	7.856e-06	50	1723
23	19088021-supptable2	Human Colon Jorissen08 829genes	GeneSigDB	2.825e-08	9.121e-06	28	666
24	M10702	Genes down-regulated in metastases from malignant melanoma compared to the primary tumors.	MSigDB C2: CGP Curated Gene Sets (v5.1)	3.344e-08	1.035e-05	17	258
25	11707567-SuppTable1	Human Lung Bhattacharjee01 175genes	GeneSigDB	4.682e-08	1.391e-05	13	147
Coexpression Atlas
	ID	Name	Source	pValue	FDR B&H	Genes from Input	Genes in Annotation
1	gudmap kidney adult JuxtaGlom Ren1 1000	kidney adult JuxtaGlom Ren1 top-relative-expression-ranked 1000	Gudmap Mouse MOE430.2	3.518e-23	1.333e-19	54	801
2	PCBC ratio MESO-15 blastocyst vs MESO-15 amniotic fluid MSC cfr-2X-p05	MESO-15 blastocyst vs MESO-15 amniotic fluid MSC-Confounder removed-fold2.0 adjp0.05	PCBC_AltAnalyze	8.881e-22	1.682e-18	51	761
3	Arv SC fibroblast 1000	AravindRamakr StemCell from inducedPluripotentialStemCells derived from from fibroblast top-relative-expression-ranked 1000	PCBC	3.716e-21	3.519e-18	57	989
4	Arv SC-HD 1000	AravindRamakr StemCell-HD top-relative-expression-ranked 1000	PCBC	3.716e-21	3.519e-18	57	989
5	gudmap kidney adult JuxtaGlom Ren1 Captopr k2 1000	kidney adult JuxtaGlom Ren1 Captopr k-means-cluster#2 top-relative-expression-ranked 1000	Gudmap Mouse MOE430.2	6.595e-21	4.996e-18	39	442
6	PCBC ratio MESO-15 vs MESO-5 cfr-2X-p05	Mesoderm Day 15 vs Mesoderm Day 5-Confounder removed-fold2.0 adjp0.05	PCBC_AltAnalyze	3.166e-20	1.999e-17	58	1071
7	gudmap developingKidney e15.5 early proxim tubul 1000	DevelopingKidney e15.5 early proxim tubul emap-28005 top-relative-expression-ranked 1000	Gudmap Mouse MOE430.2	7.181e-19	3.886e-16	48	785
8	gudmap kidney adult RenalCortexMixed Std 1000	kidney adult RenalCortexMixed Std top-relative-expression-ranked 1000	Gudmap Mouse MOE430.2	3.074e-17	1.455e-14	48	862
9	Arv SC-hpx blastocyst 1000	AravindRamakr StemCell-hypoxiaGrown fromBlastocyst-derived-humanEmbryonicStemCells top-relative-expression-ranked 1000	PCBC	6.619e-17	2.507e-14	51	989
10	Arv SC-H9hpx 1000	AravindRamakr StemCell-H9hpx top-relative-expression-ranked 1000	PCBC	6.619e-17	2.507e-14	51	989
11	gudmap kidney adult JuxtaGlom Ren1 Captopr 1000	kidney adult JuxtaGlom Ren1 Captopr top-relative-expression-ranked 1000	Gudmap Mouse MOE430.2	9.186e-17	3.163e-14	45	780
12	PCBC ratio MESO-15 vs SC cfr-2X-p05	Mesoderm Day 15 vs Pluripotent Stem Cells-Confounder removed-fold2.0 adjp0.05	PCBC_AltAnalyze	2.067e-16	6.526e-14	67	1679
13	Arv SC fibroblast 1000 K5	AravindRamakr StemCell from inducedPluripotentialStemCells derived from from fibroblast top-relative-expression-ranked 1000 k-means-cluster#5	PCBC	5.152e-16	1.279e-13	23	184
14	PCBC ratio MESO-30 from-ESC vs MESO-30 from-plasmid cfr-2X-p05	Mesoderm Day 30-method NA vs Mesoderm Day 30-method plasmid-Confounder removed-fold2.0 adjp0.05	PCBC_AltAnalyze	5.4e-16	1.279e-13	31	375
15	PCBC ratio MESO-30 from-ESC vs MESO-30 from-OSKM - NLT cfr-2X-p05	Mesoderm Day 30-reprogram NA vs Mesoderm Day 30-reprogram OSKM - NLT-Confounder removed-fold2.0 adjp0.05	PCBC_AltAnalyze	5.4e-16	1.279e-13	31	375
16	PCBC ratio MESO-30 blastocyst vs MESO-30 fibroblast cfr-2X-p05	MESO-30 blastocyst vs MESO-30 fibroblast-Confounder removed-fold2.0 adjp0.05	PCBC_AltAnalyze	5.4e-16	1.279e-13	31	375
17	gudmap kidney adult JuxtaGlom Ren1 k2 1000	kidney adult JuxtaGlom Ren1 k-means-cluster#2 top-relative-expression-ranked 1000	Gudmap Mouse MOE430.2	1.273e-15	2.838e-13	29	333
18	mendel RNAseq e17.5 Urothelium ShhCreRFP 2500	mendel RNAseq e17.5 Urothelium ShhCreRFP 2500	Gudmap RNAseq	2.582e-15	5.433e-13	64	1631
19	gudmap kidney adult JuxtaGlom Ren1 500	kidney adult JuxtaGlom Ren1 top-relative-expression-ranked 500	Gudmap Mouse MOE430.2	3.463e-15	6.904e-13	31	401
20	Arv SC fibroblast 500	AravindRamakr StemCell from inducedPluripotentialStemCells derived from from fibroblast top-relative-expression-ranked 500	PCBC	3.881e-15	7.001e-13	34	491
21	Arv SC-HD 500	AravindRamakr StemCell-HD top-relative-expression-ranked 500	PCBC	3.881e-15	7.001e-13	34	491
22	gudmap developingKidney e15.5 early proxim tubul 500	DevelopingKidney e15.5 early proxim tubul emap-28005 top-relative-expression-ranked 500	Gudmap Mouse MOE430.2	1.389e-14	2.391e-12	30	393
23	gudmap developingLowerUrinaryTract e13.5 bladder epithelial cells 1000	DevelopingLowerUrinaryTract e13.5 bladder epithelial cells emap-30875 top-relative-expression-ranked 1000	Gudmap Mouse MOE430.2	6.203e-14	1.022e-11	41	782
24	mendel RNAseq e17.5 Urothelium ShhCreRFP 2500 K1	mendel RNAseq e17.5 Urothelium ShhCreRFP 2500 K1	Gudmap RNAseq	1.175e-13	1.855e-11	46	989
25	gudmap kidney adult JuxtaGlom Ren1 k4 1000	kidney adult JuxtaGlom Ren1 k-means-cluster#4 top-relative-expression-ranked 1000	Gudmap Mouse MOE430.2	5.031e-13	7.446e-11	25	305
Computational
	ID	Name	Source	pValue	FDR B&H	Genes from Input	Genes in Annotation
1	module 88	Genes in module 88	MSigDb: C4 - CM: Cancer Modules	4.975e-07	0.0001811	31	816
2	module 55	Genes in module 55	MSigDb: C4 - CM: Cancer Modules	4.279e-06	0.0007788	29	811
3	module 94	Genes in module 94	MSigDb: C4 - CM: Cancer Modules	2.051e-05	0.002391	17	364
4	module 117	Genes in module 117	MSigDb: C4 - CM: Cancer Modules	2.628e-05	0.002391	25	706
5	GNF2 LCAT	Neighborhood of LCAT	MSigDb: C4 - CGN: Cancer Gene Neighborhood	7.368e-05	0.005364	9	123
6	GNF2 HPN	Neighborhood of HPN	MSigDb: C4 - CGN: Cancer Gene Neighborhood	0.0001272	0.00742	9	132
7	GNF2 HPX	Neighborhood of HPX	MSigDb: C4 - CGN: Cancer Gene Neighborhood	0.0001427	0.00742	9	134
8	GNF2 GSTM1	Neighborhood of GSTM1	MSigDb: C4 - CGN: Cancer Gene Neighborhood	0.0001718	0.007815	8	108
9	module 63	Genes in module 63	MSigDb: C4 - CM: Cancer Modules	0.0002407	0.009381	11	210
10	module 373	Genes in module 373	MSigDb: C4 - CM: Cancer Modules	0.0002577	0.009381	4	22
11	module 396	Genes in module 396	MSigDb: C4 - CM: Cancer Modules	0.0006053	0.02003	3	12
12	module 139	Genes in module 139	MSigDb: C4 - CM: Cancer Modules	0.0007587	0.02301	6	75
13	module 113	Genes in module 113	MSigDb: C4 - CM: Cancer Modules	0.0008806	0.02466	7	106
14	module 470	Genes in module 470	MSigDb: C4 - CM: Cancer Modules	0.0009804	0.02549	3	14
15	module 40	Genes in module 40	MSigDb: C4 - CM: Cancer Modules	0.001139	0.02763	6	81
16	module 93	Genes in module 93	MSigDb: C4 - CM: Cancer Modules	0.001242	0.02795	9	180
17	module 112	Genes in module 112	MSigDb: C4 - CM: Cancer Modules	0.001305	0.02795	11	257
18	module 141	Genes in module 141	MSigDb: C4 - CM: Cancer Modules	0.001476	0.02986	3	16
19	module 455	Genes in module 455	MSigDb: C4 - CM: Cancer Modules	0.001772	0.03254	4	36
20	module 137	Genes in module 137	MSigDb: C4 - CM: Cancer Modules	0.001788	0.03254	17	531
21	module 64	Genes in module 64	MSigDb: C4 - CM: Cancer Modules	0.00277	0.04727	16	506
22	module 23	Genes in module 23	MSigDb: C4 - CM: Cancer Modules	0.002953	0.04727	17	557
23	module 324	Genes in module 324	MSigDb: C4 - CM: Cancer Modules	0.002987	0.04727	7	131
Drug
	ID	Name	Source	pValue	FDR B&H	Genes from Input	Genes in Annotation
1	D006854	Hydrocortisone	CTD	6.943e-10	1.779e-05	16	166
2	CID000000923	sodium	Stitch	1.097e-08	0.0001405	36	944
3	D001639	Bicarbonates	CTD	3.55e-08	0.0002245	6	16
4	CID000448224	AC1L9LQQ	Stitch	5.444e-08	0.0002245	9	57
5	CID000001117	sulfate	Stitch	5.862e-08	0.0002245	42	1293
6	C076994	perfluorooctane sulfonic acid	CTD	6.811e-08	0.0002245	35	969
7	CID000000783	hydride	Stitch	6.866e-08	0.0002245	32	835
8	CID000005267	AC1Q6PCP	Stitch	7.453e-08	0.0002245	16	230
9	CID000005839	aldosterone	Stitch	7.997e-08	0.0002245	21	397
10	CID000005410	NSC98537	Stitch	8.764e-08	0.0002245	23	473
11	CID000004488	niflumic acid	Stitch	1.017e-07	0.0002369	12	125
12	CID000002720	thiazide	Stitch	1.289e-07	0.0002752	11	104
13	D012964	Sodium	CTD	1.572e-07	0.0003098	10	84
14	C089730	rosiglitazone	CTD	1.876e-07	0.0003433	46	1552
15	CID000003779	isoproterenol	Stitch	2.826e-07	0.0004826	27	669
16	CID000000961	hydroxyl radicals	Stitch	4.283e-07	0.0006581	41	1341
17	CID000003003	Betamethasone-d5	Stitch	4.367e-07	0.0006581	41	1342
18	CID000062649	Glauber's salt	Stitch	5.065e-07	0.000721	10	95
19	CID000448575	AC1L9M3Z	Stitch	5.685e-07	0.0007665	7	38
20	CID000007005	1-naphthol	Stitch	6.781e-07	0.0008314	10	98
21	CID000064986	AzMC	Stitch	7.106e-07	0.0008314	6	25
22	CID000001530	PhIP-HCl	Stitch	7.14e-07	0.0008314	11	123
23	CID000002471	bumetanide	Stitch	7.763e-07	0.0008647	14	209
24	CID000016230	amiloride	Stitch	1.075e-06	0.001147	17	315
25	D015085	2,4,5-Trichlorophenoxyacetic Acid	CTD	1.406e-06	0.001441	10	106
Disease
	ID	Name	Source	pValue	FDR B&H	Genes from Input	Genes in Annotation
1	umls:C0001418	Adenocarcinoma	DisGeNET Curated	3.391e-08	8.508e-05	47	1496
2	umls:C0699790	Colon Carcinoma	DisGeNET Curated	5.302e-07	0.0003944	51	1854
3	umls:C0002793	Anaplasia	DisGeNET Curated	6.175e-07	0.0003944	15	231
4	umls:C0007102	Malignant tumor of colon	DisGeNET BeFree	7.523e-07	0.0003944	48	1714
5	umls:C0001430	Adenoma	DisGeNET Curated	8.899e-07	0.0003944	32	921
6	umls:C0338106	Adenocarcinoma of colon	DisGeNET Curated	1.002e-06	0.0003944	15	240
7	umls:C0020538	Hypertensive disease	DisGeNET Curated	1.1e-06	0.0003944	33	977
8	umls:C0009375	Colonic Neoplasms	DisGeNET Curated	2.031e-05	0.006369	20	508
9	umls:C1704272	Benign Prostatic Hyperplasia	DisGeNET BeFree	5.139e-05	0.01433	16	373
10	umls:C0032584	polyps	DisGeNET Curated	7.45e-05	0.01869	13	267
11	umls:C0332853	Anastomosis	DisGeNET BeFree	0.0001344	0.02328	4	20
12	umls:C1739363	Prostatic Hypertrophy	DisGeNET BeFree	0.0001643	0.02328	4	21
13	umls:C0032002	Pituitary Diseases	DisGeNET Curated	0.0001734	0.02328	18	502
14	umls:C0001676	Adult Antisocial Behavior	DisGeNET BeFree	0.0001856	0.02328	2	2
15	umls:C0265529	Plagiocephaly	DisGeNET BeFree	0.0001856	0.02328	2	2
16	cv:C0006267	Bronchiectasis	Clinical Variations	0.0001856	0.02328	2	2
17	umls:C2749757	BRONCHIECTASIS WITH OR WITHOUT ELEVATED SWEAT CHLORIDE 1	DisGeNET Curated	0.0001856	0.02328	2	2
18	211400	BRONCHIECTASIS WITH OR WITHOUT ELEVATED SWEAT CHLORIDE 1; BESC1	OMIM	0.0001856	0.02328	2	2
19	umls:C0267662	Congenital chloride diarrhea	DisGeNET Curated	0.0001856	0.02328	2	2
20	cv:CN043619	Isolated coronal synostosis	Clinical Variations	0.0001856	0.02328	2	2
21	umls:C0595936	Aqueous Humor Disorders	DisGeNET BeFree	0.0002678	0.02782	6	66
22	umls:C2936861	Cortisol 11-beta-ketoreductase deficiency	DisGeNET Curated	0.0002751	0.02782	3	10
23	umls:C0268436	Pseudohypoaldosteronism, Type I	DisGeNET BeFree	0.0002751	0.02782	3	10
24	20090622:Kolz	Uric acid concentrations	GWAS	0.0002751	0.02782	3	10
25	umls:C0270853	Myoclonic Epilepsy, Juvenile	DisGeNET Curated	0.0002772	0.02782	5	43

## Sheet: GSEA_imm_cell_type
420 up-regulated (of 712 severity genes) gene enrichment for immune cell types, ordered by the highest -log10(p value) per group
ID	Name	Source	pValue	FDR B&H	"-LOG10(p value)"
GSM854338 500	Myeloid Cells, GN.Arth.SynF, CD11b+ Ly6-G+, Synovial Fluid, avg-3	Immgen.org, GSE15907	1.356e-43	6.904e-41	40.1609
GSM854309 500	Myeloid Cells, GN.Thio.PC, CD11b+ Ly6-G+, Peritoneal Cavity, avg-3	Immgen.org, GSE15907	1.911e-36	3.242e-34	33.4892
GSM854312 500	Myeloid Cells, GN.UrAc.PC, CD11b+ Ly6-G+, Peritoneal Cavity, avg-3	Immgen.org, GSE15907	8.256e-35	8.405e-33	32.0755
GSM854306 500	Myeloid Cells, GN.Bl, CD11b+ Ly6-G+, Blood, avg-3	Immgen.org, GSE15907	6.445e-32	4.101e-30	29.3871
GSM605846 500	Myeloid Cells, GN.BM, CD11b+ Ly6-G+, Bone marrow, avg-4	Immgen.org, GSE15907	9.864e-29	4.564e-27	26.3407
GSM854338 100	Myeloid Cells, GN.Arth.SynF, CD11b+ Ly6-G+, Synovial Fluid, avg-3	Immgen.org, GSE15907	1.265e-28	5.366e-27	26.2703
GSM854303 500	Myeloid Cells, GN.Arth.BM, CD11b+ Ly6-G+, Bone marrow, avg-3	Immgen.org, GSE15907	1.808e-28	7.079e-27	26.15
GSM854309 100	Myeloid Cells, GN.Thio.PC, CD11b+ Ly6-G+, Peritoneal Cavity, avg-3	Immgen.org, GSE15907	1.406e-24	3.766e-23	22.4241
GSM605846 100	Myeloid Cells, GN.BM, CD11b+ Ly6-G+, Bone marrow, avg-4	Immgen.org, GSE15907	2.175e-22	4.613e-21	20.336
GSM854303 100	Myeloid Cells, GN.Arth.BM, CD11b+ Ly6-G+, Bone marrow, avg-3	Immgen.org, GSE15907	7.845e-21	1.426e-19	18.8459
GSM854306 100	Myeloid Cells, GN.Bl, CD11b+ Ly6-G+, Blood, avg-3	Immgen.org, GSE15907	6.592e-20	1.07e-18	17.9706
GSM854312 100	Myeloid Cells, GN.UrAc.PC, CD11b+ Ly6-G+, Peritoneal Cavity, avg-3	Immgen.org, GSE15907	1.822e-19	2.727e-18	17.5643
GSM777055 500	Stromal Cells, FRC.SLN, gp38+ CD31- CD140a+, Lymph Node, avg-4	Immgen.org, GSE15907	4.67e-38	1.189e-35	34.9248
GSM777043 500	Stromal Cells, Fi.MTS15+.Th, CD45- PDGFRa+ MTS15+, Thymus, avg-3	Immgen.org, GSE15907	1.114e-35	1.417e-33	32.8486
GSM777067 500	Stromal Cells, St.31-38-44-.SLN, CD45- gp38- CD31- CD44-, Lymph Node, avg-2	Immgen.org, GSE15907	3.044e-34	2.583e-32	31.5879
GSM777046 500	Stromal Cells, Fi.Sk, gp38+ CD140a+, Skin, avg-4	Immgen.org, GSE15907	3.345e-32	2.432e-30	29.614
GSM777050 500	Stromal Cells, FRC.MLN, gp38+ CD31- CD140a+, Lymph Node, avg-5	Immgen.org, GSE15907	1.172e-30	6.628e-29	28.1786
GSM777059 500	Stromal Cells, LEC.MLN, gp38+ CD31+, Lymph Node, avg-4	Immgen.org, GSE15907	1.323e-26	4.49e-25	24.3478
GSM777063 500	Stromal Cells, LEC.SLN, gp38+ CD31+, Lymph Node, avg-4	Immgen.org, GSE15907	3.318e-25	9.934e-24	23.0029
GSM777037 500	Stromal Cells, BEC.SLN, gp38- CD31+, Lymph Node, avg-4	Immgen.org, GSE15907	8.469e-25	2.395e-23	22.6207
GSM777032 500	Stromal Cells, BEC.MLN, gp38- CD31+, Lymph Node, avg-5	Immgen.org, GSE15907	1.455e-21	2.742e-20	19.5619
GSM777055 100	Stromal Cells, FRC.SLN, gp38+ CD31- CD140a+, Lymph Node, avg-4	Immgen.org, GSE15907	1.462e-17	1.959e-16	15.708
GSM777043 100	Stromal Cells, Fi.MTS15+.Th, CD45- PDGFRa+ MTS15+, Thymus, avg-3	Immgen.org, GSE15907	4.033e-14	3.873e-13	12.412
GSM777059 100	Stromal Cells, LEC.MLN, gp38+ CD31+, Lymph Node, avg-4	Immgen.org, GSE15907	2.633e-10	1.915e-09	8.71783
GSM777037 100	Stromal Cells, BEC.SLN, gp38- CD31+, Lymph Node, avg-4	Immgen.org, GSE15907	2.299e-09	1.501e-08	7.82362
GSM777032 100	Stromal Cells, BEC.MLN, gp38- CD31+, Lymph Node, avg-5	Immgen.org, GSE15907	2.299e-09	1.501e-08	7.82362
GSM777063 100	Stromal Cells, LEC.SLN, gp38+ CD31+, Lymph Node, avg-4	Immgen.org, GSE15907	5.472e-09	3.356e-08	7.47418
GSM777067 100	Stromal Cells, St.31-38-44-.SLN, CD45- gp38- CD31- CD44-, Lymph Node, avg-2	Immgen.org, GSE15907	1.067e-08	6.245e-08	7.20447
GSM854302 500	Stromal Cells, Ep.MEChi.Th, CD45-EpCAm+Ly51-MHCIIhi, Thymus, avg-1	Immgen.org, GSE15907	1.251e-08	7.235e-08	7.14056
GSM777046 100	Stromal Cells, Fi.Sk, gp38+ CD140a+, Skin, avg-4	Immgen.org, GSE15907	5.445e-08	2.98e-07	6.52578
GSM777041 500	Stromal Cells, Ep.MEChi.Th, CD45- EpCAm+ Ly51- MHCIIhi, Thymus, avg-2	Immgen.org, GSE15907	6.722e-07	3.228e-06	5.49107
GSM605823 500	Myeloid Cells, DC.103-11b+.PolyIC.Lu, CD45 MHCII CD11c CD103 CD11b, Lung, avg-3	Immgen.org, GSE15907	5.354e-30	2.725e-28	27.5646
GSM538239 500	Myeloid Cells, DC.103-11b+.Lv, CD45+ CD11c+ MHC-II + CD11b high CD103-, Liver, avg-3	Immgen.org, GSE15907	5.156e-28	1.875e-26	25.727
GSM854269 500	Myeloid Cells, DC.103-11b+24+.Lu, MHCII+ CD11c+ CD103- CD11b+ CD24+, Lung, avg-2	Immgen.org, GSE15907	1.255e-25	3.992e-24	23.3988
GSM854271 500	Myeloid Cells, DC.103-11b+24-.Lu, MHCII+ CD11c+ CD103- CD11b+ CD24-, Lung, avg-2	Immgen.org, GSE15907	1.624e-22	3.595e-21	20.4443
GSM854280 500	Myeloid Cells, DC.11cloSer.SI, CD45+ MHCII+ CD11c-lo CD11b+, Small Intestine, avg-5	Immgen.org, GSE15907	6.728e-20	1.07e-18	17.9706
GSM854276 500	Myeloid Cells, DC.11cloSer.Salm3.SI, CD45+ MHCII+ Gr1- CD11c-lo CD11b+, Small Intestine, avg-4	Immgen.org, GSE15907	1.267e-19	1.955e-18	17.7089
GSM854258 500	Myeloid Cells, DC.103-11b+.Salm3.SI, CD45+ MHCII+ Gr1- CD11c-hi CD11b+ CD103- F480+, Small Intestine, avg-4	Immgen.org, GSE15907	8.654e-18	1.19e-16	15.9245
GSM538280 500	Myeloid Cells, DC.LC.Sk, MHCII+ CD11b+ CD45+, Skin, avg-2	Immgen.org, GSE15907	5.505e-17	7.184e-16	15.1436
GSM854232 500	Myeloid Cells, DC.103+11b+.Salm3.SI, CD45+ MHCII+ Gr1- CD11c-hi CD11b+ CD103+ F480-, Small Intestine, avg-5	Immgen.org, GSE15907	1.493e-16	1.9e-15	14.7212
GSM854269 100	Myeloid Cells, DC.103-11b+24+.Lu, MHCII+ CD11c+ CD103- CD11b+ CD24+, Lung, avg-2	Immgen.org, GSE15907	4.293e-15	4.856e-14	13.3137
GSM854262 500	Myeloid Cells, DC.103-11b+.SI, CD45+ MHCII+ CD11c-hi CD11b+ CD103- F4/80+, Small Intestine, avg-7	Immgen.org, GSE15907	6.223e-15	6.886e-14	13.162
GSM854237 500	Myeloid Cells, DC.103+11b+.SI, CD45+ MHCII+ CD11c-hi CD11b+ CD103+ F4/80-lo, Small Intestine, avg-4	Immgen.org, GSE15907	2.18e-14	2.264e-13	12.6451
GSM854294 500	Myeloid Cells, DC.II+480lo.PC, F4/80lo MHC II+ CD11c+ CD115+, Peritoneal Cavity, avg-3	Immgen.org, GSE15907	3.146e-14	3.165e-13	12.4996
GSM854273 500	Myeloid Cells, DC.103-11b+F4/80lo.Kd, CD45+ CD11c+ I-A/I-E+ CD11b+ F4/80lo, Kidney, avg-3	Immgen.org, GSE15907	2.302e-13	2.02e-12	11.6946
GSM854271 100	Myeloid Cells, DC.103-11b+24-.Lu, MHCII+ CD11c+ CD103- CD11b+ CD24-, Lung, avg-2	Immgen.org, GSE15907	2.709e-13	2.337e-12	11.6313
GSM605820 500	Myeloid Cells, DC.103+11b-.PolyIC.Lu, CD45 MHCII CD11c CD103 CD11b, Lung, avg-3	Immgen.org, GSE15907	1.251e-12	1.043e-11	10.9817
GSM605823 100	Myeloid Cells, DC.103-11b+.PolyIC.Lu, CD45 MHCII CD11c CD103 CD11b, Lung, avg-3	Immgen.org, GSE15907	3.699e-12	2.989e-11	10.5245
GSM538245 500	Myeloid Cells, DC.4+.SLN, CD11b-FITC CD4-PE CD11c-Alexa750 CD8a-PacificBlue, Lymph Node, avg-3	Immgen.org, GSE15907	1.327e-10	9.933e-10	9.00292
GSM854255 500	Myeloid Cells, DC.103-11b+.LuLN, MHCII+ CD11c+ CD8- CD11b+ CD103-, Lymph Node, avg-3	Immgen.org, GSE15907	2.113e-10	1.559e-09	8.80715
GSM854287 500	Myeloid Cells, DC.8-4-11b+.SLN, CD11b-FITC CD4-PE CD11c-eFluor780 CD8a-eFluor450 C, Lymph Node, avg-1	Immgen.org, GSE15907	3.974e-08	2.247e-07	6.6484
GSM538248 500	Myeloid Cells, DC.4+.Sp, CD11b CD45 CD4 CD11c CD8a, Spleen, avg-1	Immgen.org, GSE15907	4.503e-08	2.518e-07	6.59894
GSM854276 100	Myeloid Cells, DC.11cloSer.Salm3.SI, CD45+ MHCII+ Gr1- CD11c-lo CD11b+, Small Intestine, avg-4	Immgen.org, GSE15907	6.865e-08	3.717e-07	6.42981
GSM538242 500	Myeloid Cells, DC.4+.MLN, CD11b-FITC CD4-PE CD11c-Alexa750 CD8a-PacificBlue, Lymph Node, avg-3	Immgen.org, GSE15907	1.066e-07	5.652e-07	6.2478
GSM854237 100	Myeloid Cells, DC.103+11b+.SI, CD45+ MHCII+ CD11c-hi CD11b+ CD103+ F4/80-lo, Small Intestine, avg-4	Immgen.org, GSE15907	1.684e-07	8.745e-07	6.05824
GSM605820 100	Myeloid Cells, DC.103+11b-.PolyIC.Lu, CD45 MHCII CD11c CD103 CD11b, Lung, avg-3	Immgen.org, GSE15907	3.42e-07	1.707e-06	5.76777
GSM854241 500	Myeloid Cells, DC.103+11b-.Lu, MHCII+ CD11c+ CD103+ CD11b, Lung, avg-2	Immgen.org, GSE15907	4.307e-07	2.129e-06	5.67182
GSM605826 500	Myeloid Cells, DC.4+.Sp, CD11b CD4 CD45 CD11c CD8a, Spleen, avg-1	Immgen.org, GSE15907	6.416e-07	3.11e-06	5.50724
GSM854232 100	Myeloid Cells, DC.103+11b+.Salm3.SI, CD45+ MHCII+ Gr1- CD11c-hi CD11b+ CD103+ F480-, Small Intestine, avg-5	Immgen.org, GSE15907	9.057e-07	4.153e-06	5.38164
GSM538249 500	Myeloid Cells, DC.4+.Sp, CD11b CD11c CD45 CD8a CD4, Spleen, avg-3	Immgen.org, GSE15907	9.271e-07	4.211e-06	5.37561
GSM538239 100	Myeloid Cells, DC.103-11b+.Lv, CD45+ CD11c+ MHC-II + CD11b high CD103-, Liver, avg-3	Immgen.org, GSE15907	9.349e-07	4.211e-06	5.37561
GSM538231 500	Myeloid Cells, DC.103+11b-.Lu, CD11chi CD11b low CD103+ MHCII+ SiglecF-, Lung, avg-3	Immgen.org, GSE15907	1.145e-06	5.112e-06	5.29141
GSM854262 100	Myeloid Cells, DC.103-11b+.SI, CD45+ MHCII+ CD11c-hi CD11b+ CD103- F4/80+, Small Intestine, avg-7	Immgen.org, GSE15907	1.989e-06	8.508e-06	5.07017
GSM854322 500	Myeloid Cells, MF.Medl.SLN, CD11b+ CD169+ F4/80+, Lymph Node, avg-2	Immgen.org, GSE15907	1.06e-22	2.697e-21	20.5691
GSM854320 500	Myeloid Cells, MF.Lv, CD45+ F4/80+ CD11b+, Liver, avg-2	Immgen.org, GSE15907	3.39e-22	6.902e-21	20.161
GSM605850 500	Myeloid Cells, MF.II-480hi.PC, F4/80hi CD115hi CD11b+ MHC II- CD11c-, Peritoneal Cavity, avg-3	Immgen.org, GSE15907	1.174e-20	2.061e-19	18.6859
GSM538282 500	Myeloid Cells, MF.Lu, CD11chi CD11b- CD103- MHCII- SiglecF+, Lung, avg-3	Immgen.org, GSE15907	9.484e-19	1.379e-17	16.8604
GSM854324 500	Myeloid Cells, MF.Sbcaps.SLN, CD11b+ CD169+ F4/80-, Lymph Node, avg-2	Immgen.org, GSE15907	2.751e-16	3.334e-15	14.477
GSM605862 500	Myeloid Cells, MF.Thio5.II-480hi.PC, CD115+ MHC II- F480hi Siglec F-, Peritoneal Cavity, avg-3	Immgen.org, GSE15907	2.079e-14	2.205e-13	12.6566
GSM605859 500	Myeloid Cells, MF.Thio5.II+480lo.PC, CD115+ MHC II+ F480lo SiglecF- CD11c+, Peritoneal Cavity, avg-3	Immgen.org, GSE15907	1.874e-13	1.703e-12	11.7688
GSM854315 500	Myeloid Cells, MF.169+11chi.SLN, CD11b+ CD169+ CD11chigh, Lymph Node, avg-2	Immgen.org, GSE15907	1.344e-12	1.103e-11	10.9574
GSM605856 500	Myeloid Cells, MF.Thio5.II+480int.PC, CD115+ MHC II+ F480lo SiglecF- CD11c+, Peritoneal Cavity, avg-3	Immgen.org, GSE15907	3.234e-11	2.572e-10	9.58973
GSM605850 100	Myeloid Cells, MF.II-480hi.PC, F4/80hi CD115hi CD11b+ MHC II- CD11c-, Peritoneal Cavity, avg-3	Immgen.org, GSE15907	1.24e-09	8.764e-09	8.0573
GSM854317 500	Myeloid Cells, MF.BM, B220neg CD3neg Ly-6C/Glo CD115int F4/80+, Bone marrow, avg-3	Immgen.org, GSE15907	1.767e-09	1.215e-08	7.91542
GSM854326 500	Myeloid Cells, MF.Microglia.CNS, CD45low CD11b+ F4/80+, Brain, avg-3	Immgen.org, GSE15907	2.479e-09	1.597e-08	7.7967
GSM854322 100	Myeloid Cells, MF.Medl.SLN, CD11b+ CD169+ F4/80+, Lymph Node, avg-2	Immgen.org, GSE15907	3.567e-09	2.242e-08	7.64936
GSM538282 100	Myeloid Cells, MF.Lu, CD11chi CD11b- CD103- MHCII- SiglecF+, Lung, avg-3	Immgen.org, GSE15907	7.918e-09	4.798e-08	7.31894
GSM605862 100	Myeloid Cells, MF.Thio5.II-480hi.PC, CD115+ MHC II- F480hi Siglec F-, Peritoneal Cavity, avg-3	Immgen.org, GSE15907	9.203e-09	5.511e-08	7.25877
GSM854320 100	Myeloid Cells, MF.Lv, CD45+ F4/80+ CD11b+, Liver, avg-2	Immgen.org, GSE15907	1.449e-08	8.286e-08	7.08166
GSM605865 500	Myeloid Cells, MF.Thio5.II-480int.PC, CD115+ MHCII- F480int SiglecF- CD11c+, Peritoneal Cavity, avg-3	Immgen.org, GSE15907	4.628e-08	2.561e-07	6.59159
GSM854326 100	Myeloid Cells, MF.Microglia.CNS, CD45low CD11b+ F4/80+, Brain, avg-3	Immgen.org, GSE15907	1.657e-06	7.208e-06	5.14219
GSM605875 500	Myeloid Cells, Mo.6C+II-.LN, F480+ Ly6c+ MHCII lo/+, Lymph Node, avg-3	Immgen.org, GSE15907	1.256e-22	3.045e-21	20.5164
GSM854329 500	Myeloid Cells, Mo.6C+II-.BM, B220neg CD3neg CD115+ Ly-6C+, Bone marrow, avg-3	Immgen.org, GSE15907	1.751e-18	2.476e-17	16.6062
GSM854332 500	Myeloid Cells, Mo.6C-II-.BM, B220neg CD3neg CD115+ Ly-6C/Glo CD43+, Bone marrow, avg-3	Immgen.org, GSE15907	1.835e-15	2.172e-14	13.6631
GSM605872 500	Myeloid Cells, Mo.6C+II-.Bl, Cd115+ B220- CD43+ Ly6C+ MHCII-, Blood, avg-3	Immgen.org, GSE15907	2.15e-15	2.488e-14	13.6041
GSM605883 500	Myeloid Cells, Mo.6C-II-.Bl, CD115+ B220- CD43- Ly6C- MHCII-, Blood, avg-3	Immgen.org, GSE15907	3.241e-14	3.173e-13	12.4985
GSM605868 500	Myeloid Cells, Mo.6C+II+.Bl, CD115+ B220- CD43+ Ly6C+ MHCIIint, Blood, avg-4	Immgen.org, GSE15907	5.089e-14	4.797e-13	12.319
GSM605886 500	Myeloid Cells, Mo.6C-IIint.Bl, CD115+ B220- CD43- Ly6C- MHCIIint, Blood, avg-5	Immgen.org, GSE15907	1.486e-13	1.375e-12	11.8617
GSM605878 500	Myeloid Cells, Mo.6C-II+.Bl, CD115+ B220- CD43+ Ly6C- MHCIIhi, Blood, avg-2	Immgen.org, GSE15907	4.248e-11	3.326e-10	9.47808
GSM854332 100	Myeloid Cells, Mo.6C-II-.BM, B220neg CD3neg CD115+ Ly-6C/Glo CD43+, Bone marrow, avg-3	Immgen.org, GSE15907	1.837e-09	1.247e-08	7.90413
GSM605883 100	Myeloid Cells, Mo.6C-II-.Bl, CD115+ B220- CD43- Ly6C- MHCII-, Blood, avg-3	Immgen.org, GSE15907	1.039e-08	6.152e-08	7.21098
GSM605872 100	Myeloid Cells, Mo.6C+II-.Bl, Cd115+ B220- CD43+ Ly6C+ MHCII-, Blood, avg-3	Immgen.org, GSE15907	9.39e-08	5.031e-07	6.29835
GSM605886 100	Myeloid Cells, Mo.6C-IIint.Bl, CD115+ B220- CD43- Ly6C- MHCIIint, Blood, avg-5	Immgen.org, GSE15907	6.84e-07	3.254e-06	5.48758
GSM854329 100	Myeloid Cells, Mo.6C+II-.BM, B220neg CD3neg CD115+ Ly-6C+, Bone marrow, avg-3	Immgen.org, GSE15907	9.057e-07	4.153e-06	5.38164
GSM777030 500	B cells, B.Pl.AA4-.BM, CD138+ AA4.1- CD43+, Bone marrow, avg-2	Immgen.org, GSE15907	1.461e-22	3.38e-21	20.4711
GSM538351 500	B cells, proB.FrA.BM, CD19- IgM- CD43+ CD24- AA4.1+ CD45R+ CD117+ IL7R+, Bone marrow, avg-1	Immgen.org, GSE15907	1.185e-21	2.32e-20	19.6345
GSM538351 100	B cells, proB.FrA.BM, CD19- IgM- CD43+ CD24- AA4.1+ CD45R+ CD117+ IL7R+, Bone marrow, avg-1	Immgen.org, GSE15907	1.56e-20	2.647e-19	18.5772
GSM538343 500	B cells, proB.CLP.BM, CD19- IgM- CD43+ CD24- AA4.1+ CD45R- CD117+ IL7R+, Bone marrow, avg-1	Immgen.org, GSE15907	2.298e-16	2.853e-15	14.5447
GSM538343 100	B cells, proB.CLP.BM, CD19- IgM- CD43+ CD24- AA4.1+ CD45R- CD117+ IL7R+, Bone marrow, avg-1	Immgen.org, GSE15907	1.151e-14	1.246e-13	12.9045
GSM777024 500	B cells, B.Pl.AA4+220+.BM, CD138+ AA4.1+ CD43- CD45R+, Bone marrow, avg-3	Immgen.org, GSE15907	3.171e-14	3.165e-13	12.4996
GSM777027 500	B cells, B.Pl.AA4+220-.BM, CD138+ AA4.1+ CD43- CD45R-, Bone marrow, avg-3	Immgen.org, GSE15907	2.175e-13	1.942e-12	11.7118
GSM777030 100	B cells, B.Pl.AA4-.BM, CD138+ AA4.1- CD43+, Bone marrow, avg-2	Immgen.org, GSE15907	8.394e-13	7.121e-12	11.1475
GSM538347 100	B cells, proB.CLP.BM, AA4.1+ CD117+ IL7R+ CD45R- CD24- CD19- IgM-, Bone marrow, avg-1	Immgen.org, GSE15907	1.095e-07	5.744e-07	6.24079
GSM538347 500	B cells, proB.CLP.BM, AA4.1+ CD117+ IL7R+ CD45R- CD24- CD19- IgM-, Bone marrow, avg-1	Immgen.org, GSE15907	2.614e-07	1.344e-06	5.8716
GSM791124 500	B cells, MLP.BM, CD19- IgM- CD43+ CD24- AA4.1+ CD45R- CD117+ IL7R-, Bone marrow, avg-2	Immgen.org, GSE15907	3.021e-07	1.522e-06	5.81759
GSM791129 500	B cells, MLP.BM, CD19- IgM- CD43+ CD24intermediate AA4.1+ CD45R- CD, Bone marrow, avg-2	Immgen.org, GSE15907	4.723e-07	2.311e-06	5.6362
GSM791129 100	B cells, MLP.BM, CD19- IgM- CD43+ CD24intermediate AA4.1+ CD45R- CD, Bone marrow, avg-2	Immgen.org, GSE15907	8.297e-07	3.875e-06	5.41173
GSM538300 500	NK cells, NK.H+.MCMV1.Sp, NK1.1+ TCRb- Ly49H+, Spleen, avg-3	Immgen.org, GSE15907	5.803e-11	4.476e-10	9.34911
GSM538309 100	NK cells, NK.MCMV1.Sp, CD3-,NK1.1+, Spleen, avg-3	Immgen.org, GSE15907	1.542e-09	1.075e-08	7.96859
GSM538300 100	NK cells, NK.H+.MCMV1.Sp, NK1.1+ TCRb- Ly49H+, Spleen, avg-3	Immgen.org, GSE15907	2.184e-09	1.462e-08	7.83505
GSM538309 500	NK cells, NK.MCMV1.Sp, CD3-,NK1.1+, Spleen, avg-3	Immgen.org, GSE15907	4.518e-09	2.804e-08	7.55222
GSM605817 500	NK cells, NK.49H-.Sp, NK1.1+, Spleen, avg-3	Immgen.org, GSE15907	7.089e-07	3.341e-06	5.47612
GSM538294 500	NK cells, NK.DAP10-.Sp, NK1.1+ TCRb-, Spleen, avg-3	Immgen.org, GSE15907	1.348e-06	5.967e-06	5.22424
GSM605814 500	NK cells, NK.49H+.Sp, NK1.1+ Ly49H+, Spleen, avg-3	Immgen.org, GSE15907	1.578e-06	6.926e-06	5.15952
GSM538303 100	NK cells, NK.H+.MCMV7.Sp, NK1.1+ TCRb- Ly49H+, Spleen, avg-3	Immgen.org, GSE15907	1.989e-06	8.508e-06	5.07017
GSM538312 500	NK cells, NK.MCMV7.Sp, CD3-,NK1.1+, Spleen, avg-3	Immgen.org, GSE15907	2.318e-06	9.832e-06	5.00736
GSM399442 500	Stem Cells, SC.LTSL.BM, IgM- CD24- CD117+ IL7R- CD150+ CD48- AA4.1+ CD43+, Bone marrow, avg-2	Immgen.org, GSE15907	7.406e-11	5.626e-10	9.2498
GSM399454 500	Stem Cells, SC.STSL.BM, CD117+ IL7R- CD150- CD48- AA4.1+ CD43+, Bone marrow, avg-3	Immgen.org, GSE15907	3.447e-10	2.471e-09	8.60713
GSM476663 500	Stem Cells, SC.LTSL.BM, CD117+ IL7R- CD150+ CD48- AA4.1+ CD43+, Bone marrow, avg-1	Immgen.org, GSE15907	2.772e-09	1.763e-08	7.75375
GSM791102 500	Stem Cells, SC.LT34F.BM, Lineage- cKit+ Sca-1+ flk2- CD34-, Bone marrow, avg-3	Immgen.org, GSE15907	2.689e-07	1.369e-06	5.8636
