# Supplementary material for: Ulcerative colitis mucosal transcriptomes reveal mitochondriopathy and personalized mechanisms underlying disease severity and treatment response
Source: Nat Commun. 2019 Jan 3;10:38. doi: 10.1038/s41467-018-07841-3 (PMC6318335; doi:10.1038/s41467-018-07841-3)
Supplement: Supplementary file 6 — Supplementary Data 3 [file 41467_2018_7841_MOESM6_ESM.xlsx]

## Sheet: 187 UC villiform changes
Supplementary Dataset 3: 187 differentially expressed genes between UC with villiform changes and those without villiform changes.
Gene	p (Corr) [UC with villiform changes]vs. [UC without villiform changes]	FC [UC with villiform changes]vs. [UC without villiform changes]	[UC with villiform changes]vs. [UC without villiform changes]
AQP8	3.39062e-05	-7.79535	down
FSIP1	3.54921e-05	-3.70193	down
CA1	9.90523e-05	-3.60368	down
PCK1	5.64183e-06	-3.51277	down
VSTM2A	5.64183e-06	-3.07909	down
HMGCS2	1.31673e-05	-3.02816	down
GUCA2B	8.13121e-05	-2.74958	down
GUCA2A	6.18748e-05	-2.50254	down
TMIGD1	0.000294629	-2.47971	down
SLC26A2	1.31673e-05	-2.45195	down
CHP2	2.98176e-05	-2.4313	down
CLCA1	0.000882964	-2.43124	down
RBP2	3.34777e-05	-2.41592	down
UGT2A3	0.000312906	-2.40167	down
SLC6A19	0.000843394	-2.40073	down
UGT1A8	1.92106e-05	-2.21179	down
TMEM72	0.000626718	-2.1841	down
OSR1	1.92106e-05	-2.16959	down
CA2	5.94198e-06	-2.12482	down
DPP10	0.000365966	-2.12388	down
GLRA2	0.000462509	-2.12182	down
ADH1C	0.000246141	-2.11354	down
TRPM6	3.57811e-05	-2.08558	down
CWH43	6.74023e-05	-2.0657	down
SULT1A2	2.13363e-05	-2.02321	down
SLC26A3	5.36809e-05	-2.02149	down
ABCG2	0.00010488	-2.01692	down
BMP3	0.000576372	-1.97698	down
CAPN13	8.61613e-05	-1.97682	down
CKB	7.33148e-05	-1.94337	down
SLC30A10	0.000156508	-1.91957	down
TMEM236	5.60809e-05	-1.88472	down
PADI2	7.16756e-06	-1.87652	down
ISX	1.31673e-05	-1.86426	down
FRMD1	0.000155672	-1.85089	down
LDHD	1.48492e-05	-1.83335	down
CHAD	6.80499e-05	-1.8296	down
PPARGC1A	9.33905e-06	-1.81604	down
BEST2	0.000343769	-1.81281	down
HAVCR1	0.000564914	-1.8097	down
SLC4A4	3.39062e-05	-1.79899	down
USP2	3.05167e-05	-1.78849	down
PRLR	7.16756e-06	-1.78777	down
SULT1A1	5.64183e-06	-1.77244	down
MFSD4	0.000210241	-1.75931	down
MAOA	7.06643e-06	-1.75845	down
PCDH19	7.16756e-06	-1.75755	down
COX6B2	1.48326e-05	-1.75677	down
IGSF9	2.13363e-05	-1.75231	down
TMEM63C	1.04107e-05	-1.74494	down
FGFR3	5.64183e-06	-1.74347	down
DHRS11	1.4161e-05	-1.73732	down
FABP1	6.49235e-05	-1.73392	down
RBM24	0.000207438	-1.73138	down
HEPACAM2	0.000755322	-1.72576	down
SLC17A4	6.89116e-05	-1.71906	down
SLC16A9	7.53265e-05	-1.71788	down
SELENBP1	5.12116e-05	-1.70128	down
EXPH5	4.23014e-05	-1.69488	down
C2orf88	1.92106e-05	-1.68571	down
NUPR1L	8.77807e-05	-1.68073	down
SLC9A2	1.31614e-05	-1.68064	down
SGK2	6.00883e-06	-1.67305	down
TTLL6	8.50612e-05	-1.67265	down
MEP1B	0.000297547	-1.66355	down
TTPA	4.98433e-05	-1.66025	down
HSD11B2	3.89988e-05	-1.65389	down
HRK	0.000481627	-1.64956	down
VIPR1	8.77807e-05	-1.64436	down
UGT1A10	4.22301e-05	-1.64076	down
HTN3	0.000359391	-1.62278	down
KLK4	9.4117e-05	-1.61878	down
AIFM3	7.04514e-05	-1.61479	down
MAMDC2	3.39062e-05	-1.6044	down
TUBAL3	6.96472e-05	-1.59528	down
RPL10L	0.000880254	-1.59461	down
INPP5J	7.16756e-06	-1.59237	down
HOXB13	0.000677466	-1.59071	down
MOGAT2	6.34876e-05	-1.59042	down
DISP2	0.000136357	-1.58813	down
CDKN2B	4.59482e-05	-1.58568	down
TRPM5	0.000951534	-1.58002	down
ENTPD5	2.76375e-05	-1.57839	down
SATB2	3.93558e-05	-1.57723	down
SSTR1	0.000214063	-1.57073	down
TNNC2	0.000255463	-1.56834	down
EPN3	4.42602e-05	-1.55918	down
SCN9A	0.000161626	-1.55837	down
CDX2	2.0668e-05	-1.54959	down
SCNN1B	0.000432188	-1.54784	down
SLC10A5	0.00010307	-1.54748	down
PDE3A	1.92106e-05	-1.54264	down
ATP13A4	0.000665318	-1.54132	down
ABCB1	0.000144867	-1.54089	down
SCT	3.65661e-05	-1.53722	down
GLP2R	0.000121348	-1.53576	down
CLCN2	4.2039e-05	-1.53519	down
EPB41L4B	1.48492e-05	-1.53494	down
SLC25A34	1.79017e-05	-1.53275	down
CHST5	0.000162936	-1.53153	down
PDZD3	0.000232403	-1.52321	down
LRRC31	9.68314e-05	-1.52172	down
KLK1	0.000330058	-1.5189	down
ACVR1C	0.000284859	-1.51823	down
MYO1A	4.46741e-05	-1.5182	down
B3GALT1	0.00080605	-1.51639	down
ITPKA	4.2039e-05	-1.51272	down
PKIB	0.000165971	-1.51177	down
CNGA1	0.000214063	-1.51099	down
PDZK1	0.000595152	-1.50862	down
DDC	1.48492e-05	-1.50788	down
PLEKHG6	7.16756e-06	-1.50762	down
CES2	2.40724e-05	-1.50496	down
TM4SF5	0.000156508	-1.5036	down
SHD	4.92737e-05	-1.5023	down
PHGR1	4.96236e-05	-1.5019	down
CYP2J2	3.45596e-05	-1.50157	down
MNX1	0.000292065	-1.50081	down
GJA5	0.000651714	1.50251	up
KCNN3	3.39062e-05	1.50725	up
CPZ	0.000351743	1.52084	up
RND1	0.00080092	1.52156	up
COL7A1	0.000415159	1.52402	up
COL12A1	0.000437361	1.53455	up
CCDC3	7.26166e-05	1.53557	up
CHAC1	1.92106e-05	1.54818	up
PLAU	0.000186066	1.5846	up
LILRA5	0.000888847	1.58497	up
CLDN1	0.000822364	1.58848	up
MDFI	0.000115733	1.59306	up
IL1RN	0.000727531	1.61421	up
CXCL1	0.000194247	1.62311	up
MMP12	0.000539496	1.6234	up
PDPN	9.7115e-05	1.63923	up
CD55	0.000100215	1.64725	up
ANXA1	4.2039e-05	1.66354	up
FIBIN	0.000127604	1.7135	up
CHRDL2	0.000301376	1.74205	up
DUOXA2	0.000596083	1.76734	up
SLC6A20	3.19972e-05	1.7785	up
AGT	3.2635e-05	1.80133	up
SLC6A14	0.000478393	1.80398	up
WISP1	0.000252563	1.80504	up
AZGP1	1.8171e-05	1.81557	up
APOBEC3A	0.000659423	1.81663	up
FAM92B	3.34777e-05	1.81781	up
INHBA	0.000473158	1.8384	up
TREM1	0.000558099	1.84951	up
KRT80	0.000259546	1.85961	up
CXCL8	0.000967031	1.8613	up
LYPD1	0.000314457	1.88995	up
IL1A	8.35251e-05	1.92065	up
C4BPA	0.000831487	1.92251	up
CXCL6	6.00703e-05	1.93018	up
ADGRF1	5.64183e-06	1.96688	up
PRSS1	0.000131186	1.97433	up
CXCR1	0.000590137	1.97898	up
BEAN1	3.0904e-05	2.02677	up
S100A9	0.000199255	2.02711	up
AQP9	0.000684003	2.04328	up
MMP7	0.000399769	2.09358	up
CHI3L1	9.15614e-05	2.10748	up
PPBP	0.000109296	2.11098	up
VSIG1	0.000151791	2.1531	up
CXCL17	0.000432188	2.25934	up
EGFL6	2.17357e-05	2.27684	up
MUC5AC	0.000966928	2.30124	up
SAA2	0.000139093	2.30894	up
S100A8	0.000210862	2.33674	up
CSF3	0.00046045	2.35477	up
PROK2	0.000260048	2.3807	up
MCEMP1	0.000184728	2.46471	up
TCN1	6.51112e-05	2.47415	up
SAA4	0.000232553	2.56968	up
SAA1	0.00010469	2.59364	up
SAA2-SAA4	2.79533e-05	2.75659	up
KRT6A	0.000379534	2.88047	up
S100A12	0.000210241	2.88497	up
PRSS2	1.92106e-05	3.3122	up
DEFB4A	2.04848e-05	4.33852	up
S100A7	6.99539e-05	4.36281	up
SERPINB7	1.48326e-05	4.54236	up
SPRR3	3.39062e-05	4.62829	up
SPRR2A	6.51112e-05	4.66793	up
SPRR1B	0.000101085	4.67691	up
SERPINB4	5.64183e-06	5.40461	up
SERPINB3	7.02765e-06	6.16236	up

## Sheet: GSEA Up-regulated
Functional annotation enrichment of the 69 up-regulated genes associated with villiform changes in UC
GO: Molecular Function
	ID	Name	Source	pValue	FDR B&H	Genes from Input	Genes in Annotation
1	GO:0050786	RAGE receptor binding		7.807e-08	1.698e-05	4	12
2	GO:0005102	receptor binding		1.282e-07	1.698e-05	21	1601
3	GO:0045236	CXCR chemokine receptor binding		3.703e-07	3.271e-05	4	17
4	GO:0005125	cytokine activity		1.416e-06	9.378e-05	8	222
5	GO:0042056	chemoattractant activity		3.575e-06	0.0001895	4	29
6	GO:0005126	cytokine receptor binding		9.925e-06	0.0004384	8	289
7	GO:0004867	serine-type endopeptidase inhibitor activity		2.617e-05	0.000921	5	96
8	GO:0008009	chemokine activity		2.78e-05	0.000921	4	48
9	GO:0001664	G-protein coupled receptor binding		6.439e-05	0.001787	7	276
10	GO:0042379	chemokine receptor binding		6.743e-05	0.001787	4	60
11	GO:0035662	Toll-like receptor 4 binding		7.813e-05	0.001882	2	4
12	GO:0005275	amine transmembrane transporter activity		0.0001944	0.004293	2	6
13	GO:0008236	serine-type peptidase activity		0.00025	0.004797	6	242
14	GO:0017171	serine hydrolase activity		0.0002671	0.004797	6	245
15	GO:0050544	arachidonic acid binding		0.0002715	0.004797	2	7
16	GO:0008083	growth factor activity		0.0003478	0.005375	5	166
17	GO:0050543	icosatetraenoic acid binding		0.0003612	0.005375	2	8
18	GO:0004866	endopeptidase inhibitor activity		0.0003985	0.005375	5	171
19	GO:0005198	structural molecule activity		0.0004137	0.005375	10	762
20	GO:1901567	fatty acid derivative binding		0.0004633	0.005375	2	9
21	GO:0035325	Toll-like receptor binding		0.0004633	0.005375	2	9
22	GO:0050542	icosanoid binding		0.0004633	0.005375	2	9
23	GO:0061135	endopeptidase regulator activity		0.0004666	0.005375	5	177
24	GO:0030414	peptidase inhibitor activity		0.0005037	0.005562	5	180
25	GO:0004857	enzyme inhibitor activity		0.0005594	0.00593	7	393
GO: Biological Process
	ID	Name	Source	pValue	FDR B&H	Genes from Input	Genes in Annotation
1	GO:0006952	defense response		1.334e-14	1.924e-11	30	1651
2	GO:0060326	cell chemotaxis		1.716e-14	1.924e-11	15	255
3	GO:0006954	inflammatory response		4.283e-14	3.201e-11	21	711
4	GO:0006935	chemotaxis		1.227e-13	5.854e-11	19	575
5	GO:0042330	taxis		1.305e-13	5.854e-11	19	577
6	GO:0097530	granulocyte migration		7.384e-13	2.759e-10	11	123
7	GO:0030595	leukocyte chemotaxis		7.271e-12	2.085e-09	12	200
8	GO:0071621	granulocyte chemotaxis		7.441e-12	2.085e-09	10	110
9	GO:0040011	locomotion		1.881e-11	4.685e-09	27	1735
10	GO:0097529	myeloid leukocyte migration		3.332e-11	7.471e-09	11	174
11	GO:1990266	neutrophil migration		1.276e-10	2.6e-08	9	103
12	GO:0016477	cell migration		5.515e-10	1.03e-07	22	1300
13	GO:0050900	leukocyte migration		1.193e-09	2.057e-07	13	386
14	GO:0030593	neutrophil chemotaxis		1.509e-09	2.416e-07	8	92
15	GO:0051674	localization of cell		3.202e-09	4.427e-07	22	1428
16	GO:0048870	cell motility		3.202e-09	4.427e-07	22	1428
17	GO:0006955	immune response		3.356e-09	4.427e-07	23	1572
18	GO:0002526	acute inflammatory response		6.154e-09	7.665e-07	9	159
19	GO:0009617	response to bacterium		2.243e-08	2.646e-06	14	590
20	GO:0006953	acute-phase response		5.321e-08	5.965e-06	6	56
21	GO:0032101	regulation of response to external stimulus		9.177e-08	9.798e-06	17	1014
22	GO:0006928	movement of cell or subcellular component		9.908e-08	1.01e-05	23	1882
23	GO:0042742	defense response to bacterium		6.152e-07	5.997e-05	9	272
24	GO:1903034	regulation of response to wounding		1.028e-06	9.606e-05	11	472
25	GO:0001816	cytokine production		1.246e-06	0.0001117	13	700
GO: Cellular Component
	ID	Name	Source	pValue	FDR B&H	Genes from Input	Genes in Annotation
1	GO:0005615	extracellular space		2.031e-21	3.047e-19	35	1449
2	GO:0034364	high-density lipoprotein particle		3.015e-06	0.0002116	4	28
3	GO:0031012	extracellular matrix		4.232e-06	0.0002116	10	444
4	GO:0005578	proteinaceous extracellular matrix		8.741e-06	0.0003256	9	379
5	GO:1990777	lipoprotein particle		1.302e-05	0.0003256	4	40
6	GO:0034358	plasma lipoprotein particle		1.302e-05	0.0003256	4	40
7	GO:0032994	protein-lipid complex		1.587e-05	0.00034	4	42
8	GO:0001533	cornified envelope		2.713e-05	0.0005087	4	48
9	GO:0030934	anchoring collagen complex		3.865e-05	0.0006442	2	3
10	GO:0044420	extracellular matrix component		0.001709	0.02564	4	141
11	GO:0043509	activin A complex		0.003633	0.03406	1	1
12	GO:0005590	collagen type VII trimer		0.003633	0.03406	1	1
13	GO:0048180	activin complex		0.003633	0.03406	1	1
14	GO:0005595	collagen type XII trimer		0.003633	0.03406	1	1
15	GO:0098652	collagen type VII anchoring fibril		0.003633	0.03406	1	1
16	GO:0098648	collagen anchoring fibril		0.003633	0.03406	1	1
Human Phenotype
	ID	Name	Source	pValue	FDR B&H	Genes from Input	Genes in Annotation
1	HP:0005206	Pancreatic pseudocyst		0.0001389	0.01202	2	5
2	HP:0005213	Pancreatic calcification		0.0001389	0.01202	2	5
3	HP:0002202	Pleural effusion		0.0004957	0.02858	2	9
4	HP:0001977	Abnormal thrombosis		0.0007538	0.0326	2	11
5	HP:0001738	Exocrine pancreatic insufficiency		0.001064	0.03682	2	13
6	HP:0002027	Abdominal pain {has synonym type="layperson"}		0.001564	0.04509	3	62
Mouse Phenotype
	ID	Name	Source	pValue	FDR B&H	Genes from Input	Genes in Annotation
1	MP:0002419	abnormal innate immunity		5.037e-06	0.004687	12	612
2	MP:0002463	abnormal neutrophil physiology		7.684e-06	0.004687	7	176
3	MP:0002411	decreased susceptibility to bacterial infection		5.92e-05	0.02408	5	100
4	MP:0002462	abnormal granulocyte physiology		8.593e-05	0.02415	7	256
5	MP:0002409	decreased susceptibility to infection		9.898e-05	0.02415	6	180
6	MP:0001273	decreased metastatic potential		0.0001294	0.02631	4	62
7	MP:0000249	abnormal blood vessel physiology		0.0002662	0.04299	8	410
8	MP:0001793	altered susceptibility to infection		0.0002819	0.04299	9	527
Domain
	ID	Name	Source	pValue	FDR B&H	Genes from Input	Genes in Annotation
1	PS00471	SMALL CYTOKINES CXC	PROSITE	2.575e-09	9.604e-07	5	17
2	IPR018048	Chemokine CXC CS	InterPro	9.214e-08	9.887e-06	4	13
3	IPR033899	CXC Chemokine domain	InterPro	1.287e-07	9.887e-06	4	14
4	PF00277	SAA	Pfam	1.59e-07	9.887e-06	3	4
5	PS00992	SAA	PROSITE	1.59e-07	9.887e-06	3	4
6	SM00197	SAA	SMART	1.59e-07	9.887e-06	3	4
7	IPR001089	Chemokine CXC	InterPro	2.327e-07	1.24e-05	4	16
8	IPR000096	Serum amyloid A	InterPro	3.966e-07	1.849e-05	3	5
9	PF01023	S 100	Pfam	2.181e-06	7.281e-05	4	27
10	PS00303	S100 CABP	PROSITE	2.181e-06	7.281e-05	4	27
11	IPR013787	S100 Ca-bd sub	InterPro	2.537e-06	7.281e-05	4	28
12	IPR001751	S100/CaBP-9k CS	InterPro	2.537e-06	7.281e-05	4	28
13	SM01394	S 100	SMART	2.537e-06	7.281e-05	4	28
14	IPR023795	Serpin CS	InterPro	4.41e-06	0.0001175	4	32
15	IPR023796	Serpin dom	InterPro	7.15e-06	0.0001754	4	36
16	PS00284	SERPIN	PROSITE	7.995e-06	0.0001754	4	37
17	SM00093	SERPIN	SMART	7.995e-06	0.0001754	4	37
18	PF00079	Serpin	Pfam	8.913e-06	0.0001847	4	38
19	IPR000215	Serpin fam	InterPro	9.906e-06	0.0001945	4	39
20	SM00199	SCY	SMART	1.338e-05	0.0002494	4	42
21	IPR001811	Chemokine IL8-like dom	InterPro	1.614e-05	0.0002736	4	44
22	PF00048	IL8	Pfam	1.614e-05	0.0002736	4	44
23	IPR020877	IL-1 CS	InterPro	7.08e-05	0.0011	2	4
24	IPR003302	Cornifin	InterPro	7.08e-05	0.0011	2	4
25	IPR026075	SPRR/LCE	InterPro	0.0001227	0.001761	3	28
Pathway
	ID	Name	Source	pValue	FDR B&H	Genes from Input	Genes in Annotation
1	M5885	Ensemble of genes encoding ECM-associated proteins including ECM-affilaited proteins, ECM regulators and secreted factors	MSigDB C2 BIOCARTA (v5.1)	6.126e-16	1.332e-13	25	753
2	M5889	Ensemble of genes encoding extracellular matrix and extracellular matrix-associated proteins	MSigDB C2 BIOCARTA (v5.1)	8.565e-16	1.332e-13	28	1028
3	1474301	IL-17 signaling pathway	BioSystems: KEGG	3.847e-10	3.05e-08	9	93
4	M5883	Genes encoding secreted soluble factors	MSigDB C2 BIOCARTA (v5.1)	3.923e-10	3.05e-08	14	344
5	1457780	Neutrophil degranulation	BioSystems: REACTOME	3.862e-08	2.402e-06	14	492
6	1269546	Peptide ligand-binding receptors	BioSystems: REACTOME	1.897e-07	9.833e-06	9	188
7	M3468	Genes encoding enzymes and their regulators involved in the remodeling of the extracellular matrix	MSigDB C2 BIOCARTA (v5.1)	1.381e-06	6.135e-05	9	238
8	1457778	Metal sequestration by antimicrobial proteins	BioSystems: REACTOME	1.9e-06	7.387e-05	3	6
9	1269547	Chemokine receptors bind chemokines	BioSystems: REACTOME	2.704e-06	9.331e-05	5	48
10	1470924	Interleukin-10 signaling	BioSystems: REACTOME	3e-06	9.331e-05	5	49
11	1269203	Innate Immune System	BioSystems: REACTOME	4.02e-06	0.0001137	19	1312
12	1269576	G alpha (i) signalling events	BioSystems: REACTOME	1.55e-05	0.0003866	8	243
13	1269545	Class A/1 (Rhodopsin-like receptors)	BioSystems: REACTOME	1.616e-05	0.0003866	9	322
14	83051	Cytokine-cytokine receptor interaction	BioSystems: KEGG	3.305e-05	0.0006983	8	270
15	M5467	Adhesion and Diapedesis of Granulocytes	MSigDB C2 BIOCARTA (v5.1)	3.368e-05	0.0006983	3	14
16	1270259	Collagen degradation	BioSystems: REACTOME	3.776e-05	0.000734	4	41
17	1269544	GPCR ligand binding	BioSystems: REACTOME	4.158e-05	0.0007606	10	455
18	1457777	Antimicrobial peptides	BioSystems: REACTOME	0.0001246	0.002152	5	105
19	1270257	Degradation of the extracellular matrix	BioSystems: REACTOME	0.0001688	0.002764	5	112
20	M6910	Cytokines and Inflammatory Response	MSigDB C2 BIOCARTA (v5.1)	0.0003217	0.005002	3	29
21	218111	Pertussis	BioSystems: KEGG	0.0004238	0.006277	4	76
22	1270258	Activation of Matrix Metalloproteinases	BioSystems: REACTOME	0.000474	0.006701	3	33
23	1269551	Formyl peptide receptors bind formyl peptides and many other ligands	BioSystems: REACTOME	0.0005866	0.007932	2	8
24	172847	Protein digestion and absorption	BioSystems: KEGG	0.0008043	0.01001	4	90
25	200309	Rheumatoid arthritis	BioSystems: KEGG	0.0008043	0.01001	4	90
Pubmed
	ID	Name	Source	pValue	FDR B&H	Genes from Input	Genes in Annotation
1	23383108	Modulation of cytokine release and gene expression by the immunosuppressive domain of gp41 of HIV-1.	Pubmed	2.656e-16	2.663e-12	10	108
2	20628624	Evaluation of candidate stromal epithelial cross-talk genes identifies association between risk of serous ovarian cancer and TERT, a cancer susceptibility "hot-spot".	Pubmed	3.074e-14	1.541e-10	10	172
3	20452482	Identification of fetal and maternal single nucleotide polymorphisms in candidate genes that predispose to spontaneous preterm labor with intact membranes.	Pubmed	7.532e-14	2.517e-10	10	188
4	20237496	New genetic associations detected in a host response study to hepatitis B vaccine.	Pubmed	1.937e-13	4.855e-10	15	825
5	23376485	Proteomic analysis of podocyte exosome-enriched fraction from normal human urine.	Pubmed	6.609e-13	1.325e-09	19	1743
6	24975020	S100A8, S100A9 and S100A12 activate airway epithelial cells to produce MUC5AC via extracellular signal-regulated kinase and nuclear factor-κB pathways.	Pubmed	2.709e-12	4.527e-09	4	4
7	20673868	A genetic association study of maternal and fetal candidate genes that predispose to preterm prelabor rupture of membranes (PROM).	Pubmed	3.509e-12	5.026e-09	9	187
8	10343098	Physical mapping of the CXC chemokine locus on human chromosome 4.	Pubmed	1.351e-11	1.694e-08	4	5
9	16502470	Human colostrum: identification of minor proteins in the aqueous phase by proteomics.	Pubmed	4.595e-11	5.119e-08	8	161
10	8702798	The CXC chemokines growth-regulated oncogene (GRO) alpha, GRObeta, GROgamma, neutrophil-activating peptide-2, and epithelial cell-derived neutrophil-activating peptide-78 are potent agonists for the type B, but not the type A, human interleukin-8 receptor.	Pubmed	1.886e-10	1.75e-07	4	8
11	19199708	Proteomic analysis of human parotid gland exosomes by multidimensional protein identification technology (MudPIT).	Pubmed	1.92e-10	1.75e-07	10	416
12	20503287	Interleukin-9 polymorphism in infants with respiratory syncytial virus infection: an opposite effect in boys and girls.	Pubmed	3.033e-10	2.432e-07	8	204
13	19258923	Genetic susceptibility to respiratory syncytial virus bronchiolitis in preterm children is associated with airway remodeling genes and innate immune genes.	Pubmed	3.153e-10	2.432e-07	8	205
14	17703412	Genetic susceptibility to respiratory syncytial virus bronchiolitis is predominantly associated with innate immune genes.	Pubmed	3.405e-10	2.439e-07	8	207
15	23533145	In-depth proteomic analyses of exosomes isolated from expressed prostatic secretions in urine.	Pubmed	1.247e-09	7.734e-07	13	1068
16	24622086	Analysis of plasma levels and polymorphisms of S100A8/9 and S100A12 in patients with acute pancreatitis.	Pubmed	2.16e-09	7.734e-07	3	3
17	12218151	HIV-1 transcription and virus production are both accentuated by the proinflammatory myeloid-related proteins in human CD4+ T lymphocytes.	Pubmed	2.16e-09	7.734e-07	3	3
18	26767827	Calprotectin (S100A8/A9) and S100A12 are associated with measures of disease activity in a longitudinal study of patients with rheumatoid arthritis treated with infliximab.	Pubmed	2.16e-09	7.734e-07	3	3
19	26397389	Benzyl butyl phthalate increases the chemoresistance to doxorubicin/cyclophosphamide by increasing breast cancer-associated dendritic cell-derived CXCL1/GROα and S100A8/A9.	Pubmed	2.16e-09	7.734e-07	3	3
20	23942785	Increased serum levels of S100A8/A9 and S100A12 are associated with cardiovascular disease in patients with inactive systemic lupus erythematosus.	Pubmed	2.16e-09	7.734e-07	3	3
21	17852869	Serum and mucosal S100 proteins, calprotectin (S100A8/S100A9) and S100A12, are elevated at diagnosis in children with inflammatory bowel disease.	Pubmed	2.16e-09	7.734e-07	3	3
22	17787039	S100 proteins calprotectin and S100A12 are related to radiographic changes rather than disease activity in psoriatic arthritis with low disease activity.	Pubmed	2.16e-09	7.734e-07	3	3
23	27057553	Secretion of S100A8, S100A9, and S100A12 by Neutrophils Involves Reactive Oxygen Species and Potassium Efflux.	Pubmed	2.16e-09	7.734e-07	3	3
24	9815279	Widespread expression of serum amyloid A in histologically normal human tissues. Predominant localization to the epithelium.	Pubmed	2.16e-09	7.734e-07	3	3
25	24250750	Primary 1,25-dihydroxyvitamin D3 response of the interleukin 8 gene cluster in human monocyte- and macrophage-like cells.	Pubmed	2.16e-09	7.734e-07	3	3
Interaction
	ID	Name	Source	pValue	FDR B&H	Genes from Input	Genes in Annotation
1	int:CXCR1	CXCR1 interactions		2.716e-09	1.598e-06	5	17
2	int:TBC1D22B	TBC1D22B interactions		3.08e-09	1.598e-06	8	105
3	int:MMP9	MMP9 interactions		9.304e-09	3.219e-06	6	44
4	int:CXCR2	CXCR2 interactions		1.453e-08	3.771e-06	5	23
5	int:DDX19B	DDX19B interactions		1.422e-07	2.953e-05	7	114
6	int:ZIC1	ZIC1 interactions		5.564e-07	9.627e-05	5	46
7	int:SUSD3	SUSD3 interactions		1.163e-06	0.0001725	4	23
8	int:KIR3DS1	KIR3DS1 interactions		1.653e-06	0.000196	4	25
9	int:CDK15	CDK15 interactions		1.699e-06	0.000196	6	104
10	int:USF2	USF2 interactions		2.281e-06	0.0002368	4	27
11	int:C16orf70	C16orf70 interactions		5.236e-06	0.0004941	4	33
12	int:RASSF9	RASSF9 interactions		9.322e-06	0.0008063	4	38
13	int:RASSF10	RASSF10 interactions		1.036e-05	0.0008272	4	39
14	int:UCP2	UCP2 interactions		6.962e-05	0.005025	3	23
15	int:CXCL6	CXCL6 interactions		7.262e-05	0.005025	2	4
16	int:PKD2L2	PKD2L2 interactions		0.0001208	0.007834	2	5
17	int:COL4A1	COL4A1 interactions		0.0002288	0.0131	3	34
18	int:SLC35A2	SLC35A2 interactions		0.0002524	0.0131	2	7
19	int:FCRL5	FCRL5 interactions		0.0002524	0.0131	2	7
20	int:CHI3L1	CHI3L1 interactions		0.0002524	0.0131	2	7
21	int:CHRDL2	CHRDL2 interactions		0.0003358	0.01629	2	8
22	int:CTSG	CTSG interactions		0.0003452	0.01629	3	39
23	int:CTSL	CTSL interactions		0.0003722	0.0168	3	40
24	int:FTH1	FTH1 interactions		0.0004052	0.0172	4	99
25	int:ACKR1	ACKR1 interactions		0.0004308	0.0172	2	9
Cytoband
	ID	Name	Source	pValue	FDR B&H	Genes from Input	Genes in Annotation
1	11p15.1-p14	11p15.1-p14		1.136e-05	0.0003482	2	3
2	1q21-q22	1q21-q22		1.243e-05	0.0003482	3	23
3	1q21	1q21		3.468e-05	0.0006473	4	93
4	18q21.3	18q21.3		0.0002062	0.002887	2	11
5	11q11-q12	11q11-q12		0.001966	0.02202	1	1
6	4q13-q21	4q13-q21		0.00392	0.02828	1	2
7	4q12-q13	4q12-q13		0.00392	0.02828	1	2
8	1q32	1q32		0.004202	0.02828	2	49
9	15q15.1	15q15.1		0.004544	0.02828	2	51
10	7p15-p13	7p15-p13		0.005874	0.0329	1	3
11	11p15.1	11p15.1		0.006647	0.03362	2	62
12	3q28-q29	3q28-q29		0.007825	0.03362	1	4
13	22q13.1-q13.2	22q13.1-q13.2		0.007825	0.03362	1	4
14	12q13.13	12q13.13		0.008404	0.03362	2	70
15	6q12-q13	6q12-q13		0.009771	0.0342	1	5
16	11q21-q22	11q21-q22		0.009771	0.0342	1	5
17	17q11.2-q12	17q11.2-q12		0.01365	0.04248	1	7
18	11p14.2	11p14.2		0.01365	0.04248	1	7
Transcription Factor Binding Site
	ID	Name	Source	pValue	FDR B&H	Genes from Input	Genes in Annotation
1	TATAAA V$TATA 01	TATAAA V$TATA 01		3.501e-06	0.0008962	17	1075
Gene Family
	ID	Name	Source	pValue	FDR B&H	Genes from Input	Genes in Annotation
1	542	Endogenous ligands	genenames.org	1.186e-13	4.389e-12	13	237
2	459	S100 calcium binding proteins|EF-hand domain containing	genenames.org	3.702e-07	6.848e-06	4	21
3	1353	Small proline rich proteins	genenames.org	3.788e-06	3.65e-05	3	11
4	739	Serpin peptidase inhibitors	genenames.org	3.946e-06	3.65e-05	4	37
5	483	Chemokine ligands|Endogenous ligands	genenames.org	8.751e-06	6.476e-05	4	45
6	601	Interleukins|PDZ domain containing	genenames.org	0.0002653	0.001636	3	43
7	891	Matrix metallopeptidases	genenames.org	0.002206	0.01166	2	24
8	609	Keratins, type II	genenames.org	0.002789	0.0129	2	27
9	863	EF-hand domain containing	genenames.org	0.003771	0.0155	4	219
10	602	Fibronectin type III domain containing|Interleukin receptors	genenames.org	0.006654	0.02462	2	42
11	490	Collagens	genenames.org	0.007939	0.02671	2	46
12	1179	Apolipoproteins|Sushi domain containing	genenames.org	0.012	0.03379	2	57
13	575	Collagens|Collagen proteoglycans	genenames.org	0.01448	0.03379	1	5
14	916	I-set domain containing|Immunoglobulin like domain containing|Adhesion G protein-coupled receptors, subfamily F	genenames.org	0.01448	0.03379	1	5
15	738	Proteases, serine	genenames.org	0.01452	0.03379	2	63
16	1094	CD molecules|C-X-C motif chemokine receptors	genenames.org	0.01735	0.03379	1	6
17	1046	CYR61/CTGF/NOV matricellular proteins	genenames.org	0.01735	0.03379	1	6
18	1181	CD molecules|Activating leukocyte immunoglobulin like receptors	genenames.org	0.01735	0.03379	1	6
19	255	Potassium calcium-activated channels	genenames.org	0.01735	0.03379	1	6
20	816	Chitinases	genenames.org	0.02022	0.0374	1	7
21	471	CD molecules|Tumor necrosis factor superfamily	genenames.org	0.02759	0.04861	4	394
Coexpression
	ID	Name	Source	pValue	FDR B&H	Genes from Input	Genes in Annotation
1	M929	Genes up-regulated in colorectal adenoma compared to normal mucosa samples.	MSigDB C2: CGP Curated Gene Sets (v5.1)	3.83e-18	1.711e-14	14	139
2	M6750	Genes down-regulated in nasopharyngeal carcinoma (NPC) positive for LMP1 [GeneID=9260], a latent gene of Epstein-Barr virus (EBV).	MSigDB C2: CGP Curated Gene Sets (v5.1)	3.436e-15	7.674e-12	13	174
3	M4306	Genes down-regulated in HMLE cells (immortalized nontransformed mammary epithelium) after E-cadhedrin (CDH1) [GeneID=999] knockdown by RNAi.	MSigDB C2: CGP Curated Gene Sets (v5.1)	1.811e-14	2.465e-11	17	464
4	M8124	Genes up-regulated in basal subtype of breast cancer samles.	MSigDB C2: CGP Curated Gene Sets (v5.1)	2.208e-14	2.465e-11	19	647
5	15833844-Table1S	Human Esophagus Kimchi05 213genes	GeneSigDB	2.958e-12	2.643e-09	11	172
6	20460173-ImmPortChemokines	Human Immune Kong10 102genes ImmPort Chemokines	GeneSigDB	1.103e-11	8.211e-09	9	97
7	20460173-ImmPortCytokines	Human Immune Kong10 456genes ImmPort Cytokines	GeneSigDB	2.586e-11	1.507e-08	14	433
8	19356222-SuppTable1	Human Colon Daemen09 37genes 25Genes12Proteins	GeneSigDB	2.699e-11	1.507e-08	6	21
9	M6335	Genes changed in HBE cells (bronchial epithelium) after treatment with IL22 and IL17A [GeneID=50616;3605].	MSigDB C2: CGP Curated Gene Sets (v5.1)	8.613e-11	4.275e-08	5	11
10	19306436-TableS2a	Human Stomach Zhao09 324genes	GeneSigDB	1.012e-10	4.519e-08	12	310
11	17409405-Table1a	Human Breast Huper07 66genes BasalCells	GeneSigDB	1.913e-10	7.769e-08	7	53
12	M13422	Genes up-regulated in basal mammary epithelial cells compared to the luminal ones.	MSigDB C2: CGP Curated Gene Sets (v5.1)	2.193e-10	8.163e-08	7	54
13	M11951	Genes up-regulated in primary keratinocytes by expression of p50 (NFKB1) and p65 (RELA) [GeneID=4790;5970] components of NFKB.	MSigDB C2: CGP Curated Gene Sets (v5.1)	2.555e-10	8.778e-08	8	91
14	18438415-SuppData	Human Breast Finak08 164genes	GeneSigDB	4.188e-10	1.318e-07	9	145
15	15489886-TableS1a	Human Sarcoma Mason04 402genes	GeneSigDB	4.628e-10	1.318e-07	12	354
16	M3645	Genes up-regulated in papillary thyroid carcinoma (PTC) compared to normal tissue.	MSigDB C2: CGP Curated Gene Sets (v5.1)	4.72e-10	1.318e-07	13	443
17	M17572	Genes down-regulated in the luminal B subtype of breast cancer.	MSigDB C2: CGP Curated Gene Sets (v5.1)	7.859e-10	2.065e-07	14	562
18	M2125	Genes up-regulated in senescent IMR90 cells (fibroblast) after knockdown of RB1 [GeneID=5925] by RNAi.	MSigDB C2: CGP Curated Gene Sets (v5.1)	9.22e-10	2.219e-07	14	569
19	20460173-ImmPortAntimicrobials	Human Immune Kong10 544genes ImmPort Antimicrobials	GeneSigDB	9.44e-10	2.219e-07	13	469
20	18318837-TableS1	Human MesenchymalStemCells Yamamoto08 1252genes	GeneSigDB	2.482e-09	5.544e-07	16	853
21	M10454	Genes up-regulated in pulpal tissue extracted from carious teeth.	MSigDB C2: CGP Curated Gene Sets (v5.1)	3.291e-09	7.001e-07	10	252
22	M4482	Genes down-regulated in comparison of naive B cells versus unstimulated neutrophils.	MSigDB C7: Immunologic Signatures (v5.1)	7.154e-09	1.389e-06	9	200
23	M5932	Genes defining inflammatory response.	MSigDB H: Hallmark Gene Sets (v5.1)	7.154e-09	1.389e-06	9	200
24	M2779	Genes up-regulated in DAOY cells (medulloblastoma) upon knockdown of BMI1 and PCGF2 [Gene ID=648, 7703] genes by RNAi.	MSigDB C6: Oncogenic Signatures (v5.1)	1.056e-08	1.966e-06	8	145
25	16423051-Table3	Human Leukemia Larsson06 54genes	GeneSigDB	1.191e-08	2.128e-06	6	54
Coexpression Atlas
	ID	Name	Source	pValue	FDR B&H	Genes from Input	Genes in Annotation
1	PCBC ctl BronchioEpithel 500	Progenitor-Cell-Biology-Consortium reference BronchioEpithel top-relative-expression-ranked 500	PCBC	3.403e-17	7.436e-14	20	499
2	PCBC ctl BronchioEpithel 1000	Progenitor-Cell-Biology-Consortium reference BronchioEpithel top-relative-expression-ranked 1000	PCBC	9.893e-17	1.081e-13	25	996
3	PCBC ctl BronchioEpithel 100	Progenitor-Cell-Biology-Consortium reference BronchioEpithel top-relative-expression-ranked 100	PCBC	1.417e-14	1.032e-11	11	100
4	Arv EB-LF 1000	AravindRamakr EmbryoidBody-LF top-relative-expression-ranked 1000	PCBC	1.333e-13	6.32e-11	22	990
5	PCBC ctl SmallAirwayEpithel 1000	Progenitor-Cell-Biology-Consortium reference SmallAirwayEpithel top-relative-expression-ranked 1000	PCBC	1.446e-13	6.32e-11	22	994
6	Arv EB-LF 500	AravindRamakr EmbryoidBody-LF top-relative-expression-ranked 500	PCBC	2.367e-12	8.62e-10	16	499
7	PCBC ctl SmallAirwayEpithel 500	Progenitor-Cell-Biology-Consortium reference SmallAirwayEpithel top-relative-expression-ranked 500	PCBC	3.067e-11	9.574e-09	15	498
8	JC iEC 2500 K4	JC iEC top-relative-expression-ranked 2500 k-means-cluster#4	PCBC	1.687e-10	4.608e-08	13	382
9	Arv EB-LF 2500 K3	AravindRamakr EmbryoidBody-LF top-relative-expression-ranked 2500 k-means-cluster#3	PCBC	4.633e-10	1.125e-07	12	332
10	PCBC ctl SmallAirwayEpithel 100	Progenitor-Cell-Biology-Consortium reference SmallAirwayEpithel top-relative-expression-ranked 100	PCBC	9.166e-10	2.003e-07	8	100
11	BM Top 100 - vagina	BM Top 100 - vagina	Body Map	4.05e-09	7.755e-07	7	76
12	GSM854269 500	Myeloid Cells, DC.103-11b+24+.Lu, MHCII+ CD11c+ CD103- CD11b+ CD24+, Lung, avg-2	Immgen.org, GSE15907	4.259e-09	7.755e-07	12	404
13	GSM605846 500	Myeloid Cells, GN.BM, CD11b+ Ly6-G+, Bone marrow, avg-4	Immgen.org, GSE15907	5.751e-09	8.489e-07	12	415
14	Arv EB-LF 1000 K5	AravindRamakr EmbryoidBody-LF top-relative-expression-ranked 1000 k-means-cluster#5	PCBC	5.802e-09	8.489e-07	8	126
15	BM Top 100 - tongue superior part w papillae	BM Top 100 - tongue superior part w papillae	Body Map	5.828e-09	8.489e-07	7	80
16	GSM854303 500	Myeloid Cells, GN.Arth.BM, CD11b+ Ly6-G+, Bone marrow, avg-3	Immgen.org, GSE15907	6.573e-09	8.976e-07	12	420
17	Facebase ST1 Univ 500	UniversalReference WholeMouseP1 top-relative-expression-ranked 500	FaceBase_ST1	7.902e-09	1.016e-06	12	427
18	BM Top 100 - esophagus	BM Top 100 - esophagus	Body Map	9.712e-09	1.179e-06	7	86
19	Arv EB-LF 500 K4	AravindRamakr EmbryoidBody-LF top-relative-expression-ranked 500 k-means-cluster#4	PCBC	3.366e-08	3.871e-06	6	60
20	BM Top 100 - cervix	BM Top 100 - cervix	Body Map	6.596e-08	7.206e-06	6	67
21	GSM605846 100	Myeloid Cells, GN.BM, CD11b+ Ly6-G+, Bone marrow, avg-4	Immgen.org, GSE15907	8.602e-08	8.534e-06	6	70
22	PCBC ratio MESO-30 blastocyst vs MESO-30 amniotic fluid MSC cfr-2X-p05	MESO-30 blastocyst vs MESO-30 amniotic fluid MSC-Confounder removed-fold2.0 adjp0.05	PCBC_AltAnalyze	8.835e-08	8.534e-06	14	766
23	BM Top 100 - tonsil	BM Top 100 - tonsil	Body Map	9.373e-08	8.534e-06	6	71
24	GSM854303 100	Myeloid Cells, GN.Arth.BM, CD11b+ Ly6-G+, Bone marrow, avg-3	Immgen.org, GSE15907	9.373e-08	8.534e-06	6	71
25	GSM854309 100	Myeloid Cells, GN.Thio.PC, CD11b+ Ly6-G+, Peritoneal Cavity, avg-3	Immgen.org, GSE15907	1.204e-07	1.052e-05	6	74
Computational
	ID	Name	Source	pValue	FDR B&H	Genes from Input	Genes in Annotation
1	module 76	Genes in module 76	MSigDb: C4 - CM: Cancer Modules	4.991e-09	1.113e-06	8	79
2	module 263	Genes in module 263	MSigDb: C4 - CM: Cancer Modules	6.789e-08	5.631e-06	6	43
3	GNF2 SPRR1B	Neighborhood of SPRR1B	MSigDb: C4 - CGN: Cancer Gene Neighborhood	1.108e-07	5.631e-06	5	24
4	module 357	Genes in module 357	MSigDb: C4 - CM: Cancer Modules	1.263e-07	5.631e-06	7	79
5	module 297	Genes in module 297	MSigDb: C4 - CM: Cancer Modules	1.263e-07	5.631e-06	7	79
6	module 108	Genes in module 108	MSigDb: C4 - CM: Cancer Modules	2.19e-07	8.14e-06	6	52
7	module 92	Genes in module 92	MSigDb: C4 - CM: Cancer Modules	6.243e-07	1.989e-05	8	146
8	module 64	Genes in module 64	MSigDb: C4 - CM: Cancer Modules	9.285e-07	2.588e-05	13	506
9	module 154	Genes in module 154	MSigDb: C4 - CM: Cancer Modules	1.831e-06	4.537e-05	6	74
10	module 46	Genes in module 46	MSigDb: C4 - CM: Cancer Modules	2.788e-06	6.217e-05	11	386
11	module 75	Genes in module 75	MSigDb: C4 - CM: Cancer Modules	3.159e-06	6.404e-05	11	391
12	module 433	Genes in module 433	MSigDb: C4 - CM: Cancer Modules	1.241e-05	0.0002307	5	60
13	module 153	Genes in module 153	MSigDb: C4 - CM: Cancer Modules	2.481e-05	0.0004257	4	34
14	module 122	Genes in module 122	MSigDb: C4 - CM: Cancer Modules	6.641e-05	0.001058	6	138
15	module 55	Genes in module 55	MSigDb: C4 - CM: Cancer Modules	0.0001489	0.002214	13	811
16	module 6	Genes in module 6	MSigDb: C4 - CM: Cancer Modules	0.0001827	0.002546	9	407
17	module 220	Genes in module 220	MSigDb: C4 - CM: Cancer Modules	0.000225	0.002951	8	328
18	module 164	Genes in module 164	MSigDb: C4 - CM: Cancer Modules	0.0002524	0.003127	4	61
19	module 488	Genes in module 488	MSigDb: C4 - CM: Cancer Modules	0.0003744	0.004394	3	28
20	CAR HPX	Neighborhood of HPX	MSigDb: C4 - CGN: Cancer Gene Neighborhood	0.0005033	0.005479	4	73
21	module 324	Genes in module 324	MSigDb: C4 - CM: Cancer Modules	0.000516	0.005479	5	131
22	GNF2 MMP1	Neighborhood of MMP1	MSigDb: C4 - CGN: Cancer Gene Neighborhood	0.0005588	0.005664	3	32
23	module 107	Genes in module 107	MSigDb: C4 - CM: Cancer Modules	0.0006165	0.005832	4	77
24	module 88	Genes in module 88	MSigDb: C4 - CM: Cancer Modules	0.0006277	0.005832	12	816
25	GNF2 SPI1	Neighborhood of SPI1	MSigDb: C4 - CGN: Cancer Gene Neighborhood	0.0006693	0.005971	3	34
Drug
	ID	Name	Source	pValue	FDR B&H	Genes from Input	Genes in Annotation
1	D014302	Trinitrobenzenesulfonic Acid	CTD	6.762e-13	9.164e-09	15	388
2	D014028	Tobacco Smoke Pollution	CTD	1.219e-11	8.262e-08	25	1699
3	CID000408771	AC1L8VGH	Stitch	2.28e-10	6.741e-07	7	52
4	CID011954225	D00992	Stitch	2.28e-10	6.741e-07	7	52
5	4128 UP	Azacytidine-5 [320-67-2]; Up 200; 16.4uM; MCF7; HT HG-U133A	Broad Institute CMAP	2.53e-10	6.741e-07	10	185
6	C005556	propionaldehyde	CTD	2.984e-10	6.741e-07	25	1972
7	CID000000011	1,2-dichloroethane	Stitch	7.21e-10	1.396e-06	8	99
8	C029938	nickel sulfate	CTD	9.255e-10	1.568e-06	22	1584
9	CID003081257	Peptide 78	Stitch	1.157e-09	1.743e-06	8	105
10	C088658	zoledronic acid	CTD	1.373e-09	1.861e-06	21	1462
11	CID000003003	Betamethasone-d5	Stitch	2.011e-09	2.478e-06	20	1342
12	C002202	4-oxoretinoic acid	CTD	2.396e-09	2.522e-06	8	115
13	D015054	Zymosan	CTD	2.419e-09	2.522e-06	9	169
14	1230 UP	thioridazine hydrochloride; Up 200; 10uM; PC3; HT HG-U133A	Broad Institute CMAP	3.818e-09	3.696e-06	9	178
15	CID000040846	Muramyl dipeptide	Stitch	4.093e-09	3.698e-06	8	123
16	CID000461280	utyramide	Stitch	6.588e-09	5.581e-06	6	47
17	CID000024759	hyaluronan	Stitch	7.619e-09	6.074e-06	10	263
18	C433788	lipopolysaccharide, E. coli 026-B6	CTD	9.601e-09	7.229e-06	8	137
19	CID000449422	bis-amidinium derivative of hoechst 33258	Stitch	1.462e-08	1.043e-05	7	93
20	CID003854666	SB225002	Stitch	2.21e-08	1.497e-05	5	28
21	CID000026248	diacerein	Stitch	4.011e-08	2.589e-05	6	63
22	C116926	rofecoxib	CTD	5.341e-08	3.29e-05	7	112
23	CID006450878	Etiocobalamin	Stitch	7.096e-08	4.181e-05	8	177
24	6427 UP	STOCK1N-35215; Up 200; 10uM; PC3; HT HG-U133A	Broad Institute CMAP	8.8e-08	4.97e-05	8	182
25	CID000112041	octyl-Sepharose	Stitch	9.811e-08	5.319e-05	6	73
Disease
	ID	Name	Source	pValue	FDR B&H	Genes from Input	Genes in Annotation
1	umls:C0021390	Inflammatory Bowel Diseases	DisGeNET Curated	2.711e-11	3.004e-08	19	741
2	umls:C0009324	Ulcerative Colitis	DisGeNET Curated	3.262e-11	3.004e-08	19	749
3	umls:C0850666	Helicobacter pylori infection	DisGeNET BeFree	7.24e-11	4.445e-08	13	290
4	umls:C0010674	Cystic Fibrosis	DisGeNET Curated	1.487e-10	6.848e-08	14	377
5	umls:C0004623	Bacterial Infections	DisGeNET Curated	1.181e-09	4.35e-07	11	229
6	umls:C0001339	Acute pancreatitis	DisGeNET BeFree	3.155e-09	8.237e-07	8	95
7	umls:C0374997	Helicobacter pylori (H. pylori) infection in conditions classified elsewhere and of unspecified site	DisGeNET BeFree	3.455e-09	8.237e-07	12	322
8	umls:C1800706	Idiopathic Pulmonary Fibrosis	DisGeNET Curated	3.577e-09	8.237e-07	12	323
9	umls:C0022104	Irritable Bowel Syndrome	DisGeNET Curated	4.355e-09	8.913e-07	9	144
10	umls:C0178874	Tumor Progression	DisGeNET BeFree	5.635e-09	1.038e-06	26	1969
11	umls:C0238339	Hereditary pancreatitis	DisGeNET Curated	1.016e-08	1.701e-06	8	110
12	umls:C0007137	Squamous cell carcinoma	DisGeNET Curated	1.427e-08	2.118e-06	23	1608
13	umls:C3495559	Juvenile arthritis	DisGeNET Curated	1.495e-08	2.118e-06	11	292
14	umls:C0032285	Pneumonia	DisGeNET Curated	1.95e-08	2.566e-06	12	376
15	umls:C0004096	Asthma	DisGeNET Curated	2.757e-08	3.202e-06	19	1122
16	umls:C0017152	Gastritis	DisGeNET BeFree	2.782e-08	3.202e-06	9	178
17	umls:C0854135	Pseudomonas aeruginosa infection	DisGeNET BeFree	3.084e-08	3.203e-06	5	24
18	umls:C0034152	Henoch-Schoenlein Purpura	DisGeNET Curated	3.388e-08	3.203e-06	6	49
19	umls:C0013595	Eczema	DisGeNET Curated	3.454e-08	3.203e-06	12	396
20	umls:C0034069	Pulmonary Fibrosis	DisGeNET Curated	3.477e-08	3.203e-06	11	317
21	umls:C0029408	Degenerative polyarthritis	DisGeNET Curated	6.117e-08	5.366e-06	16	816
22	umls:C0011615	Dermatitis, Atopic	DisGeNET Curated	6.412e-08	5.368e-06	12	419
23	umls:C0027430	Nasal Polyps	DisGeNET Curated	8.277e-08	6.629e-06	9	202
24	umls:C0038354	Stomach Diseases	DisGeNET Curated	1.016e-07	7.795e-06	5	30
25	umls:C0243026	Sepsis	DisGeNET Curated	1.175e-07	8.554e-06	12	443

## Sheet: GSEA Down-regulated
Functional annotation enrichment of the 118 down-regulated genes associated with villiform changes in UC
GO: Molecular Function
	ID	Name	Source	pValue	FDR B&H	Genes from Input	Genes in Annotation
1	GO:0005215	transporter activity		2.733e-09	1.673e-06	28	1294
2	GO:0022857	transmembrane transporter activity		8.493e-09	2.599e-06	24	1014
3	GO:0022891	substrate-specific transmembrane transporter activity		5.389e-08	9.834e-06	22	946
4	GO:0015075	ion transmembrane transporter activity		6.427e-08	9.834e-06	21	873
5	GO:0022892	substrate-specific transporter activity		2.61e-07	3.195e-05	23	1125
6	GO:0015103	inorganic anion transmembrane transporter activity		1.486e-06	0.0001516	8	132
7	GO:0015081	sodium ion transmembrane transporter activity		1.861e-06	0.0001588	8	136
8	GO:0008509	anion transmembrane transporter activity		2.075e-06	0.0001588	11	297
9	GO:0022838	substrate-specific channel activity		2.772e-06	0.0001885	13	438
10	GO:0015267	channel activity		5.964e-06	0.0003395	13	470
11	GO:0022803	passive transmembrane transporter activity		6.102e-06	0.0003395	13	471
12	GO:0005254	chloride channel activity		1.018e-05	0.0004961	6	81
13	GO:0005216	ion channel activity		1.107e-05	0.0004961	12	424
14	GO:0046873	metal ion transmembrane transporter activity		1.16e-05	0.0004961	12	426
15	GO:0030249	guanylate cyclase regulator activity		1.216e-05	0.0004961	3	8
16	GO:0022804	active transmembrane transporter activity		1.396e-05	0.0005338	11	363
17	GO:0010851	cyclase regulator activity		1.816e-05	0.0006537	3	9
18	GO:0015108	chloride transmembrane transporter activity		2.118e-05	0.0007201	6	92
19	GO:0005253	anion channel activity		2.253e-05	0.0007256	6	93
20	GO:0022890	inorganic cation transmembrane transporter activity		2.697e-05	0.0008253	13	542
21	GO:0008324	cation transmembrane transporter activity		3.703e-05	0.001079	14	642
22	GO:0022853	active ion transmembrane transporter activity		0.0001002	0.002588	7	175
23	GO:0015291	secondary active transmembrane transporter activity		0.0001011	0.002588	8	236
24	GO:0015077	monovalent inorganic cation transmembrane transporter activity		0.0001015	0.002588	10	375
25	GO:0047894	flavonol 3-sulfotransferase activity		0.0001105	0.002706	2	3
GO: Biological Process
	ID	Name	Source	pValue	FDR B&H	Genes from Input	Genes in Annotation
1	GO:0006811	ion transport		1.667e-09	2.036e-06	32	1627
2	GO:0055085	transmembrane transport		1.811e-09	2.036e-06	29	1356
3	GO:0034220	ion transmembrane transport		2.227e-08	1.67e-05	24	1064
4	GO:0015698	inorganic anion transport		4.425e-07	0.0002472	9	154
5	GO:0055067	monovalent inorganic cation homeostasis		5.495e-07	0.0002472	9	158
6	GO:0009812	flavonoid metabolic process		8.311e-07	0.0003115	5	29
7	GO:0006820	anion transport		1.812e-06	0.0005822	16	641
8	GO:0006821	chloride transport		3.059e-06	0.0007457	7	102
9	GO:0006885	regulation of pH		3.059e-06	0.0007457	7	102
10	GO:0098660	inorganic ion transmembrane transport		3.315e-06	0.0007457	17	754
11	GO:0051552	flavone metabolic process		4.409e-06	0.0009014	3	6
12	GO:0098661	inorganic anion transmembrane transport		5.708e-06	0.00107	7	112
13	GO:0006814	sodium ion transport		7.831e-06	0.00127	9	218
14	GO:0015701	bicarbonate transport		7.908e-06	0.00127	5	45
15	GO:0007586	digestion		1.274e-05	0.00191	8	176
16	GO:0006720	isoprenoid metabolic process		1.852e-05	0.002603	7	134
17	GO:1902476	chloride transmembrane transport		2.012e-05	0.002662	6	91
18	GO:0015672	monovalent inorganic cation transport		2.451e-05	0.003063	14	617
19	GO:0006805	xenobiotic metabolic process		2.73e-05	0.003232	6	96
20	GO:0016101	diterpenoid metabolic process		3.442e-05	0.00387	6	100
21	GO:0071466	cellular response to xenobiotic stimulus		3.641e-05	0.003878	6	101
22	GO:0098656	anion transmembrane transport		3.794e-05	0.003878	9	266
23	GO:0006812	cation transport		4.193e-05	0.0041	19	1110
24	GO:0030004	cellular monovalent inorganic cation homeostasis		4.781e-05	0.00448	6	106
25	GO:0006082	organic acid metabolic process		5.399e-05	0.004837	19	1131
GO: Cellular Component
	ID	Name	Source	pValue	FDR B&H	Genes from Input	Genes in Annotation
1	GO:0005903	brush border		1.141e-06	0.0002159	8	129
2	GO:0045177	apical part of cell		1.885e-06	0.0002159	13	428
3	GO:0098862	cluster of actin-based cell projections		1.104e-05	0.0008425	8	175
4	GO:0031526	brush border membrane		4.533e-05	0.002595	5	65
5	GO:0005902	microvillus		0.0002031	0.009301	5	89
6	GO:0005887	integral component of plasma membrane		0.000816	0.03114	21	1651
7	GO:0016324	apical plasma membrane		0.0009709	0.03176	8	335
8	GO:0031226	intrinsic component of plasma membrane		0.001313	0.03758	21	1714
9	GO:0034702	ion channel complex		0.001937	0.04928	7	291
Mouse Phenotype
	ID	Name	Source	pValue	FDR B&H	Genes from Input	Genes in Annotation
1	MP:0001663	abnormal digestive system physiology		4.414e-06	0.004685	16	631
2	MP:0005346	abnormal circulating aldosterone level		7.617e-06	0.004685	5	40
3	MP:0003372	abnormal circulating mineralocorticoid level		7.617e-06	0.004685	5	40
4	MP:0011415	abnormal aldosterone level		1.537e-05	0.007088	5	46
5	MP:0005381	digestive/alimentary phenotype		6.534e-05	0.02391	22	1351
6	MP:0000477	abnormal intestine morphology		0.0001171	0.02391	12	489
7	MP:0000490	abnormal crypts of Lieberkuhn morphology		0.000124	0.02391	7	162
8	MP:0005628	decreased circulating potassium level		0.0001321	0.02391	4	38
9	MP:0003374	decreased circulating mineralocorticoid level		0.000138	0.02391	3	15
10	MP:0002667	decreased circulating aldosterone level		0.000138	0.02391	3	15
11	MP:0013487	abnormal Paneth cell physiology		0.0001426	0.02391	2	3
12	MP:0009128	decreased brown fat cell number		0.0002838	0.04364	2	4
Domain
	ID	Name	Source	pValue	FDR B&H	Genes from Input	Genes in Annotation
1	3.90.1450.10	-	Gene3D	3.824e-05	0.006625	2	2
2	PD005588	Guanylin	ProDom	3.824e-05	0.006625	2	2
3	PF02058	Guanylin	Pfam	3.824e-05	0.006625	2	2
4	IPR000879	Guanylin	InterPro	3.824e-05	0.006625	2	2
5	PF00201	UDPGT	Pfam	0.0002836	0.02807	3	21
6	IPR002213	UDP glucos trans	InterPro	0.0002836	0.02807	3	21
7	PS00375	UDPGT	PROSITE	0.0002836	0.02807	3	21
Pathway
	ID	Name	Source	pValue	FDR B&H	Genes from Input	Genes in Annotation
1	545361	thyroid hormone metabolism II (via conjugation and/or degradation)	BioSystems: BIOCYC	1.056e-06	0.0003846	3	4
2	1269903	Transmembrane transport of small molecules	BioSystems: REACTOME	1.347e-06	0.0003846	17	680
3	1269953	Stimuli-sensing channels	BioSystems: REACTOME	4.851e-06	0.0007469	7	104
4	545353	serotonin degradation	BioSystems: BIOCYC	5.232e-06	0.0007469	3	6
5	1269950	Ion channel transport	BioSystems: REACTOME	8.172e-06	0.0009332	9	209
6	673221	Chemical carcinogenesis	BioSystems: KEGG	1.485e-05	0.001388	6	82
7	1270189	Biological oxidations	BioSystems: REACTOME	1.701e-05	0.001388	9	229
8	1270226	Abacavir transport and metabolism	BioSystems: REACTOME	3.081e-05	0.002199	3	10
9	545359	superpathway of melatonin degradation	BioSystems: BIOCYC	4.216e-05	0.002675	3	11
10	835392	superpathway of tryptophan utilization	BioSystems: BIOCYC	5.205e-05	0.002972	4	32
11	83032	Drug metabolism - cytochrome P450	BioSystems: KEGG	8.944e-05	0.004555	5	70
12	193146	Bile secretion	BioSystems: KEGG	9.573e-05	0.004555	5	71
13	83033	Drug metabolism - other enzymes	BioSystems: KEGG	0.0002204	0.009682	4	46
14	1457776	Miscellaneous digestion events	BioSystems: REACTOME	0.0002487	0.01014	2	4
15	1270210	Cytosolic sulfonation of small molecules	BioSystems: REACTOME	0.0002792	0.01063	3	20
16	212237	Mineral absorption	BioSystems: KEGG	0.0003293	0.01175	4	51
17	1270227	Abacavir transmembrane transport	BioSystems: REACTOME	0.0004128	0.01357	2	5
18	144182	Proximal tubule bicarbonate reclamation	BioSystems: KEGG	0.0004278	0.01357	3	23
19	82940	Steroid hormone biosynthesis	BioSystems: KEGG	0.0005402	0.01623	4	58
20	1269908	Transport of inorganic cations/anions and amino acids/oligopeptides	BioSystems: REACTOME	0.0006513	0.018	5	107
21	997799	Glucuronate pathway (uronate pathway)	BioSystems: KEGG	0.0006934	0.018	3	27
22	82932	Ascorbate and aldarate metabolism	BioSystems: KEGG	0.0006934	0.018	3	27
23	1270207	Phase II conjugation	BioSystems: REACTOME	0.0007695	0.01839	5	111
24	P00001	Adrenaline and noradrenaline biosynthesis	PantherDB	0.0007729	0.01839	3	28
25	83020	Retinol metabolism	BioSystems: KEGG	0.0008329	0.01902	4	65
Pubmed
	ID	Name	Source	pValue	FDR B&H	Genes from Input	Genes in Annotation
1	20056724	Phase II metabolism of hesperetin by individual UDP-glucuronosyltransferases and sulfotransferases and rat and human tissue samples.	Pubmed	5.4e-08	0.0004409	4	17
2	19343046	Association study between single-nucleotide polymorphisms in 199 drug-related genes and commonly measured quantitative traits of 752 healthy Japanese subjects.	Pubmed	2.823e-07	0.0004409	7	193
3	19056867	Large-scale proteomics and phosphoproteomics of urinary exosomes.	Pubmed	4.726e-07	0.0004409	13	1017
4	20162743	Common variants in SLC17A3 gene affect intra-personal variation in serum uric acid levels in longitudinal time series.	Pubmed	5.949e-07	0.0004409	3	8
5	20162742	Predictive value of 8 genetic loci for serum uric acid concentration.	Pubmed	5.949e-07	0.0004409	3	8
6	17881426	Familial pure proximal renal tubular acidosis--a clinical and genetic study.	Pubmed	8.909e-07	0.0004409	3	9
7	19503597	Meta-analysis of 28,141 individuals identifies common variants within five new loci that influence uric acid concentrations.	Pubmed	1.271e-06	0.0004409	3	10
8	12960109	Irinotecan pathway genotype analysis to predict pharmacokinetics.	Pubmed	1.271e-06	0.0004409	3	10
9	20453000	A Large-scale genetic association study of esophageal adenocarcinoma risk.	Pubmed	1.311e-06	0.0004409	8	351
10	19890391	Common polymorphisms influencing serum uric acid levels contribute to susceptibility to gout, but not to coronary artery disease.	Pubmed	1.744e-06	0.0004409	3	11
11	18695635	Influence of drug transporters and UGT polymorphisms on pharmacokinetics of phenolic glucuronide metabolite of mycophenolic acid in Japanese renal transplant recipients.	Pubmed	1.744e-06	0.0004409	3	11
12	19349540	Comprehensive pharmacogenetic analysis of irinotecan neutropenia and pharmacokinetics.	Pubmed	2.322e-06	0.0004409	3	12
13	20734064	A large-scale candidate gene association study of age at menarche and age at natural menopause.	Pubmed	2.995e-06	0.0004409	7	275
14	20437864	Relevance of two genes in the multidrug resistance of hepatocellular carcinoma: in vivo and clinical studies.	Pubmed	4.912e-06	0.0004409	2	2
15	17690695	Evidence for the interaction of imatinib at the transport-substrate site(s) of the multidrug-resistance-linked ABC drug transporters ABCB1 (P-glycoprotein) and ABCG2.	Pubmed	4.912e-06	0.0004409	2	2
16	24670789	Carbonic anhydrase activation is associated with worsened pathological remodeling in human ischemic diabetic cardiomyopathy.	Pubmed	4.912e-06	0.0004409	2	2
17	19447883	Intestinal anion exchanger down-regulated in adenoma (DRA) is inhibited by intracellular calcium.	Pubmed	4.912e-06	0.0004409	2	2
18	9566757	Localisation of aryl sulfotransferase expression in human tissues using hybridisation histochemistry and immunohistochemistry.	Pubmed	4.912e-06	0.0004409	2	2
19	10497143	Studies on the substrate specificity of human intestinal UDP- lucuronosyltransferases 1A8 and 1A10.	Pubmed	4.912e-06	0.0004409	2	2
20	22515119	Genetic polymorphisms of the adenosine triphosphate-binding cassette transporters (ABCG2, ABCB1) and gefitinib toxicity.	Pubmed	4.912e-06	0.0004409	2	2
21	16687407	Effect of human carbonic anhydrase II on the activity of the human electrogenic Na/HCO3 cotransporter NBCe1-A in Xenopus oocytes.	Pubmed	4.912e-06	0.0004409	2	2
22	22800348	[Role of ABCB1 and ABCG2 in the multidrug resistance of hypopharyngeal carcinoma FaDu cell line].	Pubmed	4.912e-06	0.0004409	2	2
23	23490381	Dissimilar expression of multidrug resistance mdr1 and bcrp by the replication of hepatitis C virus: role of the nonstructural 5A protein.	Pubmed	4.912e-06	0.0004409	2	2
24	22521463	Selective increase of two ABC drug efflux transporters at the blood-spinal cord barrier suggests induced pharmacoresistance in ALS.	Pubmed	4.912e-06	0.0004409	2	2
25	19629677	Regulation of BCRP (ABCG2) and P-glycoprotein (ABCB1) by cytokines in a model of the human blood-brain barrier.	Pubmed	4.912e-06	0.0004409	2	2
Interaction
	ID	Name	Source	pValue	FDR B&H	Genes from Input	Genes in Annotation
1	int:SCT	SCT interactions		1.878e-06	0.002545	3	5
Transcription Factor Binding Site
	ID	Name	Source	pValue	FDR B&H	Genes from Input	Genes in Annotation
1	V$HNF1 01	V$HNF1 01		3.229e-06	0.001253	10	196
Gene Family
	ID	Name	Source	pValue	FDR B&H	Genes from Input	Genes in Annotation
1	752	Solute carriers	genenames.org	2.076e-05	0.001391	10	395
2	363	UDP glucuronosyltransferases	genenames.org	0.00049	0.01641	3	32
3	762	Sulfotransferases, cytosolic	genenames.org	0.002027	0.02966	2	14
4	518	HOXL subclass homeoboxes	genenames.org	0.002036	0.02966	3	52
5	550	Fatty acid binding protein family	genenames.org	0.002656	0.02966	2	16
6	616	Kallikreins|Proteases, serine	genenames.org	0.002656	0.02966	2	16
7	460	Carbonic anhydrases	genenames.org	0.003365	0.03221	2	18
Coexpression
	ID	Name	Source	pValue	FDR B&H	Genes from Input	Genes in Annotation
1	M14791	Genes down-regulated in colorectal adenoma compared to normal mucosa samples.	MSigDB C2: CGP Curated Gene Sets (v5.1)	1.249e-38	5.934e-35	35	291
2	15208663-SuppTable1b	Human Colon Kim04 235genes	GeneSigDB	4.908e-20	1.166e-16	18	149
3	19306436-TableS2b	Human Stomach Zhao09 168genes	GeneSigDB	1.018e-19	1.612e-16	18	155
4	16919171-Table4	Human Colon Ancona06 47genes	GeneSigDB	2.59e-14	3.077e-11	10	46
5	18318837-TableS1	Human MesenchymalStemCells Yamamoto08 1252genes	GeneSigDB	6.224e-12	5.915e-09	24	853
6	M2108	Down-regulated genes distinguishing between two subtypes of gastric cancer: advanced (AGC) and early (EGC).	MSigDB C2: CGP Curated Gene Sets (v5.1)	1.153e-10	9.132e-08	11	138
7	M1884	Genes up-regulated in vascular smooth muscle cells (VSMC) by MAPK8 (JNK1) [GeneID=5599].	MSigDB C2: CGP Curated Gene Sets (v5.1)	2.682e-10	1.821e-07	27	1305
8	19036130-TableS1b	Mouse Viral Mendoza-Villanueva08 350genes	GeneSigDB	9.811e-10	5.828e-07	13	266
9	17297478-SuppTable2	Human Intestine Vecchi07 415genes	GeneSigDB	4.622e-08	2.441e-05	12	303
10	M2342	Genes up-regulated in intestinal crypt cells upon deletion of CTNNB1 [GeneID=1499].	MSigDB C2: CGP Curated Gene Sets (v5.1)	6.065e-08	2.882e-05	17	682
11	17297478-SuppTable6	Human Intestine Vecchi07 369genes	GeneSigDB	1.163e-07	5.023e-05	11	267
12	14555994-Table3	Human Kidney Takahashi03 30genes chromophobe	GeneSigDB	1.489e-07	5.895e-05	5	25
13	M1432	Top genes down-regulated at day 5 of Cre-Lox induced APC [GeneID=324] knockout in the intestine.	MSigDB C2: CGP Curated Gene Sets (v5.1)	3.553e-07	0.0001299	12	366
14	M2616	Genes transiently induced only by the second pulse of EGF [GeneID =1950] in 184A1 cells (mammary epithelium).	MSigDB C2: CGP Curated Gene Sets (v5.1)	1.349e-06	0.0004581	25	1723
15	21152935-TableS2	Human StemCell Koide10 79genes	GeneSigDB	2.604e-06	0.000825	6	77
16	M8976	Down-regulated genes discriminating between MSI (microsatellite instability) and MSS (microsatellite stability) colon cancers.	MSigDB C2: CGP Curated Gene Sets (v5.1)	3.507e-06	0.001041	6	81
17	M1475	Genes down-regulated in kidney biopsies from patients with acute transplant rejection compared to the biopsies from patients with well functioning kidneys more than 1-year post transplant.	MSigDB C2: CGP Curated Gene Sets (v5.1)	4.04e-06	0.001129	13	546
18	M5934	Genes encoding proteins involved in processing of drugs and other xenobiotics.	MSigDB H: Hallmark Gene Sets (v5.1)	8.276e-06	0.002185	8	200
19	M1963	Genes with intermediate-CpG-density promoters (ICP) bearing the tri-methylation mark at H3K27 (H3K27me3) in MEF cells (embryonic fibroblasts).	MSigDB C2: CGP Curated Gene Sets (v5.1)	1.027e-05	0.002568	8	206
20	M2806	Genes up-regulated in astrocytes.	MSigDB C6: Oncogenic Signatures (v5.1)	1.191e-05	0.002767	6	100
21	11493696-TableS3	Human Kidney Takahashi01 77genes	GeneSigDB	1.223e-05	0.002767	5	59
22	M11857	Genes down-regulated in HCT8/S11 cells (colon cancer) engineered to stably express NTN1 [GeneID=1630] off a plasmid vector.	MSigDB C2: CGP Curated Gene Sets (v5.1)	1.606e-05	0.003468	7	158
23	M17372	Genes down-regulated in hepatocellular carcinoma (HCC) tissue of MYC and TGFA [GeneID=4609;7039] double transgenic mice.	MSigDB C2: CGP Curated Gene Sets (v5.1)	1.97e-05	0.004069	5	65
24	15814623-Table3	Human Esophagus Helm05 40genes	GeneSigDB	2.564e-05	0.005077	4	34
25	M16932	Top 200 marker genes down-regulated in the 'proliferation' subclass of hepatocellular carcinoma (HCC); characterized by increased proliferation, high levels of serum AFP [GeneID=174], and chromosomal instability.	MSigDB C2: CGP Curated Gene Sets (v5.1)	3.582e-05	0.006809	7	179
Coexpression Atlas
	ID	Name	Source	pValue	FDR B&H	Genes from Input	Genes in Annotation
1	Arv SC-HD 1000	AravindRamakr StemCell-HD top-relative-expression-ranked 1000	PCBC	3.045e-15	4.32e-12	30	989
2	Arv SC fibroblast 1000	AravindRamakr StemCell from inducedPluripotentialStemCells derived from from fibroblast top-relative-expression-ranked 1000	PCBC	3.045e-15	4.32e-12	30	989
3	Arv SC-hpx blastocyst 1000	AravindRamakr StemCell-hypoxiaGrown fromBlastocyst-derived-humanEmbryonicStemCells top-relative-expression-ranked 1000	PCBC	1.696e-13	1.203e-10	28	989
4	Arv SC-H9hpx 1000	AravindRamakr StemCell-H9hpx top-relative-expression-ranked 1000	PCBC	1.696e-13	1.203e-10	28	989
5	gudmap kidney adult JuxtaGlom Ren1 1000	kidney adult JuxtaGlom Ren1 top-relative-expression-ranked 1000	Gudmap Mouse MOE430.2	5.075e-13	2.88e-10	25	801
6	Arv SC fibroblast 1000 K5	AravindRamakr StemCell from inducedPluripotentialStemCells derived from from fibroblast top-relative-expression-ranked 1000 k-means-cluster#5	PCBC	9.69e-13	4.399e-10	14	184
7	Arv SC-HD 500	AravindRamakr StemCell-HD top-relative-expression-ranked 500	PCBC	1.24e-12	4.399e-10	20	491
8	Arv SC fibroblast 500	AravindRamakr StemCell from inducedPluripotentialStemCells derived from from fibroblast top-relative-expression-ranked 500	PCBC	1.24e-12	4.399e-10	20	491
9	gudmap kidney adult JuxtaGlom Ren1 Captopr k2 1000	kidney adult JuxtaGlom Ren1 Captopr k-means-cluster#2 top-relative-expression-ranked 1000	Gudmap Mouse MOE430.2	1.884e-12	5.938e-10	19	442
10	gudmap kidney adult JuxtaGlom Ren1 Captopr 1000	kidney adult JuxtaGlom Ren1 Captopr top-relative-expression-ranked 1000	Gudmap Mouse MOE430.2	1.585e-11	4.343e-09	23	780
11	Arv SC-HD 1000 K3	AravindRamakr StemCell-HD top-relative-expression-ranked 1000 k-means-cluster#3	PCBC	1.684e-11	4.343e-09	13	184
12	gudmap kidney adult JuxtaGlom Ren1 k2 1000	kidney adult JuxtaGlom Ren1 k-means-cluster#2 top-relative-expression-ranked 1000	Gudmap Mouse MOE430.2	2.366e-11	5.594e-09	16	333
13	Arv SC fibroblast 500 K3	AravindRamakr StemCell from inducedPluripotentialStemCells derived from from fibroblast top-relative-expression-ranked 500 k-means-cluster#3	PCBC	1.947e-10	4.25e-08	11	139
14	gudmap developingKidney e15.5 Proximal Tubules 500	DevelopingKidney e15.5 Proximal Tubules emap-28005 top-relative-expression-ranked 500	Gudmap Mouse MOE430.2	2.357e-10	4.776e-08	16	389
15	gudmap developingKidney e15.5 Proximal Tubules 1000 k5	DevelopingKidney e15.5 Proximal Tubules emap-28005 k-means-cluster#5 top-relative-expression-ranked 1000	Gudmap Mouse MOE430.2	2.72e-10	4.854e-08	14	280
16	gudmap developingKidney e15.5 early proxim tubul 500	DevelopingKidney e15.5 early proxim tubul emap-28005 top-relative-expression-ranked 500	Gudmap Mouse MOE430.2	2.737e-10	4.854e-08	16	393
17	gudmap kidney adult JuxtaGlom Ren1 500	kidney adult JuxtaGlom Ren1 top-relative-expression-ranked 500	Gudmap Mouse MOE430.2	3.673e-10	6.13e-08	16	401
18	gudmap developingKidney e15.5 Proximal Tubules 1000	DevelopingKidney e15.5 Proximal Tubules emap-28005 top-relative-expression-ranked 1000	Gudmap Mouse MOE430.2	4.384e-10	6.91e-08	21	759
19	Arv SC-H9hpx 1000 K4	AravindRamakr StemCell-H9hpx top-relative-expression-ranked 1000 k-means-cluster#4	PCBC	5.955e-10	8.892e-08	13	245
20	Arv SC fibroblast 2500 K2	AravindRamakr StemCell from inducedPluripotentialStemCells derived from from fibroblast top-relative-expression-ranked 2500 k-means-cluster#2	PCBC	6.664e-10	9.453e-08	25	1120
21	Arv SC-HD 2500 K2	AravindRamakr StemCell-HD top-relative-expression-ranked 2500 k-means-cluster#2	PCBC	7.306e-10	9.87e-08	25	1125
22	Arv SC-hpx blastocyst 500 K2	AravindRamakr StemCell-hypoxiaGrown fromBlastocyst-derived-humanEmbryonicStemCells top-relative-expression-ranked 500 k-means-cluster#2	PCBC	1.147e-09	1.479e-07	11	164
23	Arv SC-HD 500 K2	AravindRamakr StemCell-HD top-relative-expression-ranked 500 k-means-cluster#2	PCBC	1.42e-09	1.751e-07	10	127
24	Arv SC-hpx blastocyst 1000 K2	AravindRamakr StemCell-hypoxiaGrown fromBlastocyst-derived-humanEmbryonicStemCells top-relative-expression-ranked 1000 k-means-cluster#2	PCBC	1.624e-09	1.92e-07	13	266
25	Arv SC-H9hpx 500 K3	AravindRamakr StemCell-H9hpx top-relative-expression-ranked 500 k-means-cluster#3	PCBC	2.422e-09	2.749e-07	11	176
Computational
	ID	Name	Source	pValue	FDR B&H	Genes from Input	Genes in Annotation
1	module 470	Genes in module 470	MSigDb: C4 - CM: Cancer Modules	6.24e-05	0.01404	3	14
2	module 88	Genes in module 88	MSigDb: C4 - CM: Cancer Modules	0.0001491	0.01677	14	816
3	module 373	Genes in module 373	MSigDb: C4 - CM: Cancer Modules	0.0002556	0.01917	3	22
4	module 55	Genes in module 55	MSigDb: C4 - CM: Cancer Modules	0.0005267	0.02963	13	811
5	GNF2 LCAT	Neighborhood of LCAT	MSigDb: C4 - CGN: Cancer Gene Neighborhood	0.0006701	0.03015	5	123
6	GNF2 HPN	Neighborhood of HPN	MSigDb: C4 - CGN: Cancer Gene Neighborhood	0.0009226	0.03173	5	132
7	GNF2 HPX	Neighborhood of HPX	MSigDb: C4 - CGN: Cancer Gene Neighborhood	0.0009872	0.03173	5	134
8	module 63	Genes in module 63	MSigDb: C4 - CM: Cancer Modules	0.001224	0.03441	6	210
9	module 557	Genes in module 557	MSigDb: C4 - CM: Cancer Modules	0.001416	0.03539	2	10
10	module 396	Genes in module 396	MSigDb: C4 - CM: Cancer Modules	0.002061	0.04637	2	12
Drug
	ID	Name	Source	pValue	FDR B&H	Genes from Input	Genes in Annotation
1	CID000448224	AC1L9LQQ	Stitch	1.739e-11	1.713e-07	9	57
2	CID000000923	sodium	Stitch	2.065e-11	1.713e-07	25	944
3	CID000004488	niflumic acid	Stitch	6.345e-11	3.012e-07	11	125
4	CID000040600	4,4'-diisothiocyanostilbene-2,2'-disulfonic acid	Stitch	7.262e-11	3.012e-07	13	206
5	CID000003413	forskolin from Coleus forskohlii	Stitch	9.436e-11	3.131e-07	25	1014
6	CID004241719	BCECF	Stitch	1.749e-10	4.836e-07	9	73
7	CID000016230	amiloride	Stitch	1.319e-09	3.127e-06	14	315
8	CID000003779	isoproterenol	Stitch	2.322e-09	4.815e-06	19	669
9	CID000000312	chloride	Stitch	3.924e-09	7.234e-06	23	1029
10	C033146	1-hydroxypyrene	CTD	9.29e-09	1.541e-05	7	51
11	D001639	Bicarbonates	CTD	1.592e-08	2.401e-05	5	16
12	CID000000767	bicarbonate	Stitch	1.862e-08	2.575e-05	13	325
13	D028321	Plant Preparations	CTD	3.31e-08	4.224e-05	12	281
14	CID004636050	AC1NE3N8	Stitch	3.784e-08	4.485e-05	10	178
15	CID000000783	hydride	Stitch	8.047e-08	8.901e-05	19	835
16	CID000024841	iodide	Stitch	1.51e-07	0.0001565	15	534
17	C076994	perfluorooctane sulfonic acid	CTD	1.706e-07	0.0001575	20	969
18	CID000002471	bumetanide	Stitch	1.709e-07	0.0001575	10	209
19	CID000064986	AzMC	Stitch	1.864e-07	0.0001627	5	25
20	CID000011502	trans-1,2-diphenylethylene	Stitch	2.046e-07	0.0001697	8	117
21	CID000001971	(+/-)-Abacavir	Stitch	2.871e-07	0.0002268	6	51
22	CID000001530	PhIP-HCl	Stitch	3.009e-07	0.0002269	8	123
23	D012964	Sodium	CTD	3.148e-07	0.0002271	7	84
24	CID000443148	SN-38 carboxylate form	Stitch	5.764e-07	0.000389	3	4
25	CID000007485	p-nitroanisole	Stitch	5.88e-07	0.000389	7	92
Disease
	ID	Name	Source	pValue	FDR B&H	Genes from Input	Genes in Annotation
1	umls:C0027497	Nausea	DisGeNET Curated	1.741e-05	0.01209	4	28
2	20090622:Kolz	Uric acid concentrations	GWAS	2.018e-05	0.01209	3	10
3	umls:C0220726	Diastrophic dysplasia	DisGeNET Curated	2.642e-05	0.01209	4	31
4	umls:C0001676	Adult Antisocial Behavior	DisGeNET BeFree	3.158e-05	0.01209	2	2
5	umls:C0687713	Gastrointestinal pain	DisGeNET BeFree	9.386e-05	0.0275	2	3
6	umls:C0343284	Chondrodysplasia	DisGeNET BeFree	0.0001078	0.0275	4	44
7	umls:C3536572	Hypertensive end stage renal disease	DisGeNET BeFree	0.000187	0.03776	2	4
8	umls:C0001418	Adenocarcinoma	DisGeNET Curated	0.0002041	0.03776	20	1496
9	umls:C0041755	Adverse reaction to drug	DisGeNET Curated	0.0002405	0.03776	4	54
10	umls:C0030201	Pain, Postoperative	DisGeNET Curated	0.0002466	0.03776	3	22
11	umls:C0085580	Essential Hypertension	DisGeNET Curated	0.0002887	0.03909	8	300
12	umls:C0007095	Carcinoid Tumor	DisGeNET BeFree	0.0003064	0.03909	6	162
13	umls:C0595936	Aqueous Humor Disorders	DisGeNET BeFree	0.0005207	0.04615	4	66
14	umls:C0022661	Kidney Failure, Chronic	DisGeNET Curated	0.0005463	0.04615	9	415
15	umls:C1319315	Adenocarcinoma of large intestine	DisGeNET BeFree	0.000638	0.04615	6	186
16	umls:C1527358	Phototoxicity	DisGeNET BeFree	0.0006474	0.04615	2	7
17	umls:C0025218	Chloasma	DisGeNET BeFree	0.0008601	0.04615	2	8
18	umls:C0011991	Diarrhea	DisGeNET Curated	0.0008612	0.04615	6	197
19	umls:C0007222	Cardiovascular Diseases	DisGeNET Curated	0.0009658	0.04615	12	747
20	umls:C0020538	Hypertensive disease	DisGeNET Curated	0.00109	0.04615	14	977
21	umls:C0162830	Dermatitis, Phototoxic	DisGeNET BeFree	0.001102	0.04615	2	9
22	umls:C0234215	Sensory Discomfort	DisGeNET BeFree	0.001102	0.04615	2	9
23	umls:C0009376	Colonic Polyps	DisGeNET Curated	0.001171	0.04615	3	37
24	umls:C0007102	Malignant tumor of colon	DisGeNET BeFree	0.001177	0.04615	20	1714
25	umls:C0021846	Intestinal Polyps	DisGeNET Curated	0.001266	0.04615	3	38
