# Supplementary material for: Ulcerative colitis mucosal transcriptomes reveal mitochondriopathy and personalized mechanisms underlying disease severity and treatment response
Source: Nat Commun. 2019 Jan 3;10:38. doi: 10.1038/s41467-018-07841-3 (PMC6318335; doi:10.1038/s41467-018-07841-3)
Supplement: Supplementary file 7 — Supplementary Data 4 [file 41467_2018_7841_MOESM7_ESM.xlsx]

## Sheet: CS response genes
Supplementary Dataset 4: Corticosteroid response gene signature
Gene	p (Corr) [Responders] vs [non-Responders]	FC [Responders] vs [non-Responders]	[Responders] vs [non-Responders]	within the top top 50 genes that were differentially expressed in pre-treatment colon biopsies of anti-TNF refractory vs responsive UC patients (West et al Nat Med 2017)
SPRR2A	0.00156928	-3.91088	down
SPRR1B	0.00208714	-3.72607	down
DEFB4A	0.000768325	-2.98444	down
REG1A	0.00457853	-2.60935	down
SPRR3	0.00939292	-2.6067	down
S100A12	0.00207444	-2.5414	down	YES
MCEMP1	0.00207444	-2.1395	down
CSF3	0.00332655	-2.10941	down
KRT6A	0.0063968	-2.09452	down
S100A8	0.00207444	-2.09357	down
PROK2	0.00265398	-2.05453	down	YES
BEAN1	0.000316064	-2.01872	down
FCAR	0.00158082	-1.98771	down
SAA4	0.00301652	-1.96683	down
CSF2	0.00207444	-1.94447	down
HCAR3	0.00406525	-1.92896	down	YES
TCN1	0.00265398	-1.85579	down
SELE	0.00319337	-1.85179	down	YES
AQP9	0.00294491	-1.838	down	YES
KRT6B	0.0130212	-1.83081	down
CXCR1	0.00242818	-1.81965	down	YES
SFRP2	0.009445	-1.81156	down
S100A9	0.0023659	-1.80928	down
FPR2	0.00246693	-1.79299	down	YES
TNIP3	0.00334459	-1.79102	down
LYPD1	0.000768325	-1.78978	down
GLT1D1	0.00171835	-1.77981	down
INHBA	0.00156928	-1.77839	down	YES
MMP10	0.0023659	-1.77511	down
FAM83A	0.00303476	-1.77196	down
FCGR3B	0.00340246	-1.76793	down	YES
IL6	0.00556292	-1.76585	down
CMTM2	0.00450881	-1.75255	down	YES
APOBEC3A	0.0023659	-1.75139	down	YES
SAA2	0.00298016	-1.74818	down
CLEC4D	0.00435615	-1.73511	down	YES
PPBP	0.00294491	-1.73467	down
OSM	0.00597839	-1.72216	down	YES
IL1A	0.00156928	-1.72066	down
SAA1	0.0065613	-1.69825	down
ADAMTS4	0.00303476	-1.69413	down
KCNJ15	0.00369888	-1.68173	down	YES
IFNG	0.00265398	-1.66267	down
SLC6A14	0.00237334	-1.66061	down
ENKUR	0.00157247	-1.65497	down
ANGPTL4	0.00303555	-1.64823	down
CLDN14	0.0023659	-1.64693	down
MMP1	0.00939292	-1.64071	down
HCAR2	0.0106074	-1.63101	down
CXCL6	0.00242818	-1.62837	down
GPR84	0.00294491	-1.62795	down	YES
ADGRF1	0.00109947	-1.62272	down
CLDN1	0.00153786	-1.6222	down
TREM1	0.00457853	-1.62201	down	YES
SLC11A1	0.00406525	-1.62168	down
CXCL17	0.0135131	-1.62023	down
CD274	0.000768325	-1.618	down
CXCR2	0.00467962	-1.6177	down	YES
CXCL8	0.00751702	-1.60471	down	YES
NFE2	0.00457538	-1.59652	down
IL1B	0.00538106	-1.59366	down	YES
CD300E	0.00555961	-1.59343	down
AGT	0.00208714	-1.58828	down
SAA2-SAA4	0.0134802	-1.5872	down
ITGA2	0.00199957	-1.58047	down
HP	0.0122899	-1.57485	down
FPR1	0.00352159	-1.57384	down	YES
CSF3R	0.00322745	-1.566	down	YES
C2CD4A	0.0029245	-1.55746	down
VSIG1	0.0132319	-1.55609	down
WISP1	0.00242818	-1.55303	down
MMP3	0.0185946	-1.55083	down
STC1	0.00892392	-1.54961	down
CXCL11	0.0207878	-1.54935	down
LILRA6	0.00326201	-1.54657	down
CXCL10	0.0063968	-1.54637	down
IL11	0.0341338	-1.54471	down	YES
GAL	0.00457853	-1.53935	down
FCN3	0.00207444	-1.53834	down
FOSL1	0.00707841	-1.53794	down
C4BPA	0.0155817	-1.53616	down
RND1	0.000768325	-1.53561	down
CLEC5A	0.00517247	-1.52486	down
PLAU	0.00156928	-1.52313	down
PLLP	0.000768325	1.50451	up
FRMD1	0.0131101	1.50669	up
UGT1A8	0.0226244	1.51331	up
GLDN	0.0255457	1.5393	up
FCER1A	0.000768325	1.54318	up
SLC26A2	0.0109157	1.55231	up
CA2	0.00353625	1.5626	up
FABP1	0.00192154	1.61301	up
TMEM72	0.0433791	1.61576	up
ABCG2	0.00427018	1.61818	up
RBP2	0.0198909	1.62335	up
IGSF9	0.00109947	1.62545	up
TRPM6	0.0063968	1.63065	up
SLC30A10	0.00367404	1.64003	up
GLRA2	0.0165352	1.64999	up
HMGCS2	0.0202823	1.67543	up
USP2	0.000768325	1.70251	up
CKB	0.00216818	1.70918	up
CD177	0.0316907	1.71672	up
SLC26A3	0.00208714	1.81518	up
SULT1A2	0.00156928	1.81564	up
CHP2	0.00551686	1.84116	up
PLA2G12B	0.0130212	1.8697	up
VSTM2A	0.00819749	1.88991	up
TMIGD1	0.00904237	1.99247	up
GUCA2A	0.00380123	2.0073	up
PCK1	0.00332442	2.20089	up
GUCA2B	0.0023659	2.36064	up
CA1	0.00322745	2.76089	up
OTOP2	0.00199957	2.78466	up
AQP8	0.00156928	5.43532	up

## Sheet: GSEA CS response up-regulated
Functional annotation enrichment of the 31 genes that are induced in corticosteroids responders vs non responders
GO: Molecular Function
	ID	Name	Source	pValue	FDR B&H	Genes from Input	Genes in Annotation
1	GO:0004064	arylesterase activity		3.733e-05	0.003581	2	6
2	GO:0030250	guanylate cyclase activator activity		5.221e-05	0.003581	2	7
3	GO:0010853	cyclase activator activity		5.221e-05	0.003581	2	7
4	GO:0030249	guanylate cyclase regulator activity		6.954e-05	0.003581	2	8
5	GO:0010851	cyclase regulator activity		8.932e-05	0.00368	2	9
6	GO:0005215	transporter activity		0.000136	0.004008	9	1294
7	GO:0019531	oxalate transmembrane transporter activity		0.0001362	0.004008	2	11
8	GO:0098632	protein binding involved in cell-cell adhesion		0.0001633	0.004204	2	12
9	GO:0008271	secondary active sulfate transmembrane transporter activity		0.0001927	0.004207	2	13
10	GO:0015116	sulfate transmembrane transporter activity		0.0002246	0.004207	2	14
11	GO:0004089	carbonate dehydratase activity		0.0002246	0.004207	2	14
12	GO:0005254	chloride channel activity		0.0002939	0.005046	3	81
13	GO:0098631	protein binding involved in cell adhesion		0.0003762	0.005682	2	18
14	GO:0015106	bicarbonate transmembrane transporter activity		0.00042	0.005682	2	19
15	GO:0015108	chloride transmembrane transporter activity		0.0004275	0.005682	3	92
16	GO:0005253	anion channel activity		0.0004413	0.005682	3	93
17	GO:0031406	carboxylic acid binding		0.0005622	0.006626	4	240
18	GO:0043177	organic acid binding		0.000589	0.006626	4	243
19	GO:0022838	substrate-specific channel activity		0.0006111	0.006626	5	438
20	GO:0015267	channel activity		0.0008401	0.00832	5	470
21	GO:0022803	passive transmembrane transporter activity		0.0008482	0.00832	5	471
22	GO:0022857	transmembrane transporter activity		0.0009266	0.008475	7	1014
23	GO:0015301	anion:anion antiporter activity		0.0009874	0.008475	2	29
24	GO:1901682	sulfur compound transmembrane transporter activity		0.0009874	0.008475	2	29
25	GO:0005310	dicarboxylic acid transmembrane transporter activity		0.001129	0.0093	2	31
GO: Biological Process
	ID	Name	Source	pValue	FDR B&H	Genes from Input	Genes in Annotation
1	GO:0015701	bicarbonate transport		7.785e-07	0.0007754	4	45
2	GO:0006811	ion transport		3.691e-06	0.001838	12	1627
3	GO:0048878	chemical homeostasis		6.695e-06	0.002223	10	1136
4	GO:0006885	regulation of pH		2.083e-05	0.003358	4	102
5	GO:0006821	chloride transport		2.083e-05	0.003358	4	102
6	GO:0010038	response to metal ion		2.136e-05	0.003358	6	364
7	GO:0010035	response to inorganic substance		2.36e-05	0.003358	7	559
8	GO:0006820	anion transport		5.649e-05	0.007033	7	641
9	GO:0015711	organic anion transport		8.077e-05	0.008209	6	462
10	GO:0098771	inorganic ion homeostasis		9.657e-05	0.008209	7	698
11	GO:0015698	inorganic anion transport		0.0001042	0.008209	4	154
12	GO:1990267	response to transition metal nanoparticle		0.0001123	0.008209	4	157
13	GO:0055067	monovalent inorganic cation homeostasis		0.0001151	0.008209	4	158
14	GO:0010043	response to zinc ion		0.0001154	0.008209	3	59
15	GO:0031284	positive regulation of guanylate cyclase activity		0.0001367	0.009079	2	11
16	GO:0050801	ion homeostasis		0.0001627	0.009604	7	759
17	GO:0019532	oxalate transport		0.0001639	0.009604	2	12
18	GO:0055082	cellular chemical homeostasis		0.000175	0.009638	7	768
19	GO:1902358	sulfate transmembrane transport		0.0001935	0.009638	2	13
20	GO:0031282	regulation of guanylate cyclase activity		0.0001935	0.009638	2	13
21	GO:0008272	sulfate transport		0.00026	0.01227	2	15
22	GO:0051453	regulation of intracellular pH		0.0002747	0.01227	3	79
23	GO:0042592	homeostatic process		0.0002927	0.01227	10	1767
24	GO:0030641	regulation of cellular pH		0.0002957	0.01227	3	81
25	GO:0006082	organic acid metabolic process		0.0003177	0.01266	8	1131
GO: Cellular Component
	ID	Name	Source	pValue	FDR B&H	Genes from Input	Genes in Annotation
1	GO:0045177	apical part of cell		5.659e-05	0.004527	6	428
2	GO:0098589	membrane region		0.0007411	0.02964	8	1267
Human Phenotype
	ID	Name	Source	pValue	FDR B&H	Genes from Input	Genes in Annotation
1	HP:0003270	Abdominal distention		0.0008006	0.03168	2	28
2	HP:0006375	Dumbbell-shaped femur		0.001589	0.03168	1	1
3	HP:0001076	Glabellar hemangioma		0.001589	0.03168	1	1
4	HP:0010723	Cystic lesions of the pinnae		0.001589	0.03168	1	1
5	HP:0008608	Hypertrophic auricular cartilage		0.001589	0.03168	1	1
6	HP:0004599	Absent or minimally ossified vertebral bodies		0.003172	0.03168	1	2
7	HP:0006376	Limited elbow flexion		0.003172	0.03168	1	2
8	HP:0006646	Costal cartilage calcification		0.003172	0.03168	1	2
9	HP:0004894	Laryngotracheal stenosis		0.003172	0.03168	1	2
10	HP:0007807	Optic nerve compression		0.004755	0.03168	1	3
11	HP:0008434	Hypoplastic cervical vertebrae		0.004755	0.03168	1	3
12	HP:0003440	Horizontal sacrum		0.004755	0.03168	1	3
13	HP:0001234	Hitchhiker thumb {has synonym type="layperson"}		0.004755	0.03168	1	3
14	HP:0008802	Hypoplasia of the femoral head		0.004755	0.03168	1	3
15	HP:0008341	Distal renal tubular acidosis		0.004755	0.03168	1	3
16	HP:0002947	Cervical kyphosis		0.004755	0.03168	1	3
17	HP:0008153	Periodic hypokalemic paresis		0.004755	0.03168	1	3
18	HP:0005959	Impaired gluconeogenesis		0.004755	0.03168	1	3
19	HP:0003034	Diaphyseal sclerosis		0.006336	0.03168	1	4
20	HP:0001978	Extramedullary hematopoiesis		0.006336	0.03168	1	4
21	HP:0000799	Renal steatosis		0.006336	0.03168	1	4
22	HP:0004437	Cranial hyperostosis		0.006336	0.03168	1	4
23	HP:0003185	Short sacroiliac notch		0.006336	0.03168	1	4
24	HP:0200114	Metabolic alkalosis		0.006336	0.03168	1	4
25	HP:0003148	Elevated serum acid phosphatase {has synonym type="layperson"}		0.006336	0.03168	1	4
Domain
	ID	Name	Source	pValue	FDR B&H	Genes from Input	Genes in Annotation
1	IPR000879	Guanylin	InterPro	2.654e-06	0.0001241	2	2
2	3.90.1450.10	-	Gene3D	2.654e-06	0.0001241	2	2
3	PF02058	Guanylin	Pfam	2.654e-06	0.0001241	2	2
4	PD005588	Guanylin	ProDom	2.654e-06	0.0001241	2	2
5	IPR018045	S04 transporter CS	InterPro	5.536e-05	0.00207	2	7
6	PS01130	SLC26A	PROSITE	0.0001183	0.002077	2	10
7	PS50801	STAS	PROSITE	0.0001444	0.002077	2	11
8	3.30.750.24	-	Gene3D	0.0001444	0.002077	2	11
9	PF00916	Sulfate transp	Pfam	0.0001444	0.002077	2	11
10	IPR011547	SLC26A/SulP dom	InterPro	0.0001444	0.002077	2	11
11	IPR002645	STAS dom	InterPro	0.0001444	0.002077	2	11
12	PF01740	STAS	Pfam	0.0001444	0.002077	2	11
13	IPR001902	SLC26A/SulP fam	InterPro	0.0001444	0.002077	2	11
14	IPR018338	Carbonic anhydrase a-class CS	InterPro	0.0001731	0.002312	2	12
15	PS00162	ALPHA CA 1	PROSITE	0.0002745	0.002765	2	15
16	IPR023561	Carbonic anhydrase a-class	InterPro	0.0002745	0.002765	2	15
17	IPR031259	iLBP	InterPro	0.0003134	0.002765	2	16
18	PS00214	FABP	PROSITE	0.0003134	0.002765	2	16
19	IPR000463	Fatty acid-bd	InterPro	0.0003134	0.002765	2	16
20	PF00194	Carb anhydrase	Pfam	0.0003548	0.002765	2	17
21	IPR001148	Carbonic anhydrase a	InterPro	0.0003548	0.002765	2	17
22	SM01057	Carb anhydrase	SMART	0.0003548	0.002765	2	17
23	3.10.200.10	-	Gene3D	0.0003548	0.002765	2	17
24	PS51144	ALPHA CA 2	PROSITE	0.0003548	0.002765	2	17
25	IPR000566	Lipocln cytosolic FA-bd dom	InterPro	0.001438	0.008162	2	34
Pathway
	ID	Name	Source	pValue	FDR B&H	Genes from Input	Genes in Annotation
1	545361	thyroid hormone metabolism II (via conjugation and/or degradation)	BioSystems: BIOCYC	1.954e-05	0.001739	2	4
2	1457776	Miscellaneous digestion events	BioSystems: REACTOME	1.954e-05	0.001739	2	4
3	1270225	Erythrocytes take up oxygen and release carbon dioxide	BioSystems: REACTOME	0.0001166	0.004158	2	9
4	1269913	Multifunctional anion exchangers	BioSystems: REACTOME	0.0001456	0.004158	2	10
5	1270226	Abacavir transport and metabolism	BioSystems: REACTOME	0.0001456	0.004158	2	10
6	1270229	Reversible hydration of carbon dioxide	BioSystems: REACTOME	0.0002131	0.004158	2	12
7	1270223	O2/CO2 exchange in erythrocytes	BioSystems: REACTOME	0.0002515	0.004158	2	13
8	1270224	Erythrocytes take up carbon dioxide and release oxygen	BioSystems: REACTOME	0.0002515	0.004158	2	13
9	193146	Bile secretion	BioSystems: KEGG	0.00029	0.004158	3	71
10	83042	PPAR signaling pathway	BioSystems: KEGG	0.0003023	0.004158	3	72
11	SMP00246	Pirenzepine Pathway	SMPDB	0.0004366	0.004158	2	17
12	SMP00232	Cimetidine Pathway	SMPDB	0.0004366	0.004158	2	17
13	83025	Nitrogen metabolism	BioSystems: KEGG	0.0004366	0.004158	2	17
14	SMP00230	Ranitidine Pathway	SMPDB	0.0004906	0.004158	2	18
15	SMP00226	Omeprazole Pathway	SMPDB	0.0004906	0.004158	2	18
16	SMP00225	Esomeprazole Pathway	SMPDB	0.0004906	0.004158	2	18
17	SMP00227	Lansoprazole Pathway	SMPDB	0.0004906	0.004158	2	18
18	SMP00233	Nizatidine Pathway	SMPDB	0.0004906	0.004158	2	18
19	SMP00231	Famotidine Pathway	SMPDB	0.0004906	0.004158	2	18
20	SMP00228	Pantoprazole Pathway	SMPDB	0.0004906	0.004158	2	18
21	SMP00229	Rabeprazole Pathway	SMPDB	0.0004906	0.004158	2	18
22	1270210	Cytosolic sulfonation of small molecules	BioSystems: REACTOME	0.0006079	0.004918	2	20
23	MAP00910 Nitrogen metabolism	MAP00910 Nitrogen metabolism	GenMAPP	0.0006711	0.005194	2	21
24	169306	Pancreatic secretion	BioSystems: KEGG	0.0007035	0.005218	3	96
25	144182	Proximal tubule bicarbonate reclamation	BioSystems: KEGG	0.0008067	0.005744	2	23
Pubmed
	ID	Name	Source	pValue	FDR B&H	Genes from Input	Genes in Annotation
1	7758465	Catalytic and inhibitor-binding properties of some active-site mutants of human carbonic anhydrase I.	Pubmed	3.36e-07	6.967e-05	2	2
2	14675565	Erythrocyte zinc and carbonic anhydrase levels in nondialyzed chronic kidney disease patients.	Pubmed	3.36e-07	6.967e-05	2	2
3	27475498	Structural insight into the inhibition of carbonic anhydrase by the COX-2-selective inhibitor polmacoxib (CG100649).	Pubmed	3.36e-07	6.967e-05	2	2
4	24670789	Carbonic anhydrase activation is associated with worsened pathological remodeling in human ischemic diabetic cardiomyopathy.	Pubmed	3.36e-07	6.967e-05	2	2
5	25165709	Synthesis and in vitro inhibition effect of new pyrido[2,3-d]pyrimidine derivatives on erythrocyte carbonic anhydrase I and II.	Pubmed	3.36e-07	6.967e-05	2	2
6	15780094	Guanylin and uroguanylin regulate electrolyte transport in isolated human cortical collecting ducts.	Pubmed	3.36e-07	6.967e-05	2	2
7	22416960	Expression of carbonic anhydrases I/II and the correlation to clinical aspects of oral squamous cell carcinoma analyzed using tissue microarray.	Pubmed	3.36e-07	6.967e-05	2	2
8	4207120	Human carbonic anhydrases. XII. The complete primary structure of the C isozyme.	Pubmed	3.36e-07	6.967e-05	2	2
9	27044258	Cellular localization of guanylin and uroguanylin mRNAs in human and rat duodenal and colonic mucosa.	Pubmed	3.36e-07	6.967e-05	2	2
10	11889121	Guanylin, uroguanylin, and heat-stable euterotoxin activate guanylate cyclase C and/or a pertussis toxin-sensitive G protein in human proximal tubule cells.	Pubmed	1.007e-06	0.0001566	2	3
11	15837325	Carbonic anhydrase inhibitors: synthesis and inhibition of cytosolic/tumor-associated carbonic anhydrase isozymes I, II, and IX with sulfonamides incorporating thioureido-sulfanilyl scaffolds.	Pubmed	1.007e-06	0.0001566	2	3
12	15836783	Expression of a novel carbonic anhydrase, CA XIII, in normal and neoplastic colorectal mucosa.	Pubmed	1.007e-06	0.0001566	2	3
13	24878360	Carbonic anhydrase inhibitors: Synthesis, molecular docking, cytotoxic and inhibition of the human carbonic anhydrase isoforms I, II, IX, XII with novel benzenesulfonamides incorporating pyrrole, pyrrolopyrimidine and fused pyrrolopyrimidine moieties.	Pubmed	2.013e-06	0.000289	2	4
14	7574487	Human carbonic anhydrases and carbonic anhydrase deficiencies.	Pubmed	3.355e-06	0.0004471	2	5
15	11087667	Mapping of five new putative anion transporter genes in human and characterization of SLC26A6, a candidate gene for pancreatic anion exchanger.	Pubmed	5.03e-06	0.0005866	2	6
16	11834742	Functional characterization of three novel tissue-specific anion exchangers SLC26A7, -A8, and -A9.	Pubmed	5.03e-06	0.0005866	2	6
17	23376485	Proteomic analysis of podocyte exosome-enriched fraction from normal human urine.	Pubmed	5.691e-06	0.0006247	8	1743
18	19371798	The -9247 T/C polymorphism in the SOST upstream regulatory region that potentially affects C/EBPalpha and FOXA1 binding is associated with osteoporosis.	Pubmed	1.206e-05	0.001184	2	9
19	11581495	Physiological roles and regulation of mammalian sulfate transporters.	Pubmed	1.206e-05	0.001184	2	9
20	24647542	N-glycosylation and topology of the human SLC26 family of anion transport membrane proteins.	Pubmed	1.507e-05	0.00121	2	10
21	18695635	Influence of drug transporters and UGT polymorphisms on pharmacokinetics of phenolic glucuronide metabolite of mycophenolic acid in Japanese renal transplant recipients.	Pubmed	1.841e-05	0.00121	2	11
22	1602151	Treatment of Haemophilus aphrophilus endocarditis with ciprofloxacin.	Pubmed	2.243e-05	0.00121	3	92
23	23533145	In-depth proteomic analyses of exosomes isolated from expressed prostatic secretions in urine.	Pubmed	3.286e-05	0.00121	6	1068
24	20056724	Phase II metabolism of hesperetin by individual UDP-glucuronosyltransferases and sulfotransferases and rat and human tissue samples.	Pubmed	4.542e-05	0.00121	2	17
25	23720494	Genome-wide association study identifies loci affecting blood copper, selenium and zinc.	Pubmed	0.0003882	0.00121	2	49
Cytoband
	ID	Name	Source	pValue	FDR B&H	Genes from Input	Genes in Annotation
1	5q31-q34	5q31-q34		0.0008952	0.0277	1	1
2	2p11	2p11		0.001788	0.0277	1	2
3	1p13-p12	1p13-p12		0.002681	0.0277	1	3
4	1p34-p33	1p34-p33		0.004464	0.0346	1	5
5	1p35-p34	1p35-p34		0.006244	0.03872	1	7
6	4q22	4q22		0.008022	0.04144	1	9
7	1q22-q23	1q22-q23		0.01157	0.04593	1	13
8	8q22	8q22		0.01333	0.04593	1	15
9	16p12	16p12		0.01333	0.04593	1	15
10	20q13.31	20q13.31		0.0151	0.04681	1	17
11	8q21.2	8q21.2		0.0195	0.04935	1	22
12	1q23	1q23		0.02038	0.04935	1	23
13	16p12.1	16p12.1		0.02213	0.04935	1	25
14	7q31	7q31		0.02388	0.04935	1	27
15	9q21.13	9q21.13		0.02388	0.04935	1	27
16	15q21.2	15q21.2		0.02562	0.04965	1	29
Gene Family
	ID	Name	Source	pValue	FDR B&H	Genes from Input	Genes in Annotation
1	550	Fatty acid binding protein family	genenames.org	0.0001979	0.002645	2	16
2	460	Carbonic anhydrases	genenames.org	0.0002519	0.002645	2	18
3	594	Immunoglobulin like domain containing|Interleukin receptors|TIR domain containing	genenames.org	0.002018	0.01413	3	193
4	868	Glycine receptors	genenames.org	0.006579	0.02763	1	5
5	811	ATP binding cassette subfamily G	genenames.org	0.006579	0.02763	1	5
6	752	Solute carriers	genenames.org	0.01466	0.04411	3	395
7	305	Aquaporins	genenames.org	0.01832	0.04411	1	14
8	762	Sulfotransferases, cytosolic	genenames.org	0.01832	0.04411	1	14
9	593	Fibronectin type III domain containing|I-set domain containing|Immunoglobulin like domain containing	genenames.org	0.01891	0.04411	2	161
Coexpression
	ID	Name	Source	pValue	FDR B&H	Genes from Input	Genes in Annotation
1	M14791	Genes down-regulated in colorectal adenoma compared to normal mucosa samples.	MSigDB C2: CGP Curated Gene Sets (v5.1)	7.008e-25	1.42e-21	17	291
2	15208663-SuppTable1b	Human Colon Kim04 235genes	GeneSigDB	1.707e-11	1.729e-08	8	149
3	16919171-Table4	Human Colon Ancona06 47genes	GeneSigDB	3.126e-11	2.111e-08	6	46
4	M8976	Down-regulated genes discriminating between MSI (microsatellite instability) and MSS (microsatellite stability) colon cancers.	MSigDB C2: CGP Curated Gene Sets (v5.1)	7.35e-08	3.723e-05	5	81
5	15814623-Table3	Human Esophagus Helm05 40genes	GeneSigDB	1.19e-07	4.821e-05	4	34
6	M15346	Genes down-regulated in hepatocellular carcinoma (HCC) induced by overexpression of E2F1 [GeneID=1869].	MSigDB C2: CGP Curated Gene Sets (v5.1)	1.585e-06	0.0004884	4	64
7	M17372	Genes down-regulated in hepatocellular carcinoma (HCC) tissue of MYC and TGFA [GeneID=4609;7039] double transgenic mice.	MSigDB C2: CGP Curated Gene Sets (v5.1)	1.687e-06	0.0004884	4	65
8	19356222-SuppTable2	Human Colon Daemen09 35genes	GeneSigDB	2.081e-06	0.0005271	3	19
9	14555994-Table3	Human Kidney Takahashi03 30genes chromophobe	GeneSigDB	4.914e-06	0.001001	3	25
10	M2818	Genes down-regulated in Sez-4 cells (T lymphocyte) that were first starved of IL2 [Gene ID=3558] and then stimulated with IL15 [Gene ID=3600].	MSigDB C6: Oncogenic Signatures (v5.1)	4.939e-06	0.001001	5	189
11	M2035	Genes up-regulated in pyloric atrium with knockout of TFF2 [GeneID=7032].	MSigDB C2: CGP Curated Gene Sets (v5.1)	1.053e-05	0.001939	3	32
12	18318837-TableS1	Human MesenchymalStemCells Yamamoto08 1252genes	GeneSigDB	1.227e-05	0.001976	8	853
13	M2306	Genes up-regulated in HepG2 cells (hepatocellular carcinoma, HCC) upon expression of HNF4A [GeneID=3172] and down-regulated upon knockdown of HNF4A [GeneID=3172] in these cells by RNAi.	MSigDB C2: CGP Curated Gene Sets (v5.1)	1.268e-05	0.001976	3	34
14	19036130-TableS1b	Mouse Viral Mendoza-Villanueva08 350genes	GeneSigDB	2.577e-05	0.003729	5	266
15	M2616	Genes transiently induced only by the second pulse of EGF [GeneID =1950] in 184A1 cells (mammary epithelium).	MSigDB C2: CGP Curated Gene Sets (v5.1)	5.313e-05	0.007176	10	1723
16	15273739-Table2	Human Intestine Jinawath04 75genes DownRegulated	GeneSigDB	0.0001123	0.01422	3	70
17	17210682-SuppTable2	Human Colon Grade07 1950genes	GeneSigDB	0.0001385	0.01438	9	1549
18	M4899	Genes down-regulated in comparison of primary splenic B cells from wild type mice versus those from BTK [GeneID=695] knockout mice.	MSigDB C7: Immunologic Signatures (v5.1)	0.0001421	0.01438	4	200
19	M5907	Genes defining late response to estrogen.	MSigDB H: Hallmark Gene Sets (v5.1)	0.0001421	0.01438	4	200
20	M5945	Genes involved in metabolism of heme (a cofactor consisting of iron and porphyrin) and erythroblast differentiation.	MSigDB H: Hallmark Gene Sets (v5.1)	0.0001421	0.01438	4	200
21	21152935-TableS2	Human StemCell Koide10 79genes	GeneSigDB	0.0001491	0.01438	3	77
22	16423883-Table2S	Mouse Liver Jeong06 492genes	GeneSigDB	0.0001978	0.01816	4	218
23	17210682-Table2a	Human Colon Grade07 17genes	GeneSigDB	0.0002062	0.01816	2	16
24	19088021-supptable2	Human Colon Jorissen08 829genes	GeneSigDB	0.0002218	0.01872	6	666
25	16790086-tableW1	Rat Liver Perez-Carreon06 290genes	GeneSigDB	0.0002387	0.01891	4	229
26	M1884	Genes up-regulated in vascular smooth muscle cells (VSMC) by MAPK8 (JNK1) [GeneID=5599].	MSigDB C2: CGP Curated Gene Sets (v5.1)	0.0002469	0.01891	8	1305
27	M2342	Genes up-regulated in intestinal crypt cells upon deletion of CTNNB1 [GeneID=1499].	MSigDB C2: CGP Curated Gene Sets (v5.1)	0.0002521	0.01891	6	682
28	18559498-SuppTable1	Mouse StemCell Peinado08 184genes	GeneSigDB	0.0002775	0.02008	3	95
29	19118092-Table5	Mouse Lung not cancer Cavarra09 37genes	GeneSigDB	0.00069	0.0482	2	29
30	M16708	Genes co-regulated in uterus during a time course response to progesterone [PubChem=5994]: SOM cluster 5.	MSigDB C2: CGP Curated Gene Sets (v5.1)	0.0007387	0.04988	2	30
Drug
	ID	Name	Source	pValue	FDR B&H	Genes from Input	Genes in Annotation
1	CID000000923	sodium	Stitch	3.148e-08	0.0001005	11	944
2	CID000019654	chlorate	Stitch	3.078e-07	0.0001005	5	103
3	CID000008739	4-SO	Stitch	4.093e-07	0.0001005	3	11
4	D001639	Bicarbonates	CTD	1.383e-06	0.0001005	3	16
5	C425931	GW 501516	CTD	1.67e-06	0.0001005	4	62
6	CID000004170	metolazone	Stitch	1.677e-06	0.0001005	3	17
7	CID011177131	urea analog 3a	Stitch	1.907e-06	0.0001005	2	2
8	CID016122582	M2-9	Stitch	1.907e-06	0.0001005	2	2
9	CID000315810	NSC-241624	Stitch	1.907e-06	0.0001005	2	2
10	CID003253857	AC1MM1G7	Stitch	1.907e-06	0.0001005	2	2
11	CID016125582	glycoconjugate sulfonamide 15	Stitch	1.907e-06	0.0001005	2	2
12	CID011160546	hydrazide deriv. 19	Stitch	1.907e-06	0.0001005	2	2
13	CID004258082	AC1N6D4T	Stitch	1.907e-06	0.0001005	2	2
14	CID011974562	Glycoconjugate Benzene Sulfonamide 3ff	Stitch	1.907e-06	0.0001005	2	2
15	CID011974726	CHEBI:492477	Stitch	1.907e-06	0.0001005	2	2
16	CID011543564	DNC006489	Stitch	1.907e-06	0.0001005	2	2
17	CID011974454	Glycoconjugate Benzene Sulfonamide 2gg	Stitch	1.907e-06	0.0001005	2	2
18	CID002812911	AC1MDL7D	Stitch	1.907e-06	0.0001005	2	2
19	CID000245904	NSC-58318	Stitch	1.907e-06	0.0001005	2	2
20	CID011362509	sulfonyl urea 7e	Stitch	1.907e-06	0.0001005	2	2
21	CID010932611	hydrazide deriv. 15	Stitch	1.907e-06	0.0001005	2	2
22	CID011588141	CHEMBL206657	Stitch	1.907e-06	0.0001005	2	2
23	CID016082752	disulfide-containing sulfonamide 2a	Stitch	1.907e-06	0.0001005	2	2
24	CID011974633	CHEBI:492478	Stitch	1.907e-06	0.0001005	2	2
25	CID016082754	disulfide-containing sulfonamide 3	Stitch	1.907e-06	0.0001005	2	2
Disease
	ID	Name	Source	pValue	FDR B&H	Genes from Input	Genes in Annotation
1	umls:C0687713	Gastrointestinal pain	DisGeNET BeFree	6.344e-06	0.003039	2	3
2	umls:C0026760	Multiple Epiphyseal Dysplasia	DisGeNET BeFree	0.0001905	0.01739	2	14
3	umls:C0271829	Pendred's syndrome	DisGeNET Curated	0.0002508	0.01739	2	16
4	umls:C0282528	Peroxisomal Disorders	DisGeNET Curated	0.0002508	0.01739	2	16
5	umls:C0007102	Malignant tumor of colon	DisGeNET BeFree	0.0004957	0.01739	9	1714
6	umls:C0699790	Colon Carcinoma	DisGeNET Curated	0.000886	0.01739	9	1854
7	umls:C0220726	Diastrophic dysplasia	DisGeNET Curated	0.0009586	0.01739	2	31
8	umls:C0009376	Colonic Polyps	DisGeNET Curated	0.001366	0.01739	2	37
9	umls:C0021846	Intestinal Polyps	DisGeNET Curated	0.00144	0.01739	2	38
10	umls:C0035439	Rheumatic Heart Disease	DisGeNET BeFree	0.00144	0.01739	2	38

## Sheet: GSEA CS response down-regulated
Functional annotation enrichment of the 84 genes that are reduced in corticosteroid responders vs non responders
GO: Molecular Function
	ID	Name	Source	pValue	FDR B&H	Genes from Input	Genes in Annotation
1	GO:0005125	cytokine activity		4.147e-14	7.122e-12	15	222
2	GO:0005102	receptor binding		4.701e-14	7.122e-12	32	1601
3	GO:0005126	cytokine receptor binding		2.856e-11	2.884e-09	14	289
4	GO:0050786	RAGE receptor binding		1.119e-09	8.478e-08	5	12
5	GO:0045236	CXCR chemokine receptor binding		8.595e-09	5.209e-07	5	17
6	GO:0008083	growth factor activity		4.717e-08	2.382e-06	9	166
7	GO:0008009	chemokine activity		2.138e-06	9.254e-05	5	48
8	GO:0001664	G-protein coupled receptor binding		3.393e-06	0.0001285	9	276
9	GO:0042379	chemokine receptor binding		6.543e-06	0.0002203	5	60
10	GO:0042056	chemoattractant activity		7.564e-06	0.0002292	4	29
11	GO:0004918	interleukin-8 receptor activity		1.916e-05	0.0005277	2	2
12	GO:0008528	G-protein coupled peptide receptor activity		2.52e-05	0.0006362	6	132
13	GO:0001653	peptide receptor activity		2.861e-05	0.0006668	6	135
14	GO:0070851	growth factor receptor binding		3.955e-05	0.000856	6	143
15	GO:0019959	interleukin-8 binding		5.706e-05	0.001081	2	3
16	GO:0004982	N-formyl peptide receptor activity		5.706e-05	0.001081	2	3
17	GO:0035662	Toll-like receptor 4 binding		0.0001138	0.002028	2	4
18	GO:0048248	CXCR3 chemokine receptor binding		0.0001891	0.003183	2	5
19	GO:0005275	amine transmembrane transporter activity		0.0002829	0.004511	2	6
20	GO:0004252	serine-type endopeptidase activity		0.0003686	0.005202	6	215
21	GO:0050544	arachidonic acid binding		0.0003949	0.005202	2	7
22	GO:0019958	C-X-C chemokine binding		0.0003949	0.005202	2	7
23	GO:0016494	C-X-C chemokine receptor activity		0.0003949	0.005202	2	7
24	GO:0050543	icosatetraenoic acid binding		0.000525	0.006628	2	8
25	GO:0035325	Toll-like receptor binding		0.0006731	0.007445	2	9
GO: Biological Process
	ID	Name	Source	pValue	FDR B&H	Genes from Input	Genes in Annotation
1	GO:0006952	defense response		8.819e-23	2.552e-19	42	1651
2	GO:0006935	chemotaxis		5.594e-22	5.926e-19	28	575
3	GO:0042330	taxis		6.143e-22	5.926e-19	28	577
4	GO:0040011	locomotion		5.684e-20	4.113e-17	40	1735
5	GO:0006954	inflammatory response		1.627e-19	9.42e-17	28	711
6	GO:0060326	cell chemotaxis		2.34e-18	1.128e-15	19	255
7	GO:0050900	leukocyte migration		3.257e-16	1.347e-13	20	386
8	GO:0030595	leukocyte chemotaxis		4.701e-16	1.701e-13	16	200
9	GO:0009617	response to bacterium		6.709e-16	2.157e-13	23	590
10	GO:0016477	cell migration		1.41e-14	4.079e-12	30	1300
11	GO:1990266	neutrophil migration		2.966e-14	7.804e-12	12	103
12	GO:0097529	myeloid leukocyte migration		3.441e-14	8.299e-12	14	174
13	GO:0006955	immune response		4.476e-14	9.963e-12	32	1572
14	GO:0043207	response to external biotic stimulus		6.37e-14	1.229e-11	26	986
15	GO:0051707	response to other organism		6.37e-14	1.229e-11	26	986
16	GO:0009607	response to biotic stimulus		1.64e-13	2.678e-11	26	1027
17	GO:0051674	localization of cell		1.666e-13	2.678e-11	30	1428
18	GO:0048870	cell motility		1.666e-13	2.678e-11	30	1428
19	GO:0097530	granulocyte migration		2.6e-13	3.96e-11	12	123
20	GO:0030593	neutrophil chemotaxis		2.787e-13	4.033e-11	11	92
21	GO:0032496	response to lipopolysaccharide		2.002e-12	2.727e-10	16	342
22	GO:0071621	granulocyte chemotaxis		2.073e-12	2.727e-10	11	110
23	GO:0002237	response to molecule of bacterial origin		4.003e-12	5.037e-10	16	358
24	GO:0002526	acute inflammatory response		5.667e-12	6.833e-10	12	159
25	GO:0006928	movement of cell or subcellular component		6.079e-12	7.037e-10	32	1882
GO: Cellular Component
	ID	Name	Source	pValue	FDR B&H	Genes from Input	Genes in Annotation
1	GO:0005615	extracellular space		6.542e-22	9.944e-20	39	1449
2	GO:0034364	high-density lipoprotein particle		6.628e-06	0.0005038	4	28
3	GO:1990777	lipoprotein particle		2.842e-05	0.001051	4	40
4	GO:0034358	plasma lipoprotein particle		2.842e-05	0.001051	4	40
5	GO:0032994	protein-lipid complex		3.457e-05	0.001051	4	42
6	GO:0072562	blood microparticle		0.0004251	0.01077	5	143
7	GO:0001533	cornified envelope		0.001238	0.02687	3	48
8	GO:0009986	cell surface		0.001528	0.02903	11	873
9	GO:0009897	external side of plasma membrane		0.002477	0.038	6	310
10	GO:0071682	endocytic vesicle lumen		0.0025	0.038	2	17
11	GO:0031012	extracellular matrix		0.003441	0.04755	7	444
Human Phenotype
	ID	Name	Source	pValue	FDR B&H	Genes from Input	Genes in Annotation
1	HP:0200040	Epidermal cyst		0.0001745	0.03177	2	5
2	HP:0001426	Multifactorial inheritance		0.0005188	0.04721	4	91
Mouse Phenotype
	ID	Name	Source	pValue	FDR B&H	Genes from Input	Genes in Annotation
1	MP:0001793	altered susceptibility to infection		1.087e-10	1.861e-07	19	527
2	MP:0005025	abnormal response to infection		3.37e-10	2.558e-07	19	563
3	MP:0002463	abnormal neutrophil physiology		4.483e-10	2.558e-07	12	176
4	MP:0001876	decreased inflammatory response		9.087e-10	3.889e-07	14	283
5	MP:0005087	decreased acute inflammation		1.3e-09	4.451e-07	12	193
6	MP:0002406	increased susceptibility to infection		3.498e-09	9.981e-07	16	435
7	MP:0002425	altered susceptibility to autoimmune disorder		4.136e-09	1.012e-06	14	318
8	MP:0020186	altered susceptibility to bacterial infection		5.925e-09	1.268e-06	14	327
9	MP:0011518	abnormal cell chemotaxis		7.203e-09	1.37e-06	10	136
10	MP:0002462	abnormal granulocyte physiology		3.168e-08	5.375e-06	12	256
11	MP:0002412	increased susceptibility to bacterial infection		3.454e-08	5.375e-06	12	258
12	MP:0002419	abnormal innate immunity		6.756e-08	9.631e-06	17	612
13	MP:0001844	autoimmune response		8.088e-08	9.631e-06	14	402
14	MP:0002534	abnormal type IV hypersensitivity reaction		8.408e-08	9.631e-06	8	94
15	MP:0005005	abnormal self tolerance		8.603e-08	9.631e-06	14	404
16	MP:0005616	decreased susceptibility to type IV hypersensitivity reaction		9.001e-08	9.631e-06	7	63
17	MP:0005000	abnormal immune tolerance		1.098e-07	1.105e-05	14	412
18	MP:0005351	decreased susceptibility to autoimmune disorder		2.132e-07	2.028e-05	10	194
19	MP:0002498	abnormal acute inflammation		4.442e-07	4.003e-05	12	326
20	MP:0009785	altered susceptibility to infection induced morbidity/mortality		7.008e-07	5.999e-05	9	169
21	MP:0001845	abnormal inflammatory response		1.138e-06	9.264e-05	22	1229
22	MP:0002409	decreased susceptibility to infection		1.19e-06	9.264e-05	9	180
23	MP:0001657	abnormal induced morbidity/mortality		1.377e-06	0.0001025	15	586
24	MP:0002993	arthritis		1.631e-06	0.0001164	8	138
25	MP:0020183	altered susceptibility to fungal infection		1.702e-06	0.0001166	5	34
Domain
	ID	Name	Source	pValue	FDR B&H	Genes from Input	Genes in Annotation
1	PS00471	SMALL CYTOKINES CXC	PROSITE	6.444e-11	2.533e-08	6	17
2	IPR018048	Chemokine CXC CS	InterPro	1.669e-09	3.28e-07	5	13
3	IPR033899	CXC Chemokine domain	InterPro	2.588e-09	3.39e-07	5	14
4	IPR001089	Chemokine CXC	InterPro	5.609e-09	5.51e-07	5	16
5	1.20.1250.10	-	Gene3D	7.388e-08	5.465e-06	6	50
6	IPR012351	4 helix cytokine core	InterPro	8.344e-08	5.465e-06	6	51
7	SM00197	SAA	SMART	3.105e-07	1.356e-05	3	4
8	PS00992	SAA	PROSITE	3.105e-07	1.356e-05	3	4
9	PF00277	SAA	Pfam	3.105e-07	1.356e-05	3	4
10	IPR000096	Serum amyloid A	InterPro	7.737e-07	2.834e-05	3	5
11	IPR009079	4 helix cytokine-like core	InterPro	7.931e-07	2.834e-05	6	74
12	SM00199	SCY	SMART	1e-06	3.276e-05	5	42
13	IPR001811	Chemokine IL8-like dom	InterPro	1.268e-06	3.561e-05	5	44
14	PF00048	IL8	Pfam	1.268e-06	3.561e-05	5	44
15	IPR028017	HCAR2/3 rcpt	InterPro	1.854e-05	0.0003312	2	2
16	PF02394	IL1 propep	Pfam	1.854e-05	0.0003312	2	2
17	PS00254	INTERLEUKIN 6	PROSITE	1.854e-05	0.0003312	2	2
18	SM00126	IL6	SMART	1.854e-05	0.0003312	2	2
19	IPR000174	Chemokine CXCR 1/2	InterPro	1.854e-05	0.0003312	2	2
20	IPR030474	IL-6/GCSF/MGF	InterPro	1.854e-05	0.0003312	2	2
21	IPR003502	IL-1 propep	InterPro	1.854e-05	0.0003312	2	2
22	IPR030473	IL6/GCSF/MGF CS	InterPro	1.854e-05	0.0003312	2	2
23	IPR021158	Pept M10A Zn BS	InterPro	3.412e-05	0.000583	3	15
24	IPR018486	Hemopexin CS	InterPro	5.068e-05	0.0008299	3	17
25	IPR003294	IL-1 alpha/beta	InterPro	5.523e-05	0.0008349	2	3
Pathway
	ID	Name	Source	pValue	FDR B&H	Genes from Input	Genes in Annotation
1	M5885	Ensemble of genes encoding ECM-associated proteins including ECM-affilaited proteins, ECM regulators and secreted factors	MSigDB C2 BIOCARTA (v5.1)	4.12e-17	1.908e-14	29	753
2	1474301	IL-17 signaling pathway	BioSystems: KEGG	1.577e-16	3.65e-14	14	93
3	M5889	Ensemble of genes encoding extracellular matrix and extracellular matrix-associated proteins	MSigDB C2 BIOCARTA (v5.1)	1.856e-14	2.865e-12	30	1028
4	M5883	Genes encoding secreted soluble factors	MSigDB C2 BIOCARTA (v5.1)	6.087e-14	7.046e-12	19	344
5	83051	Cytokine-cytokine receptor interaction	BioSystems: KEGG	1.87e-13	1.732e-11	17	270
6	1269546	Peptide ligand-binding receptors	BioSystems: REACTOME	5.475e-11	4.225e-09	13	188
7	200309	Rheumatoid arthritis	BioSystems: KEGG	9.997e-11	6.163e-09	10	90
8	1269576	G alpha (i) signalling events	BioSystems: REACTOME	1.065e-10	6.163e-09	14	243
9	M6910	Cytokines and Inflammatory Response	MSigDB C2 BIOCARTA (v5.1)	2.5e-10	1.286e-08	7	29
10	1457780	Neutrophil degranulation	BioSystems: REACTOME	2.974e-10	1.377e-08	18	492
11	1470924	Interleukin-10 signaling	BioSystems: REACTOME	3.506e-10	1.476e-08	8	49
12	1269545	Class A/1 (Rhodopsin-like receptors)	BioSystems: REACTOME	4.201e-10	1.621e-08	15	322
13	1269203	Innate Immune System	BioSystems: REACTOME	9.742e-09	3.47e-07	26	1312
14	1269547	Chemokine receptors bind chemokines	BioSystems: REACTOME	1.079e-08	3.57e-07	7	48
15	M5298	Regulation of hematopoiesis by cytokines	MSigDB C2 BIOCARTA (v5.1)	1.73e-08	5.007e-07	5	15
16	M9367	Erythrocyte Differentiation Pathway	MSigDB C2 BIOCARTA (v5.1)	1.73e-08	5.007e-07	5	15
17	1269544	GPCR ligand binding	BioSystems: REACTOME	4.567e-08	1.244e-06	15	455
18	83078	Hematopoietic cell lineage	BioSystems: KEGG	8.985e-08	2.311e-06	8	97
19	1470923	Interleukin-4 and 13 signaling	BioSystems: REACTOME	3.161e-07	7.703e-06	8	114
20	152665	Malaria	BioSystems: KEGG	3.777e-07	8.744e-06	6	49
21	M5467	Adhesion and Diapedesis of Granulocytes	MSigDB C2 BIOCARTA (v5.1)	1.042e-06	2.296e-05	4	14
22	169349	Validated transcriptional targets of AP1 family members Fra1 and Fra2	BioSystems: Pathway Interaction Database	1.47e-06	3.094e-05	5	34
23	1269318	Signaling by Interleukins	BioSystems: REACTOME	2.017e-06	4.059e-05	14	531
24	218111	Pertussis	BioSystems: KEGG	5.213e-06	0.0001006	6	76
25	M17406	Cytokine Network	MSigDB C2 BIOCARTA (v5.1)	6.037e-06	0.0001118	4	21
Pubmed
	ID	Name	Source	pValue	FDR B&H	Genes from Input	Genes in Annotation
1	28005267	Human gingiva transcriptome during wound healing.	Pubmed	2.403e-23	2.51e-19	14	107
2	23383108	Modulation of cytokine release and gene expression by the immunosuppressive domain of gp41 of HIV-1.	Pubmed	2.758e-23	2.51e-19	14	108
3	20452482	Identification of fetal and maternal single nucleotide polymorphisms in candidate genes that predispose to spontaneous preterm labor with intact membranes.	Pubmed	8.598e-20	5.217e-16	14	188
4	20485444	Common polymorphisms in ITGA2, PON1 and THBS2 are associated with coronary atherosclerosis in a candidate gene association study of the Chinese Han population.	Pubmed	6.503e-19	2.959e-15	12	115
5	20237496	New genetic associations detected in a host response study to hepatitis B vaccine.	Pubmed	2.685e-18	9.776e-15	20	825
6	20673868	A genetic association study of maternal and fetal candidate genes that predispose to preterm prelabor rupture of membranes (PROM).	Pubmed	4.735e-18	1.437e-14	13	187
7	19892918	Genetic risk factors for periodontitis in a Japanese population.	Pubmed	9.39e-18	2.442e-14	8	22
8	16411061	Polymorphisms in inflammation-related genes and risk of gastric cancer (Finland).	Pubmed	3.849e-16	8.759e-13	6	8
9	20503287	Interleukin-9 polymorphism in infants with respiratory syncytial virus infection: an opposite effect in boys and girls.	Pubmed	7.347e-16	1.419e-12	12	204
10	19258923	Genetic susceptibility to respiratory syncytial virus bronchiolitis in preterm children is associated with airway remodeling genes and innate immune genes.	Pubmed	7.794e-16	1.419e-12	12	205
11	17703412	Genetic susceptibility to respiratory syncytial virus bronchiolitis is predominantly associated with innate immune genes.	Pubmed	8.763e-16	1.45e-12	12	207
12	18633131	Host immune gene polymorphisms in combination with clinical and demographic factors predict late survival in diffuse large B-cell lymphoma patients in the pre-rituximab era.	Pubmed	5.06e-15	7.675e-12	8	44
13	19559392	A candidate gene association study of 77 polymorphisms in migraine.	Pubmed	2.126e-14	2.977e-11	8	52
14	19497711	Assessment of 14 functional gene polymorphisms in Japanese patients with oral lichen planus: a pilot case-control study.	Pubmed	2.344e-14	3.048e-11	6	13
15	19479237	Phenotype-genotype interactions on renal function in type 2 diabetes: an analysis using structural equation modelling.	Pubmed	4.639e-14	5.278e-11	8	57
16	19263529	Genetic risk factors in recurrent venous thromboembolism: A multilocus, population-based, prospective approach.	Pubmed	4.639e-14	5.278e-11	8	57
17	19773451	Role of inflammation gene polymorphisms on pain severity in lung cancer patients.	Pubmed	8.442e-14	9.04e-11	7	33
18	19131662	A meta-analysis of candidate gene polymorphisms and ischemic stroke in 6 study populations: association of lymphotoxin-alpha in nonhypertensive patients.	Pubmed	1.231e-13	1.245e-10	8	64
19	20811626	Genetic variants in inflammation-related genes are associated with radiation-induced toxicity following treatment for non-small cell lung cancer.	Pubmed	1.643e-13	1.574e-10	7	36
20	2834384	Presence of three distinct molecular species of Gi protein alpha subunit. Structure of rat cDNAs and human genomic DNAs.	Pubmed	4.628e-13	4.212e-10	8	75
21	20217044	Clinical relevance of 13 cytokine gene polymorphisms in Chinese major trauma patients.	Pubmed	5.122e-13	4.44e-10	5	8
22	19019335	Spontaneous preterm birth in African Americans is associated with infection and inflammatory response gene variants.	Pubmed	5.689e-13	4.707e-10	9	125
23	18818748	Preterm birth in Caucasians is associated with coagulation and inflammation pathway gene variants.	Pubmed	7.066e-13	5.359e-10	9	128
24	19527514	Racial disparity in pathophysiologic pathways of preterm birth based on genetic variants.	Pubmed	7.066e-13	5.359e-10	9	128
25	18676870	Variants in inflammation genes and the risk of biliary tract cancers and stones: a population-based study in China.	Pubmed	1.008e-12	7.337e-10	6	22
Interaction
	ID	Name	Source	pValue	FDR B&H	Genes from Input	Genes in Annotation
1	int:CXCR1	CXCR1 interactions		7.412e-09	7.945e-06	5	17
2	int:CXCR2	CXCR2 interactions		3.951e-08	2.118e-05	5	23
3	int:CXCL6	CXCL6 interactions		2.996e-07	0.000107	3	4
4	int:BCAN	BCAN interactions		5.395e-07	0.0001446	4	16
5	int:CMA1	CMA1 interactions		1.209e-05	0.002593	3	11
6	int:TIMP1	TIMP1 interactions		3.294e-05	0.005885	3	15
7	int:MMP10	MMP10 interactions		4.893e-05	0.006972	3	17
8	int:CSF3	CSF3 interactions		5.401e-05	0.006972	2	3
9	int:ACAN	ACAN interactions		5.853e-05	0.006972	3	18
10	int:TYROBP	TYROBP interactions		6.929e-05	0.007428	3	19
11	int:PPBP	PPBP interactions		0.0001091	0.01063	3	22
12	int:CXCL8	CXCL8 interactions		0.0002041	0.01823	3	27
13	int:CXCR3	CXCR3 interactions		0.0002678	0.0205	2	6
14	int:CXCL5	CXCL5 interactions		0.0002678	0.0205	2	6
15	int:CXCL3	CXCL3 interactions		0.0003739	0.02672	2	7
16	int:COL4A1	COL4A1 interactions		0.0004086	0.02738	3	34
17	int:CXCL2	CXCL2 interactions		0.0004971	0.02961	2	8
18	int:LRRC8C	LRRC8C interactions		0.0004971	0.02961	2	8
19	int:SAA1	SAA1 interactions		0.0006374	0.03228	2	9
20	int:HAPLN1	HAPLN1 interactions		0.0006374	0.03228	2	9
21	int:FPR1	FPR1 interactions		0.0006374	0.03228	2	9
22	int:NPTX1	NPTX1 interactions		0.0006624	0.03228	3	40
23	int:DPH6	DPH6 interactions		0.0007945	0.03549	2	10
24	int:CCL13	CCL13 interactions		0.0007945	0.03549	2	10
25	int:TUBA1A	TUBA1A interactions		0.0008394	0.0358	6	259
Cytoband
	ID	Name	Source	pValue	FDR B&H	Genes from Input	Genes in Annotation
1	11p15.1-p14	11p15.1-p14		1.697e-05	0.0007475	2	3
2	1q21-q22	1q21-q22		2.265e-05	0.0007475	3	23
3	11q22.3	11q22.3		0.0001747	0.003844	3	45
4	2q14	2q14		0.0003073	0.00507	2	11
5	19q13.3-q13.4	19q13.3-q13.4		0.0004344	0.005734	2	13
6	12q13.13	12q13.13		0.0006456	0.007101	3	70
7	2q35	2q35		0.0009873	0.009309	3	81
8	1q21	1q21		0.001471	0.01214	3	93
9	11q11-q12	11q11-q12		0.0024	0.0176	1	1
10	1p35-p34.3	1p35-p34.3		0.004784	0.02631	1	2
11	4q13-q21	4q13-q21		0.004784	0.02631	1	2
12	4q12-q13	4q12-q13		0.004784	0.02631	1	2
13	16q21	16q21		0.005476	0.0278	2	46
14	4q21.2	4q21.2		0.007167	0.02782	1	3
15	7p15-p13	7p15-p13		0.007167	0.02782	1	3
16	8p21-p11.2	8p21-p11.2		0.007167	0.02782	1	3
17	1q22-q25	1q22-q25		0.007167	0.02782	1	3
18	22q13.1-q13.2	22q13.1-q13.2		0.009545	0.03221	1	4
19	3q28-q29	3q28-q29		0.009545	0.03221	1	4
20	11p15.1	11p15.1		0.009761	0.03221	2	62
21	19q13.4	19q13.4		0.01587	0.04577	2	80
22	12q24.31	12q24.31		0.01624	0.04577	2	81
23	7p21	7p21		0.01664	0.04577	1	7
24	17q11.2-q12	17q11.2-q12		0.01664	0.04577	1	7
Transcription Factor Binding Site
	ID	Name	Source	pValue	FDR B&H	Genes from Input	Genes in Annotation
1	TATAAA V$TATA 01	TATAAA V$TATA 01		4.012e-05	0.01308	17	1075
2	TGANTCA V$AP1 C	TGANTCA V$AP1 C		9.206e-05	0.01501	15	919
3	V$STAT 01	V$STAT 01		0.0001574	0.0171	7	213
4	TTCYNRGAA V$STAT5B 01	TTCYNRGAA V$STAT5B 01		0.0006076	0.0479	7	266
5	V$CEBPA 01	V$CEBPA 01		0.000758	0.0479	6	199
6	V$NFKAPPAB 01	V$NFKAPPAB 01		0.001028	0.0479	6	211
7	V$OSF2 Q6	V$OSF2 Q6		0.001028	0.0479	6	211
Gene Family
	ID	Name	Source	pValue	FDR B&H	Genes from Input	Genes in Annotation
1	542	Endogenous ligands	genenames.org	3.61e-17	1.733e-15	17	237
2	471	CD molecules|Tumor necrosis factor superfamily	genenames.org	4.287e-08	1.029e-06	12	394
3	601	Interleukins|PDZ domain containing	genenames.org	7.218e-07	1.093e-05	5	43
4	483	Chemokine ligands|Endogenous ligands	genenames.org	9.105e-07	1.093e-05	5	45
5	1264	Interleukin 6 cytokine family	genenames.org	2.056e-06	1.974e-05	3	7
6	1353	Small proline rich proteins	genenames.org	9.584e-06	7.668e-05	3	11
7	200	Hydroxy-carboxylic acid receptors	genenames.org	4.621e-05	0.0002773	2	3
8	198	Formyl peptide receptors	genenames.org	4.621e-05	0.0002773	2	3
9	459	S100 calcium binding proteins|EF-hand domain containing	genenames.org	7.509e-05	0.0004005	3	21
10	891	Matrix metallopeptidases	genenames.org	0.0001133	0.0005439	3	24
11	1094	CD molecules|C-X-C motif chemokine receptors	genenames.org	0.0002293	0.001001	2	6
12	1179	Apolipoproteins|Sushi domain containing	genenames.org	0.001492	0.005967	3	57
13	488	Claudins	genenames.org	0.003703	0.01365	2	23
14	590	Receptor Tyrosine Kinases|CD molecules|V-set domain containing|I-set domain containing|Immunoglobulin like domain containing	genenames.org	0.003981	0.01365	4	163
15	554	Fibrinogen C domain containing|Fibronectin type III domain containing	genenames.org	0.004368	0.01398	2	25
16	609	Keratins, type II	genenames.org	0.005085	0.01525	2	27
17	598	Interferons	genenames.org	0.007094	0.02003	2	32
18	1298	C-type lectin domain containing	genenames.org	0.01146	0.02881	2	41
19	945	CD molecules|Selectins|Sushi domain containing|C-type lectin domain containing	genenames.org	0.01183	0.02881	1	3
20	602	Fibronectin type III domain containing|Interleukin receptors	genenames.org	0.01201	0.02881	2	42
21	494	C-type lectin domain family	genenames.org	0.01488	0.03362	2	47
22	1256	Basic leucine zipper proteins|Fos transcription factor family	genenames.org	0.01574	0.03362	1	4
23	506	Basic leucine zipper proteins	genenames.org	0.01611	0.03362	2	49
24	916	I-set domain containing|Immunoglobulin like domain containing|Adhesion G protein-coupled receptors, subfamily F	genenames.org	0.01963	0.0377	1	5
25	733	Secreted frizzled-related proteins	genenames.org	0.01963	0.0377	1	5
Coexpression
	ID	Name	Source	pValue	FDR B&H	Genes from Input	Genes in Annotation
1	20460173-ImmPortCytokines	Human Immune Kong10 456genes ImmPort Cytokines	GeneSigDB	3.022e-22	1.54e-18	24	433
2	19356222-SuppTable1	Human Colon Daemen09 37genes 25Genes12Proteins	GeneSigDB	6.893e-20	1.756e-16	10	21
3	19795415-Table1	Mouse Lung Beisiegel09 262genes	GeneSigDB	9.444e-19	1.604e-15	17	207
4	M11951	Genes up-regulated in primary keratinocytes by expression of p50 (NFKB1) and p65 (RELA) [GeneID=4790;5970] components of NFKB.	MSigDB C2: CGP Curated Gene Sets (v5.1)	9.372e-18	1.194e-14	13	91
5	M5932	Genes defining inflammatory response.	MSigDB H: Hallmark Gene Sets (v5.1)	1.654e-17	1.686e-14	16	200
6	15489886-TableS1a	Human Sarcoma Mason04 402genes	GeneSigDB	4.173e-16	3.544e-13	18	354
7	M929	Genes up-regulated in colorectal adenoma compared to normal mucosa samples.	MSigDB C2: CGP Curated Gene Sets (v5.1)	2.779e-15	2.023e-12	13	139
8	M4482	Genes down-regulated in comparison of naive B cells versus unstimulated neutrophils.	MSigDB C7: Immunologic Signatures (v5.1)	1.293e-14	7.321e-12	14	200
9	GSE36888 UNTREATED VS IL2 TREATED STAT5 AB KNOCKIN TCELL 2H UP	Genes up-regulated in STAT5 double knock-in T cells: control versus IL2 [GeneID=3558] stimulation for 2h.	MSigDB C7: Immunologic Signatures (v5.1)	1.293e-14	7.321e-12	14	200
10	GSE21360 SECONDARY VS QUATERNARY MEMORY CD8 TCELL UP	Genes up-regulated in memory CD8 T cells: 2' versus 4'.	MSigDB C7: Immunologic Signatures (v5.1)	6.097e-14	3.106e-11	13	176
11	M1278	Genes down-regulated in pulpal tissue extracted from carious teeth.	MSigDB C2: CGP Curated Gene Sets (v5.1)	2.015e-13	9.332e-11	14	244
12	M5849	Genes down-regulated in comparison of monocytes treated with anti-TREM1 [GeneID=54210] versus monocytes treated with anti-TREM1 [GeneID=54210] and 5000 ng/ml LPS (TLR4 agonist).	MSigDB C7: Immunologic Signatures (v5.1)	2.613e-13	1.11e-10	13	197
13	M10454	Genes up-regulated in pulpal tissue extracted from carious teeth.	MSigDB C2: CGP Curated Gene Sets (v5.1)	3.133e-13	1.112e-10	14	252
14	M4474	Genes down-regulated in comparison of naive CD4 [GeneID=920] CD8 T cells versus unstimulated neutrophils.	MSigDB C7: Immunologic Signatures (v5.1)	3.173e-13	1.112e-10	13	200
15	16585964-SuppTable1	Mouse Lung not cancer Thimmulappa06 38genes	GeneSigDB	3.273e-13	1.112e-10	8	34
16	M4306	Genes down-regulated in HMLE cells (immortalized nontransformed mammary epithelium) after E-cadhedrin (CDH1) [GeneID=999] knockdown by RNAi.	MSigDB C2: CGP Curated Gene Sets (v5.1)	6.228e-13	1.983e-10	17	464
17	20460173-ImmPortAntimicrobials	Human Immune Kong10 544genes ImmPort Antimicrobials	GeneSigDB	7.395e-13	2.216e-10	17	469
18	14996724-Table1Up	Human Ovarian Liu04 23genes	GeneSigDB	9.656e-13	2.733e-10	7	22
19	M2568	Genes up-regulated in lung tissue upon LPS aspiration with mechanical ventilation (MV) compared to control (PBS aspiration without MV).	MSigDB C2: CGP Curated Gene Sets (v5.1)	1.109e-12	2.973e-10	11	128
20	20458058-TableS3b	Human HeadandNeck Thurlow10 42genes	GeneSigDB	1.362e-12	3.471e-10	8	40
21	20460173-ImmPortChemokines	Human Immune Kong10 102genes ImmPort Chemokines	GeneSigDB	1.975e-12	4.583e-10	10	97
22	11982591-Table1	Human Immune Frenkel 73genes	GeneSigDB	1.979e-12	4.583e-10	9	66
23	M5149	Neutrophil-specific genes down-regulated in comparison of immature with mature neutrophils.	MSigDB C2: CGP Curated Gene Sets (v5.1)	2.986e-12	6.615e-10	6	13
24	20220088-SuppTable2a	Human Immune Allen10 106genes	GeneSigDB	3.641e-12	7.68e-10	10	103
25	M2900	Genes up-regulated in epithelial lung and breast cancer cell lines over-expressing an oncogenic form of KRAS [Gene ID=3845] gene.	MSigDB C6: Oncogenic Signatures (v5.1)	3.769e-12	7.68e-10	11	143
Coexpression Atlas
	ID	Name	Source	pValue	FDR B&H	Genes from Input	Genes in Annotation
1	GSM854338 100	Myeloid Cells, GN.Arth.SynF, CD11b+ Ly6-G+, Synovial Fluid, avg-3	Immgen.org, GSE15907	1.635e-18	1.617e-15	13	76
2	GSM854312 100	Myeloid Cells, GN.UrAc.PC, CD11b+ Ly6-G+, Peritoneal Cavity, avg-3	Immgen.org, GSE15907	4.27e-17	2.111e-14	12	71
3	GSM854309 100	Myeloid Cells, GN.Thio.PC, CD11b+ Ly6-G+, Peritoneal Cavity, avg-3	Immgen.org, GSE15907	7.253e-17	2.391e-14	12	74
4	GSM605846 500	Myeloid Cells, GN.BM, CD11b+ Ly6-G+, Bone marrow, avg-4	Immgen.org, GSE15907	1.084e-15	3.062e-13	19	415
5	GSM854303 500	Myeloid Cells, GN.Arth.BM, CD11b+ Ly6-G+, Bone marrow, avg-3	Immgen.org, GSE15907	1.348e-15	3.334e-13	19	420
6	GSM854306 100	Myeloid Cells, GN.Bl, CD11b+ Ly6-G+, Blood, avg-3	Immgen.org, GSE15907	1.561e-15	3.431e-13	11	68
7	GSM854309 500	Myeloid Cells, GN.Thio.PC, CD11b+ Ly6-G+, Peritoneal Cavity, avg-3	Immgen.org, GSE15907	1.796e-14	3.214e-12	18	416
8	GSM854338 500	Myeloid Cells, GN.Arth.SynF, CD11b+ Ly6-G+, Synovial Fluid, avg-3	Immgen.org, GSE15907	1.95e-14	3.214e-12	18	418
9	GSM605846 100	Myeloid Cells, GN.BM, CD11b+ Ly6-G+, Bone marrow, avg-4	Immgen.org, GSE15907	1.198e-13	1.692e-11	10	70
10	GSM854303 100	Myeloid Cells, GN.Arth.BM, CD11b+ Ly6-G+, Bone marrow, avg-3	Immgen.org, GSE15907	1.39e-13	1.833e-11	10	71
11	GSM538351 100	B cells, proB.FrA.BM, CD19- IgM- CD43+ CD24- AA4.1+ CD45R+ CD117+ IL7R+, Bone marrow, avg-1	Immgen.org, GSE15907	1.859e-13	2.298e-11	10	73
12	GSM854312 500	Myeloid Cells, GN.UrAc.PC, CD11b+ Ly6-G+, Peritoneal Cavity, avg-3	Immgen.org, GSE15907	2.095e-13	2.438e-11	17	410
13	GSM777030 500	B cells, B.Pl.AA4-.BM, CD138+ AA4.1- CD43+, Bone marrow, avg-2	Immgen.org, GSE15907	1.595e-12	1.753e-10	16	394
14	GSM854306 500	Myeloid Cells, GN.Bl, CD11b+ Ly6-G+, Blood, avg-3	Immgen.org, GSE15907	2.808e-12	2.777e-10	16	409
15	GSM605823 500	Myeloid Cells, DC.103-11b+.PolyIC.Lu, CD45 MHCII CD11c CD103 CD11b, Lung, avg-3	Immgen.org, GSE15907	2.808e-12	2.777e-10	16	409
16	GSM538239 500	Myeloid Cells, DC.103-11b+.Lv, CD45+ CD11c+ MHC-II + CD11b high CD103-, Liver, avg-3	Immgen.org, GSE15907	3.877e-11	3.485e-09	15	411
17	GSM854269 100	Myeloid Cells, DC.103-11b+24+.Lu, MHCII+ CD11c+ CD103- CD11b+ CD24+, Lung, avg-2	Immgen.org, GSE15907	4.286e-10	3.391e-08	8	75
16: MicroRNA [Display Chart] 2108 annotations before applied cutoff / 19844 genes in category
	ID	Name	Source	pValue	FDR B&H	Genes from Input	Genes in Annotation
1	hsa-miR-3185:mirSVR highEffct	hsa-miR-3185:mirSVR nonconserved highEffect-0.5	MicroRNA.org	1.996e-05	0.04207	17	1289
Drug
	ID	Name	Source	pValue	FDR B&H	Genes from Input	Genes in Annotation
1	CID003081257	Peptide 78	Stitch	8.163e-22	1.503e-17	16	105
2	CID000004792	phorbol acetate myristate	Stitch	1.21e-20	1.114e-16	35	1400
3	C433788	lipopolysaccharide, E. coli 026-B6	CTD	7.04e-20	4.32e-16	16	137
4	D014028	Tobacco Smoke Pollution	CTD	6.299e-19	2.899e-15	36	1699
5	D004137	Dinitrochlorobenzene	CTD	3.67e-18	1.351e-14	20	362
6	CID000003003	Betamethasone-d5	Stitch	3.796e-17	1.146e-13	31	1342
7	CID000003934	15-epi-lipoxin A4	Stitch	4.356e-17	1.146e-13	14	128
8	D005944	Glucosamine	CTD	7.056e-17	1.447e-13	18	306
9	D003436	Croton Oil	CTD	7.076e-17	1.447e-13	11	53
10	CID003008319	RWJ 67657	Stitch	5.53e-16	1.018e-12	10	43
11	CID000040846	Muramyl dipeptide	Stitch	9.792e-16	1.639e-12	13	123
12	CID000408771	AC1L8VGH	Stitch	4.441e-15	6.812e-12	10	52
13	CID000176155	SB203580	Stitch	5.739e-15	8.127e-12	23	772
14	CID000200878	P-38	Stitch	7.094e-15	9.328e-12	21	613
15	CID000003673	pimeprofen	Stitch	1.571e-14	1.928e-11	11	84
16	D015112	4-Nitroquinoline-1-oxide	CTD	5.678e-14	6.533e-11	10	66
17	D015054	Zymosan	CTD	6.386e-14	6.915e-11	13	169
18	D000111	Acetylcysteine	CTD	1.817e-13	1.859e-10	21	724
19	CID006439477	LSN-B	Stitch	1.944e-13	1.884e-10	6	9
20	D000537	Aluminum Oxide	CTD	2.171e-13	1.998e-10	10	75
21	CID000003640	AC1Q5HK6	Stitch	3.671e-13	3.218e-10	18	502
22	D010081	Oxazolone	CTD	6.077e-13	5.085e-10	14	253
23	CID000198800	TRK-710	Stitch	6.638e-13	5.313e-10	5	5
24	1791 UP	Azaguanine-8 [134-58-7]; Up 200; 26.2uM; PC3; HT HG-U133A	Broad Institute CMAP	7.317e-13	5.612e-10	12	158
25	CID000107854	phorbol 12-myristate	Stitch	9.283e-13	6.836e-10	14	261
Disease
	ID	Name	Source	pValue	FDR B&H	Genes from Input	Genes in Annotation
1	umls:C0003864	Arthritis	DisGeNET Curated	2.622e-20	6.933e-17	26	502
2	umls:C0021390	Inflammatory Bowel Diseases	DisGeNET Curated	2.25e-19	2.975e-16	29	741
3	umls:C0009324	Ulcerative Colitis	DisGeNET Curated	4.391e-17	3.87e-14	27	749
4	umls:C0243026	Sepsis	DisGeNET Curated	8.981e-17	5.84e-14	22	443
5	umls:C3495559	Juvenile arthritis	DisGeNET Curated	1.104e-16	5.84e-14	19	292
6	umls:C0031099	Periodontitis	DisGeNET Curated	2.457e-16	1.083e-13	17	217
7	umls:C1800706	Idiopathic Pulmonary Fibrosis	DisGeNET Curated	7.138e-16	2.696e-13	19	323
8	umls:C3665444	Neutrophilia (disorder)	DisGeNET BeFree	1.038e-15	3.43e-13	11	53
9	umls:C0031106	Periodontitis, Juvenile	DisGeNET Curated	2.244e-15	6.594e-13	12	78
10	umls:C0029408	Degenerative polyarthritis	DisGeNET Curated	3.767e-15	9.961e-13	26	816
11	umls:C3714757	Juvenile rheumatoid arthritis	DisGeNET BeFree	1.092e-14	2.624e-12	15	186
12	umls:C0155626	Acute myocardial infarction	DisGeNET BeFree	1.999e-14	4.404e-12	16	236
13	umls:C0026691	Mucocutaneous Lymph Node Syndrome	DisGeNET Curated	3.189e-14	6.486e-12	14	161
14	umls:C0036421	Systemic Scleroderma	DisGeNET Curated	4.639e-14	8.761e-12	21	531
15	umls:C0027051	Myocardial Infarction	DisGeNET Curated	6.362e-14	1.121e-11	23	681
16	umls:C0524910	Hepatitis C, Chronic	DisGeNET Curated	8.373e-14	1.384e-11	18	362
17	umls:C0003873	Rheumatoid Arthritis	DisGeNET Curated	1.17e-13	1.82e-11	33	1630
18	umls:C0024117	Chronic Obstructive Airway Disease	DisGeNET Curated	1.506e-13	2.212e-11	20	497
19	umls:C0009319	Colitis	DisGeNET Curated	2.183e-13	2.901e-11	20	507
20	umls:C0036690	Septicemia	DisGeNET BeFree	2.195e-13	2.901e-11	18	383
21	umls:C0850666	Helicobacter pylori infection	DisGeNET BeFree	4.892e-13	6.159e-11	16	290
22	umls:C0333307	Superficial ulcer	DisGeNET BeFree	1.761e-12	2.116e-10	12	134
23	umls:C0002940	Aneurysm	DisGeNET Curated	1.925e-12	2.175e-10	12	135
24	umls:C0003850	Arteriosclerosis	DisGeNET Curated	1.974e-12	2.175e-10	25	976
25	umls:C0032285	Pneumonia	DisGeNET Curated	2.082e-12	2.202e-10	17	376
