# Supplementary material for: Ulcerative colitis mucosal transcriptomes reveal mitochondriopathy and personalized mechanisms underlying disease severity and treatment response
Source: Nat Commun. 2019 Jan 3;10:38. doi: 10.1038/s41467-018-07841-3 (PMC6318335; doi:10.1038/s41467-018-07841-3)
Supplement: Supplementary file 8 — Supplementary Data 5 [file 41467_2018_7841_MOESM8_ESM.xlsx]

## Sheet: associations
Supplementary Dataset 5: Results of the statistical significance correlations between gene and gene signature and taxa as established by hierarchical all-against-all association testing (HAllA: (http://huttenhower.sph.harvard.edu/halla3)
Association_rank	operation taxonimic unit (OTU)	Genes/gene signature PC1	pvalue	qvalue	Similarity score between OTU and genes/signatures
1	Campylobacter_OTU_300432	CXCR interaction genes PC1	5.01763e-06	0.0720706	0.356222
2	Clostridiales_OTU_326136	DUOXA2	2.07932e-05	0.0720706	-0.333636
3	Veillonella_dispar_OTU_757622	CXCL1	2.43424e-05	0.0720706	0.331021
4	Campylobacter_OTU_300432	Corticosteroid Response genes PC1	2.77946e-05	0.0720706	0.328801
5	Campylobacter_OTU_300432	Severity genes PC1	2.78081e-05	0.0720706	0.328793
6	Campylobacter_OTU_300432	Adenoma increased genes PC1	3.45831e-05	0.0720706	0.325106
7	Clostridiales_OTU_326136	CXCL1	3.91019e-05	0.0720706	-0.323009
8	Ruminococcaceae_OTU_309720	CXCL11	4.65383e-05	0.0720706	-0.320008
9	Mogibacteriaceae_OTU_14157	ECM_Component.1..41.45..	5.2633e-05	0.0720706	-0.317867
10	Campylobacter_OTU_300432	CXCL10	5.43584e-05	0.0720706	0.317304
11	Veillonella_dispar_OTU_757622	CXCR interaction genes PC1	5.59534e-05	0.0720706	0.316797
12	Mogibacteriaceae_OTU_14157	LPS regulated gene PC1	6.20892e-05	0.0720706	-0.314968
13	Ruminococcaceae_OTU_309720	CXCL9	6.50695e-05	0.0720706	-0.31414
14	Campylobacter_OTU_300432	CXCL1	6.75005e-05	0.0720706	0.31349
15	Blautia_OTU_1078587	CXCL10	7.16659e-05	0.0720706	-0.312427
16	Ruminococcaceae_OTU_309720	CXCL10	7.61242e-05	0.0720706	-0.311351
17	Enterococcus_OTU_1111582	CXCR interaction genes PC1	9.52313e-05	0.0848566	0.307321
18	Enterococcus_OTU_1111582	Severity genes PC1	0.000102583	0.086329	0.30597
19	Enterococcus_OTU_1111582	Corticosteroid Response genes PC1	0.000112837	0.0865207	0.304229
20	Lachnospiraceae_OTU_537661	DUOXA2	0.000114234	0.0865207	-0.304003
21	Oscillospira_OTU_581079	CXCL11	0.00012072	0.0870793	-0.302988
22	Mogibacteriaceae_OTU_14157	Marcrophase metabolism PC1	0.000128997	0.0888205	-0.301765
23	Veillonella_dispar_OTU_342427	Severity genes PC1	0.000149771	0.0926431	0.29899
24	Blautia_OTU_1078587	CXCL9	0.000157349	0.0926431	-0.298066
25	Veillonella_dispar_OTU_342427	Corticosteroid Response genes PC1	0.000163402	0.0926431	0.297358
26	Oscillospira_OTU_581079	CXCL9	0.000167225	0.0926431	-0.296923
27	Mogibacteriaceae_OTU_14157	Innate immune response genes PC1	0.000173582	0.0926431	-0.29622
28	Campylobacter_OTU_300432	CXCL9	0.000183727	0.0926431	0.295146
29	Veillonella_dispar_OTU_757622	Corticosteroid Response genes PC1	0.000183967	0.0926431	0.295121
30	Veillonella_dispar_OTU_757622	Severity genes PC1	0.000185246	0.0926431	0.29499
31	Dialister_OTU_174638	HNF1 regulated genes PC1	0.000189592	0.0926431	0.29455
32	Bifidobacterium_OTU_1142029	CXCR interaction genes PC1	0.000226022	0.098819	-0.291193
33	Oscillospira_OTU_581079	CXCL10	0.00022777	0.098819	-0.291045
34	Bifidobacterium_OTU_484304	Corticosteroid Response genes PC1	0.00022794	0.098819	-0.291031
35	Lachnospiraceae_OTU_238803	Activated lympocytes genes PC1	0.000234148	0.098819	0.290514
36	Ruminococcaceae_OTU_309720	CXCR interaction genes PC1	0.000234849	0.098819	-0.290456
37	Bifidobacterium_OTU_484304	Severity genes PC1	0.000256143	0.10358	-0.288778
38	Roseburia_OTU_313593	Activated lympocytes genes PC1	0.000259838	0.10358	0.288501
39	Ruminococcaceae_OTU_309720	DUOXA2	0.000293998	0.112253	-0.286093
40	Veillonella_dispar_OTU_342427	CXCL1	0.000296416	0.112253	0.285932
41	Ruminococcaceae_OTU_309720	Severity genes PC1	0.000304699	0.112575	-0.285392
42	Blautia_OTU_1078587	CXCL11	0.00031802	0.114699	-0.28455
43	Mogibacteriaceae_OTU_14157	Defense response genes PC1	0.000331745	0.116493	-0.283717
44	Eggerthella_lenta_OTU_682726	CXCL10	0.000339622	0.116493	-0.283253
45	Lachnospiraceae_OTU_195115	Adenoma increased genes PC1	0.000352569	0.116493	-0.282511
46	Peptoniphilus_OTU_266777	DUOXA2	0.000353756	0.116493	0.282444
47	Enterococcus_OTU_1111582	CXCL1	0.000369216	0.117033	0.281594
48	Ruminococcaceae_OTU_309720	Corticosteroid Response genes PC1	0.000374268	0.117033	-0.281323
49	Mogibacteriaceae_OTU_14157	CXCR interaction genes PC1	0.000378574	0.117033	-0.281095
50	Veillonella_dispar_OTU_342427	Adenoma increased genes PC1	0.000399904	0.12064	0.279999
51	Campylobacter_OTU_300432	DUOXA2	0.000412403	0.12064	0.279382
52	Streptococcus_OTU_968954	Corticosteroid Response genes PC1	0.000416492	0.12064	0.279184
53	Roseburia_OTU_531436	Activated lympocytes genes PC1	0.000425944	0.12064	0.278733
54	Bifidobacterium_OTU_1142029	CXCL1	0.00043006	0.12064	-0.278539
55	Ruminococcaceae_OTU_309720	CXCR1	0.000451257	0.121426	-0.277568
56	Clostridiales_OTU_364227	CXCL11	0.000455425	0.121426	-0.277382
57	Bifidobacterium_OTU_997439	CXCR interaction genes PC1	0.000463852	0.121426	-0.277011
58	Lachnospiraceae_OTU_4340137	PPARGC1A	0.000472762	0.121426	-0.276625
59	Campylobacter_OTU_300432	LPS regulated gene PC1	0.000479352	0.121426	0.276345
60	Ruminococcaceae_OTU_309720	CXCL1	0.000480958	0.121426	-0.276277
61	WAL_1855D_OTU_1086889	DUOXA2	0.000501389	0.124509	0.27543
62	Ruminococcaceae_OTU_309720	Adenoma increased genes PC1	0.000540559	0.131329	-0.273893
63	Enterococcus_OTU_1111582	CXCR1	0.000546193	0.131329	0.27368
64	Enterococcus_OTU_1111582	Adenoma increased genes PC1	0.000571044	0.131721	0.272766
65	Bifidobacterium_OTU_484304	PPARGC1A	0.000572163	0.131721	0.272726
66	Clostridiales_OTU_364227	CXCL10	0.000575316	0.131721	-0.272612
67	Dialister_OTU_174638	PPARGC1A	0.000582605	0.131721	0.272353
68	Clostridiales_OTU_365484	Adenoma increased genes PC1	0.000595358	0.132046	-0.271906
69	Blautia_OTU_1078587	Corticosteroid Response genes PC1	0.000601476	0.132046	-0.271695
70	Streptococcus_OTU_968954	Severity genes PC1	0.000618312	0.133803	0.271124
71	Clostridiales_OTU_191043	CXCR1	0.000663797	0.136897	-0.269649
72	Mogibacteriaceae_OTU_14157	Adaptive immune genes PC1	0.000664789	0.136897	-0.269618
73	Clostridiales_OTU_191043	Severity genes PC1	0.000670751	0.136897	-0.269432
74	Erysipelotrichaceae_OTU_580008	ALOX15	0.000672941	0.136897	0.269364
75	Veillonella_dispar_OTU_342427	CXCR interaction genes PC1	0.000684045	0.136897	0.269023
76	Mogibacteriaceae_OTU_14157	Adenoma increased genes PC1	0.000686835	0.136897	-0.268938
77	Granulicatella_OTU_261241	CXCL11	0.000715123	0.139282	0.268093
78	Parvimonas_OTU_1866742	DUOXA2	0.000725577	0.139282	-0.267789
79	Lachnospiraceae_OTU_238803	Adaptive immune genes PC1	0.000726386	0.139282	0.267766
80	Ruminococcaceae_OTU_513685	Adenoma increased genes PC1	0.000738072	0.139754	-0.267431
81	Blautia_OTU_361619	DUOXA2	0.000752607	0.140747	-0.267021
82	Campylobacter_OTU_300432	ECM_Component.1..41.45..	0.000791525	0.14473	0.265958
83	Veillonella_dispar_OTU_757622	CXCR1	0.000793014	0.14473	0.265918
84	Clostridiales_OTU_191043	Corticosteroid Response genes PC1	0.000828948	0.148151	-0.26498
85	Acidocella_OTU_240252	Mitochondria genes PC1	0.000831319	0.148151	-0.264919
86	Clostridiaceae_OTU_780650	CXCL9	0.000872506	0.152728	-0.263892
87	Anaerotruncus_OTU_311961	CXCL11	0.000877166	0.152728	-0.263778
88	Eggerthella_lenta_OTU_682726	CXCL11	0.000899624	0.15273	-0.263239
89	Parvimonas_OTU_851704	DUOXA2	0.000901128	0.15273	-0.263204
90	Campylobacter_OTU_300432	CXCR1	0.000907425	0.15273	0.263055
91	Parvimonas_OTU_1866742	Adenoma increased genes PC1	0.000931064	0.154986	-0.262505
92	Clostridiales_OTU_326136	Corticosteroid Response genes PC1	0.000949879	0.155505	-0.262076
93	Blautia_OTU_1078587	Severity genes PC1	0.000954711	0.155505	-0.261967
94	Roseburia_OTU_313593	Adaptive immune genes PC1	0.000977576	0.156271	0.261459
95	Oribacterium_OTU_3866487	PPARGC1A	0.00101972	0.156271	-0.26055
96	Clostridiales_OTU_470382	Adenoma increased genes PC1	0.00102727	0.156271	-0.260391
97	Campylobacter_OTU_300432	Innate immune response genes PC1	0.00103636	0.156271	0.260201
98	Clostridiales_OTU_196314	CXCL11	0.00103654	0.156271	-0.260197
99	Clostridiales_OTU_572860	CXCL11	0.00103666	0.156271	-0.260195
100	Mogibacteriaceae_OTU_370075	Adenoma increased genes PC1	0.00103774	0.156271	-0.260172
101	Megasphaera_OTU_4296242	Severity genes PC1	0.00104194	0.156271	0.260085
102	Ruminococcaceae_OTU_215231	DUOXA2	0.00106873	0.158717	-0.259536
103	Ruminococcaceae_OTU_266274	CXCL10	0.00108115	0.159002	-0.259285
104	Ruminococcus_torques_OTU_583398	Adenoma increased genes PC1	0.00109958	0.159304	-0.258919
105	Coprococcus_OTU_195628	CXCL11	0.00110423	0.159304	-0.258827
106	Veillonella_dispar_OTU_342427	DUOXA2	0.00114611	0.163786	0.258018
107	Bifidobacterium_OTU_1142029	Severity genes PC1	0.00117232	0.165966	-0.257524
108	Lachnospiraceae_OTU_238803	Marcrophase metabolism PC1	0.00118406	0.166075	0.257307
109	Christensenella_OTU_177179	Adenoma increased genes PC1	0.00125395	0.173362	-0.256051
110	Campylobacter_OTU_300432	Defense response genes PC1	0.00126745	0.173362	0.255816
111	Acidocella_OTU_240252	HNF1 regulated genes PC1	0.00127491	0.173362	-0.255687
112	Lachnospiraceae_OTU_537661	Adenoma increased genes PC1	0.00128403	0.173362	-0.25553
113	Bifidobacterium_OTU_484304	CXCR interaction genes PC1	0.00129323	0.173362	-0.255373
114	Roseburia_OTU_531436	Adaptive immune genes PC1	0.00132244	0.174635	0.254881
115	Bifidobacterium_OTU_484304	CXCL1	0.00132578	0.174635	-0.254825
116	Clostridiales_OTU_365484	Severity genes PC1	0.0013428	0.175351	-0.254544
117	Clostridiales_OTU_565357	CXCL11	0.00138022	0.176394	-0.253936
118	Ruminococcaceae_OTU_558444	PPARGC1A	0.00138569	0.176394	0.253849
119	Oscillospira_OTU_585227	CXCL11	0.00139707	0.176394	-0.253668
120	Bifidobacterium_OTU_1142029	Corticosteroid Response genes PC1	0.00139736	0.176394	-0.253663
121	Dorea_OTU_523542	PPARGC1A	0.00141743	0.177449	0.253347
122	Bifidobacterium_OTU_997439	Adenoma increased genes PC1	0.00143082	0.177656	-0.253138
123	Lachnospiraceae_OTU_337729	Adenoma increased genes PC1	0.00147017	0.17923	-0.252535
124	Clostridiales_OTU_197069	CXCL9	0.00148837	0.17923	-0.252261
125	Clostridiales_OTU_191043	CXCR interaction genes PC1	0.00150934	0.17923	-0.251949
126	Bifidobacterium_OTU_997439	Corticosteroid Response genes PC1	0.00150953	0.17923	-0.251946
127	Clostridiales_OTU_4329788	DUOXA2	0.00150992	0.17923	0.251941
128	Oribacterium_OTU_3866487	Severity genes PC1	0.00152593	0.17923	0.251705
129	Coriobacteriaceae_OTU_188966	Adenoma increased genes PC1	0.0015287	0.17923	-0.251665
130	Oribacterium_OTU_3866487	Corticosteroid Response genes PC1	0.00153815	0.17923	0.251527
131	Ruminococcus_OTU_591635	CXCL11	0.00155981	0.180367	-0.251214
132	Bifidobacterium_OTU_484304	CXCR1	0.00159309	0.182819	-0.250742
133	Campylobacter_OTU_300432	Marcrophase metabolism PC1	0.00163693	0.186438	0.250133
134	Clostridiales_OTU_191043	Adenoma increased genes PC1	0.00167104	0.187815	-0.249669
135	Oribacterium_OTU_3866487	Adenoma decreased genes PC1	0.00167382	0.187815	-0.249631
136	Clostridiales_OTU_191043	CXCL1	0.00169617	0.188924	-0.249333
137	Christensenella_OTU_177179	CXCR interaction genes PC1	0.00170865	0.188925	-0.249167
138	Blautia_OTU_580087	CXCL10	0.00174874	0.189377	-0.248644
139	Bifidobacterium_OTU_997439	Severity genes PC1	0.00174952	0.189377	-0.248634
140	Clostridiales_OTU_365484	Corticosteroid Response genes PC1	0.00175025	0.189377	-0.248624
141	Veillonella_dispar_OTU_757622	Adenoma increased genes PC1	0.0018031	0.192354	0.247951
142	Clostridiales_OTU_562376	Krebs cycle (TCA)	0.00180539	0.192354	0.247922
143	Roseburia_OTU_531436	Marcrophase metabolism PC1	0.00181586	0.192354	0.247791
144	Bifidobacterium_OTU_997439	CXCL1	0.00183557	0.192463	-0.247546
145	Clostridiales_OTU_1040889	CXCL10	0.00184229	0.192463	-0.247463
146	Megasphaera_OTU_4296242	Corticosteroid Response genes PC1	0.00186495	0.193495	0.247185
147	Clostridiales_OTU_326136	Severity genes PC1	0.00192893	0.198661	-0.246418
148	Bifidobacterium_OTU_484304	Adenoma increased genes PC1	0.00194097	0.198661	-0.246276
149	Mogibacteriaceae_OTU_14157	Activated lympocytes genes PC1	0.0019618	0.199446	-0.246032
